# Supplementary material for: Odoribacter splanchnicus rescues aging-related intestinal P-glycoprotein damage via GDP-L-fucose secretion
Source: Nat Commun. 2025 Nov 27;16:10665. doi: 10.1038/s41467-025-65692-1 (PMC12660754; doi:10.1038/s41467-025-65692-1)
Supplement: Supplementary file 3 — Supplementary Data 1 [file 41467_2025_65692_MOESM3_ESM.xlsx]

## Sheet: Fig 3B
Human-Order
sdev
1	1	1
rotation
	PC1	PC2	PC3
PC1	0.711	0.0247	-0.7027
PC2	-0.6595	0.3701	-0.6543
PC3	-0.2439	-0.9287	-0.2795
center
3.68421e-10	-1.05263e-10	-5.26316e-11
scale
6.69598	4.91335	2.16408
x
	PC1	PC2	PC3
HO1	-0.624	-0.1129	0.0867
HO2	-0.4552	-0.5078	-0.0274
HO3	-0.2969	-0.2209	0.0533
HO4	-0.5477	-0.019	0.1714
HO5	-0.1666	-0.041	0.1173
HO6	-0.7134	-0.8251	-0.3192
HO7	-0.617	-1.6342	-0.3285
HO8	-0.4508	-0.1553	0.0509
HO9	-0.2363	-0.4341	0.0772
HY1	3.6195	-1.5909	1.0454
HY2	1.2543	0.9556	-3.8099
HY3	-0.5309	-0.2968	-0.0237
HY4	0.1593	1.5228	0.7982
HY5	0.4654	2.3147	0.8934
HY6	-0.2134	-0.2631	0.108
HY7	0.4428	1.6521	0.7968
HY8	-0.3993	-0.2553	0.07
HY9	-0.3748	-0.1822	0.081
HY10	-0.3151	0.0935	0.1591

## Sheet: Fig 3C
Fig 3C. Human-genus-top30
group	HY	HY	HY	HY	HY	HY	HY	HY	HY	HY	HO	HO	HO	HO	HO	HO	HO	HO	HO
Index	HY1	HY2	HY3	HY4	HY5	HY6	HY7	HY8	HY9	HY10	HO1	HO2	HO3	HO4	HO5	HO6	HO7	HO8	HO9
Clostridium	0.0071334	0.0172805	6.2698e-05	0.00105754	0.0017336	0.00250246	0.00233628	0.00178034	0.00545568	0.00121017	0.000246442	0.000830367	0.000806244	2.47239e-05	0.00172944	0.000300718	0.00094451	0.00216607	0.00260848
Escherichia	4.03497e-05	0.00204202	0.000132094	5.52386e-05	1.3846e-05	8.66775e-05	2.80516e-05	3.2581e-05	4.04193e-05	5.69258e-05	0.000868072	0.000657163	0.000233261	2.15268e-06	0.000936108	0.000516846	0.000123609	9.27792e-05	0.00142749
Odoribacter	0.000423007	0.000198871	0.00042319	2.33448e-05	0.000250783	0.000277124	0.0003741	0.000412639	0.000190945	4.95859e-05	1.54048e-06	4.57949e-05	0.00014778	4.24301e-05	0.000293407	8.25723e-05	0.000144932	0.000200637	6.54853e-05
Dialister	0.000310487	0.000338963	2.35464e-08	0.000238823	7.18274e-05	0.000149808	3.19274e-05	7.93136e-07	7.41389e-05	1.46846e-05	3.36105e-07	4.81362e-07	6.75517e-07	0	0.000943905	0	6.36099e-08	0	1.00664e-06
Parasutterella	0.000450859	3.03433e-05	0.000284738	0.000143235	1.53193e-06	0.000289948	0.000153571	7.07603e-06	8.57745e-05	9.70584e-05	2.98552e-06	1.69808e-06	9.2327e-06	2.43299e-08	1.65912e-06	2.20162e-07	2.60477e-07	0.000103967	6.3212e-07
Salmonella	1.68916e-05	0.000146962	1.26971e-05	1.35256e-05	1.29789e-05	4.98893e-05	1.54858e-05	3.58218e-05	5.45412e-06	1.72489e-05	0.000285393	0.000260235	4.4216e-05	2.50968e-05	0.000222611	5.01741e-05	3.41849e-05	3.47607e-05	0.000117384
Coprobacillus	2.88312e-05	0.000101071	2.06014e-06	0.000110205	2.85922e-05	1.48044e-05	1.19971e-05	3.24026e-05	1.30116e-05	1.3637e-05	1.44663e-05	5.67859e-06	2.46162e-05	5.89844e-07	8.52204e-06	1.99086e-05	1.24095e-05	3.182e-06	7.43431e-06
Azospirillum	9.8255e-07	0.000376074	2.61493e-07	6.90238e-07	8.70737e-06	4.78533e-08	1.25876e-06	0	8.79193e-07	6.77288e-07	2.8763e-08	3.01166e-08	0	0	2.9673e-08	0	0	1.2756e-07	1.52361e-06
Tannerella	1.96479e-05	9.59431e-05	1.36439e-06	1.51065e-05	1.68157e-06	1.41917e-06	2.36467e-06	4.25936e-05	1.60752e-05	1.19341e-07	0	6.21579e-08	1.21357e-06	6.92231e-08	6.39416e-06	0	2.72227e-06	8.75442e-07	2.6413e-07
Citrobacter	3.53169e-06	1.08707e-05	4.56795e-07	2.71558e-07	1.70564e-06	5.29177e-06	1.08883e-06	7.34106e-06	2.44597e-07	2.92486e-06	6.39549e-05	1.12284e-05	9.55722e-06	9.09028e-08	1.21815e-05	4.23412e-06	1.73815e-06	1.03158e-05	2.13773e-05
Bacillus	5.69642e-05	2.96117e-05	0	2.45951e-06	3.23146e-06	2.43865e-06	6.13903e-06	4.19824e-06	2.19464e-06	1.25411e-06	0	0	1.07367e-07	0	2.02055e-06	0	7.21355e-08	2.28882e-07	6.43107e-07
Morganella	6.4979e-07	4.63504e-06	6.33714e-07	5.31814e-07	1.15181e-06	4.07776e-06	4.0675e-07	6.16376e-06	7.68673e-08	1.85092e-06	2.78831e-05	1.07664e-05	6.05282e-06	0	8.73584e-06	4.00432e-06	1.94858e-06	6.55708e-06	1.25256e-05
Paenibacillus	9.86235e-06	5.34074e-05	1.06692e-06	1.56978e-07	7.21977e-06	1.63634e-06	5.04262e-07	1.68128e-07	9.12004e-07	1.1521e-06	3.89538e-08	0	5.04921e-07	0	2.75783e-07	0	3.14395e-07	0	2.76786e-08
Leclercia	6.51647e-07	5.07043e-06	1.12459e-06	1.12875e-07	1.12301e-06	4.00286e-06	6.94961e-07	3.58143e-06	1.42753e-07	1.32756e-06	1.7352e-05	4.44328e-06	6.55265e-06	0	8.83291e-06	3.69431e-06	6.72062e-07	5.5352e-06	1.22015e-05
Mediterranea	3.81142e-05	5.78257e-06	2.23212e-06	4.22526e-08	3.3571e-07	9.39535e-07	1.98115e-05	9.33359e-07	7.00462e-07	1.41985e-07	0	1.95678e-08	2.66839e-07	6.63542e-08	1.54236e-07	1.79597e-07	4.06389e-07	2.2792e-07	2.19061e-08
Chlamydia	9.83362e-06	1.06807e-05	3.0572e-06	4.1146e-07	9.39757e-06	1.79939e-06	9.11449e-07	1.38377e-06	1.9775e-06	5.62091e-06	3.63584e-07	1.73885e-06	2.32226e-06	0	2.6484e-06	1.67088e-07	3.38745e-06	4.69476e-07	0
Acidaminococcus	9.26893e-06	2.20021e-05	0	2.09304e-06	7.44289e-07	1.77912e-06	2.58341e-07	1.05342e-07	9.40411e-07	1.58015e-07	0	0	2.26341e-07	0	4.40652e-06	0	9.00945e-08	1.28619e-07	6.79906e-08
Ruminobacter	2.66318e-07	3.87581e-05	0	0	0	0	0	0	3.93803e-08	3.26984e-08	0	0	0	0	0	0	0	0	0
Superficieibacter	1.20139e-07	1.37937e-06	1.62732e-07	7.02332e-08	9.98234e-08	5.11597e-07	1.88009e-07	1.0437e-06	0	2.3601e-07	5.48989e-06	2.30934e-06	1.6377e-06	0	2.78807e-06	1.16427e-06	2.57337e-07	1.30877e-06	5.4255e-06
Candidatus_Galacturonibacter	7.59226e-06	1.70045e-06	0	3.1397e-07	3.79473e-06	0	8.08024e-06	0	0	4.73709e-07	0	0	0	0	0	0	3.16052e-08	0	0
Pantoea	1.28432e-05	0	0	1.05765e-06	0	0	1.77352e-06	0	0	5.2266e-08	0	0	0	0	0	0	0	0	0
Thioclava	8.87241e-08	1.30478e-05	0	0	0	2.65137e-08	0	0	6.99711e-08	0	0	0	0	0	0	0	0	0	0
Haloimpatiens	1.71908e-06	7.29468e-06	0	0	5.12792e-08	4.14957e-08	3.15096e-06	0	0	7.60871e-07	0	0	1.06993e-07	0	0	0	0	0	0
Lysinibacillus	1.13713e-06	9.33504e-06	0	0	5.75904e-08	4.66029e-08	1.3016e-07	0	1.01042e-06	0	0	0	0	0	0	0	0	0	0
Schaedlerella	1.92434e-06	8.69734e-07	0	0	7.74492e-07	3.13365e-07	1.53162e-06	4.37713e-07	1.24048e-06	0	0	0	0	0	3.10799e-07	0	0	0	1.10166e-06
Acetatifactor	3.33612e-06	2.12267e-06	0	0	3.66998e-08	6.12379e-07	5.33893e-07	6.95884e-07	3.07807e-07	4.05285e-07	0	0	0	0	0	0	0	7.59733e-08	0
Helicobacter	0	6.94436e-06	2.40659e-07	0	7.02982e-08	2.27545e-07	1.58881e-07	0	0	6.23266e-08	8.28454e-08	0	0	0	0	0	0	0	0
Mycoplasma	6.26949e-07	2.27903e-06	1.23129e-06	3.49612e-07	0	2.14456e-07	0	3.93167e-07	2.8298e-07	2.93707e-07	0	8.41075e-07	6.79358e-08	0	6.38101e-08	0	1.28099e-07	1.37155e-07	0
Limosilactobacillus	8.59229e-07	3.7849e-06	0	0	2.49559e-07	0	3.04543e-07	6.2819e-08	4.25881e-07	4.04902e-07	0	0	1.8565e-07	0	1.74044e-07	0	1.38298e-07	0	0
Acutalibacter	1.6207e-06	2.90612e-06	0	0	4.5931e-08	3.7168e-08	3.11426e-07	2.72564e-07	5.22497e-08	5.91409e-07	0	0	0	0	1.76946e-07	0	0	0	1.00526e-07

## Sheet: Fig 3F
mice-Beta Diversity
sample	group	PC1	PC2
mus-o1	mus-o	11.3853	2.82356
mus-o2	mus-o	10.1606	3.07573
mus-o3	mus-o	10.5292	2.12321
mus-o4	mus-o	10.8757	3.36906
mus-o5	mus-o	12.4394	5.35563
mus-o6	mus-o	10.3341	1.49617
mus-o7	mus-o	11.1277	2.47574
mus-o8	mus-o	11.2054	2.57374
mus-o9	mus-o	12.6628	4.48441
mus-o10	mus-o	13.5368	10.3034
mus-y1	mus-y	-37.8861	38.0824
mus-y2	mus-y	-9.539	1.10741
mus-y3	mus-y	-6.44032	-5.43988
mus-y4	mus-y	-23.3004	-22.3673
mus-y5	mus-y	-16.5406	-16.0713
mus-y6	mus-y	-18.6503	-7.39866
mus-y7	mus-y	-0.403875	-5.53624
mus-y8	mus-y	0.46885	-4.99891
mus-y9	mus-y	-3.40506	-12.0905
mus-y10	mus-y	1.44005	-3.36767

## Sheet: Fig 3G
Fig 3G. mice-genus-top33 p<0.01
Group	mus-y	mus-y	mus-y	mus-y	mus-y	mus-y	mus-y	mus-y	mus-y	mus-y	mus-o	mus-o	mus-o	mus-o	mus-o	mus-o	mus-o	mus-o	mus-o	mus-o
ASV_ID	mus-y1	mus-y2	mus-y3	mus-y4	mus-y5	mus-y6	mus-y7	mus-y8	mus-y9	mus-y10	mus-o1	mus-o2	mus-o3	mus-o4	mus-o5	mus-o6	mus-o7	mus-o8	mus-o9	mus-o10
Bacteroides	0.0150455	0.0268882	0.0321613	0.0420671	0.022682	0.0179332	0.0228871	0.0998715	0.0120831	0.0280038	0.0752984	0.0637201	0.128366	0.0532912	0.0851522	0.165484	0.140472	0.0636735	0.0475278	0.0414377
Muribaculum	0.0156288	0.0400514	0.0252968	0.0185095	0.0162951	0.0218072	0.0185166	0.013727	0.0267795	0.0194864	0.0107831	0.00678769	0.00566485	0.00681774	0.00586871	0.00507586	0.00595661	0.00824493	0.00968249	0.0112035
Prevotellaceae_UCG-001	0.0234067	0.0246676	0.0175171	0.0161149	0.00565836	0.0322233	0.0398779	0.007827	0.00670134	0.0466309	0	0	0	0	0	5.46e-05	0	0	0	0
Odoribacter	0.0216324	0.0201461	0.0214578	0.0162444	0.00721259	0.0065165	0.00165511	0.0130846	0.00807265	0.0225193	0	0	0	0	0	0	0	0	0	0
Parasutterella	0.000850712	0.00551141	0.00676277	0.00734557	0.00558551	0.0159321	0.0186459	0.0219346	0.0368444	0.0171612	0.000261725	0	0.000306962	0.000490485	0.00022357	0.000191027	0	0.000102741	0	0
Alloprevotella	0.00456954	0.00765176	0.007856	0.00491862	0.00915537	0.0279645	0.0455157	0.00347338	0.00445031	0.00644493	0	0	0	0	0	0	0	0	0	0
Parabacteroides	0.000947936	0.00187281	0.000889838	0.00177976	0.000922823	0.00323259	0.00488776	0.0898796	0.00199229	0.00310873	0.00020938	0	0.00039068	0.000196194	0	0.000272896	0.000409858	0.000565073	0.000540647	0.000276252
Helicobacter	0.0108648	0.0119325	0.00620344	0.00750736	0.0150566	0.0101083	0.0175597	0.00525765	0.00217341	0.00394278	0	0	0	0	0	0	0	0	0	0
Mucispirillum	0.0148753	0.000829387	0.00284748	0.0154678	0.00849968	0.00179589	0.0040602	0.00275967	0	0.00801193	0	0	0	0	0	0	0	0	0	0
Rikenellaceae_RC9_gut_group	0.00123961	0.00214035	0.00287291	0.000323593	0.00310846	0.00120581	0.0013965	0.00168911	0.0110482	0.0216095	0	0	0	0	0	0	0	0	0	0
Coriobacteriaceae_UCG-002	0	0.000829387	0.00167798	0.00527457	0.00267133	0.00356611	0.000749974	0.00102298	0.00533002	0.00485265	0	0	0	0	0	0	0	0.000410962	0.000638946	0.000828755
Bilophila	0.00301395	0.000695615	0.00162713	0.00618063	0.00364272	0.00148802	0.000827558	0.00747014	0	0.000707678	0	0	0	0.000147145	0	0.000109158	0	0	0	0
Clostridium_sensu_stricto_1	0	0	0	0	0	0	0	0	0.000155243	0	0.00227701	0.0032623	0.00212083	0.00213361	0.00220775	0.000463923	0.00207662	0.00331338	0.0033176	0.00423586
Desulfovibrio	9.72e-05	0	0	0	0.000194278	0.000872287	0.000206889	0.000166532	0	0.00017692	0.000732831	0.00115759	0.000558114	0.00117716	0.000475086	0.000109158	0.00117493	0.00308222	0.00528359	0.00736671
Turicibacter	0	0	0	0	0	0	0	0	0	0	0.000575796	0.000999737	0	0.000833824	0.000503032	5.46e-05	0.000601126	0.0032877	0.0040057	0.00592406
Romboutsia	0	0	0	0	0	0	0	0	0	0	0.00138714	0.00192055	0.000892982	0.0015205	0.0018724	0.000736819	0.000819717	0.0019007	0.00164652	0.00178029
RF39	0.000194448	0	0.000406783	0	4.86e-05	5.13e-05	0	0.000166532	0.000258739	0.000101097	0.00112542	0.000447251	0.00108832	0.000686678	0.000978118	0.00193756	0.00142084	0.00110446	0.00260494	0.0016882
Dubosiella	0	0.000428071	0.000991534	0.000194156	0.000801399	0.00436144	0.00385331	0.00230766	0.000129369	0	0	0	0	0	0	0	0	0	0	0
Erysipelatoclostridium	0.000413203	0.000802633	0.0012712	0.00135909	0.00060712	0.000538765	0.000982725	0.00154637	0.00250977	0.00252742	0	0.000131544	0	0	0	0	0	0.000128426	4.91e-05	0
Faecalibacterium	0.00379175	0.00412018	0.00444919	0.00165033	0.00296275	0.00441275	0.00214648	0.00237903	0.00222515	0.00171865	0.00235553	0.00115759	0.00142319	0.002526	0.00128553	0.00163738	0.00109296	0.00115583	0.00140077	0.00128917
Prevotellaceae_NK3B31_group	0.00306256	0.00342457	0.0060509	0.000194156	0.00114139	0.000179588	0.000258612	0.00092782	0	0.00136481	0.000130863	0	0	0	0	0	0	0	9.83e-05	0
Ruminococcus	0.000996549	0	0.00185595	0.00155325	4.86e-05	0.000179588	0.000258612	0	0.000103496	0.000556033	0.000183208	0	0	0	0	0	0	0	0	0
Erysipelatoclostridiaceae	0	0	0	0	0	0	0	0	0	0	0.000837521	0.000157853	8.37e-05	0.00046596	0.000195624	8.19e-05	0	0.000231166	0	0
Tuzzerella	0.000437509	0	0.000330511	0	0.000242848	0	0.000103445	0.00183185	0	0.000252742	0	0	0	0	0	0	0	0	0	0
Candidatus_Arthromitus	0.000218755	0.000802633	0.000254239	0	0.000194278	0	0	0	7.76e-05	0.000101097	0	0	0	0	0	0	0	0	0	0
Christensenellaceae_R-7_group	0.000194448	0	0	0	0.000218563	0.00028221	0.000206889	9.52e-05	0	0.000227468	0	0	0	0	0	0	0	0	0	0
Clostridia_UCG-014	0.0637791	0.00470878	0.0201358	0.00598647	0.00626548	0.00418185	0.00550843	0.0102536	0.00307899	0.0409948	0.0645676	0.0570376	0.0520441	0.0708015	0.064444	0.118628	0.103558	0.0409935	0.0151627	0.021916
[Eubacterium]_coprostanoligenes_group	0.000607652	0.00090965	0.00203392	0.000582468	0.000437127	0.00107753	0.000982725	0.000808869	0.000879712	0.00141536	0.000523451	0.000762957	0.001479	9.81e-05	0.000754548	0.000327475	0	0	4.91e-05	0
Lachnospiraceae_FCS020_group	0.00155559	0.00109693	0.000483055	0.00394784	0.00104425	0	5.17e-05	0.00223629	0.000776217	0	0.000235553	0	0	0	0	0.000272896	0	0	0.000466922	0
Acinetobacter	0.000729182	0.00112369	0.000508479	0.000258875	0	0	0	0	0	0.000151645	0	0	0	0	0	0	0	0	0	0
[Eubacterium]_siraeum_group	0.00340285	0.0012307	0	0.000711905	0.00148137	0.000128277	0	0.00123709	0.000284613	0.00108679	0.00455402	0.00547224	0.00117204	0.0135864	0.00134142	0.000791398	0.00341549	0.00755143	0.00132704	0.0011357
Acetatifactor	0.00114239	0	0.00083899	0.00119729	0.00126281	0	0.000749974	0.000737498	0	0	0	0	0	0	0	0	0	0	2.46e-05	0
Negativibacillus	0.000340285	0	0.000432207	0.00158561	0.00109282	0.000205244	0	0.00088024	0	0	0	0	0	0	0	0	0	0	0	0

## Sheet: Fig 3I
Fig 3I. Human-species-top30
group	HY	HY	HY	HY	HY	HY	HY	HY	HY	HY	HO	HO	HO	HO	HO	HO	HO	HO	HO
sample	HY1	HY2	HY3	HY4	HY5	HY6	HY7	HY8	HY9	HY10	HO1	HO2	HO3	HO4	HO5	HO6	HO7	HO8	HO9
Lachnospiraceae_bacterium	0.00332072	0.0015834	1.41235e-05	8.12691e-05	0.000320933	0.000616803	0.000872482	0.000726852	0.000455655	0.000495325	4.28474e-05	0.000242329	0.000177085	9.42338e-06	0.000533238	3.71394e-05	0.000206733	0.000357906	0.000391227
Clostridium_sp._TM06-18	0.000642675	0.00393947	6.88015e-06	0.0002689	5.89332e-05	0.000147293	0.000151475	0.000191615	0.00151852	0.000107908	4.49893e-05	7.92948e-05	0.000104932	5.38058e-06	5.2647e-05	1.03973e-05	7.39399e-05	4.08774e-05	0.000546292
Escherichia_coli	3.66031e-05	0.00194859	0.000118455	5.07633e-05	1.28599e-05	7.66864e-05	2.44017e-05	3.06986e-05	3.75942e-05	5.21774e-05	0.000845035	0.000599971	0.000213836	2.09496e-06	0.000819677	0.000464293	0.000108706	8.34495e-05	0.00120001
Clostridium_sp._AF27-2AA	0.000485107	0.00271885	5.49821e-06	4.75401e-05	4.12934e-05	0.000405695	8.65283e-05	0.000128784	0.000204404	0.000119898	2.11759e-05	4.98528e-05	1.85715e-05	3.95928e-07	5.50686e-05	3.6531e-06	7.45809e-05	8.45054e-05	0.00013339
Clostridium_sp._CAG:7	0.000274134	0.00163831	2.64991e-06	0.000110574	2.02029e-05	5.78599e-05	5.45833e-05	7.28051e-05	0.000648797	2.95566e-05	4.99918e-06	1.88391e-05	2.75024e-05	3.52956e-07	1.26807e-05	2.70467e-06	1.79491e-05	1.11115e-05	0.000210954
Clostridium_sp._OM04-12AA	0.000266741	0.00154843	2.09243e-06	0.000110647	2.37481e-05	6.68398e-05	6.0134e-05	7.73011e-05	0.000618728	3.49866e-05	1.38945e-05	2.451e-05	3.42171e-05	2.94837e-06	1.93027e-05	2.23503e-06	2.80149e-05	1.67453e-05	0.000201753
Odoribacter_splanchnicus	0.00034181	0.000134125	0.000419724	1.81769e-05	0.000239077	0.000246187	0.000336484	0.000371788	0.000147134	4.66282e-05	1.49354e-06	3.32134e-05	7.2908e-05	2.02389e-05	0.000276242	7.16672e-05	0.000121589	0.00015892	5.76153e-05
Bacilli_bacterium	0.000106666	0.000322538	0.0001201	2.8556e-06	2.65653e-05	0.000674894	0.00143859	3.0636e-05	0.000259184	4.71288e-05	4.61481e-06	2.26083e-06	6.8167e-06	0	4.00538e-06	1.2176e-05	4.48847e-06	1.52837e-05	6.02552e-06
Proteobacteria_bacterium_CAG:139	0.000604062	3.82566e-07	0.000513006	0.000333654	4.45908e-06	0.000707873	0.000270806	5.82182e-07	0.000140133	0.000235205	5.84348e-06	4.53557e-07	1.30514e-05	3.14007e-07	1.19839e-06	2.66267e-07	3.46644e-07	0.000227964	4.58895e-07
Eubacterium_sp._CAG:180	4.32357e-05	6.94236e-05	0	0	1.70828e-07	4.01217e-08	7.84408e-07	6.71795e-07	3.1366e-05	8.80112e-08	2.34695e-06	0.000660508	0.00191219	5.72639e-07	0.000185652	8.68951e-07	2.0029e-06	2.44737e-06	8.25847e-06
Sutterellaceae_bacterium	0.000501488	4.745e-05	0.000456896	0.00027741	2.71796e-06	0.000580106	0.000255155	1.78587e-05	0.000121113	0.000199565	4.66699e-06	6.63909e-06	1.57431e-05	3.54418e-07	1.24463e-06	1.36429e-07	8.1289e-07	0.000189992	3.38523e-07
Bacteroides_intestinalis	0.000112541	0.000102072	9.55546e-05	0.000210172	0.000133141	0.000126366	5.36533e-05	7.14006e-05	0.000194651	0.000146433	1.72871e-07	0.00026146	6.6469e-05	9.59338e-05	5.38502e-05	1.18735e-05	4.2253e-05	2.52327e-05	7.27775e-05
Ruminococcus_callidus	0.000868013	0.000170514	3.6512e-07	4.44877e-07	1.72152e-05	2.96864e-05	3.65457e-05	7.03201e-05	0.00011766	6.24857e-05	3.15727e-07	1.31466e-05	6.46531e-05	1.51342e-07	8.79057e-05	6.21937e-08	1.68682e-05	1.14441e-07	2.71247e-05
Parasutterella_excrementihominis	0.000344329	2.52009e-05	0.000267335	0.000120971	1.386e-06	0.000243403	0.00013101	3.08271e-06	8.00809e-05	7.79143e-05	2.57638e-06	1.69808e-06	7.66769e-06	2.43299e-08	1.54071e-06	2.20162e-07	8.58928e-08	9.31274e-05	6.3212e-07
Salmonella_enterica	1.68916e-05	0.000146962	1.26971e-05	1.35256e-05	1.29789e-05	4.98893e-05	1.54858e-05	3.58218e-05	5.45412e-06	1.72489e-05	0.000285393	0.000260235	4.4216e-05	2.50968e-05	0.000222611	5.01741e-05	3.41849e-05	3.47607e-05	0.000117384
Bacteroides_plebeius_CAG:211	0.00101605	9.84701e-08	3.16985e-07	0.000238026	2.19009e-07	1.27146e-06	5.45196e-07	3.83997e-07	4.05797e-08	8.77725e-08	7.04093e-08	1.27742e-07	5.89026e-08	4.36526e-08	4.14871e-05	3.17806e-07	0	4.87249e-08	0
Ruminococcus_bicirculans	0.000250119	0.000186336	3.72967e-07	9.5031e-07	2.01337e-05	4.83225e-05	0.000225583	0.000193993	0.000134573	6.08485e-05	1.38768e-07	4.55921e-05	5.6832e-07	0	9.21353e-05	5.37354e-08	1.10076e-05	3.32909e-08	1.83714e-05
CrAssphage_ZA	1.06491e-06	0.00010537	0	2.93151e-07	4.23538e-07	0.000317562	0.00063902	8.52195e-06	8.03493e-05	1.97656e-05	5.61237e-07	0	0	0	5.13112e-07	0	0	1.11939e-06	0
Eubacterium_siraeum_CAG:80	0.000836296	5.31108e-07	8.76996e-08	4.49573e-06	0.000179395	6.29011e-07	1.04966e-06	6.31792e-07	1.65191e-06	3.56113e-06	1.09242e-07	2.17154e-07	9.1937e-08	9.21898e-08	6.18245e-07	2.11906e-07	8.79328e-07	4.64029e-08	0.000110786
Dialister_hominis	0.00010343	0.000143227	0	9.40115e-05	2.59559e-05	5.27878e-05	1.3442e-05	3.96209e-07	2.89317e-05	1.57661e-06	1.38473e-07	4.17e-08	6.37134e-07	0	0.000387481	0	2.70564e-08	0	4.51699e-07
Dialister_sp._CAG:357	0.000107857	0.000104783	2.35464e-08	9.09319e-05	2.64977e-05	6.06352e-05	1.13382e-05	1.48391e-07	3.10845e-05	1.84064e-06	8.54991e-08	1.21439e-07	0	0	0.000380763	0	3.65535e-08	0	4.20389e-07
Ruminococcus_sp._AF18-29	0.00016916	0.000133798	6.94391e-08	1.00259e-06	1.30985e-05	2.77606e-05	0.000129849	0.000110499	7.41494e-05	3.67901e-05	2.02037e-07	2.45309e-05	1.42844e-06	4.00266e-08	5.50944e-05	2.11238e-06	1.0964e-05	8.31908e-07	2.16158e-05
Ruminococcus_sp._AM43-6	0.000172805	0.000108313	7.43133e-08	4.77943e-07	1.30908e-05	2.6288e-05	0.00012712	0.00011219	7.23613e-05	3.36272e-05	0	2.67221e-05	5.06207e-08	0	5.10079e-05	5.02078e-08	6.44448e-06	0	1.07727e-05
Ruminococcus_sp._AF25-19	0.000149327	0.000102335	3.67802e-08	3.48399e-07	9.72738e-06	2.20838e-05	0.000101181	9.57571e-05	5.84561e-05	2.70777e-05	8.04379e-08	2.14634e-05	1.33896e-07	0	5.4099e-05	0	4.13635e-06	4.9982e-08	1.08123e-05
Ruminococcus_sp._AF21-11	0.000133323	9.70545e-05	7.23863e-08	4.61196e-07	9.4291e-06	2.19343e-05	0.000114983	9.62639e-05	6.43749e-05	3.16824e-05	7.10601e-08	2.39512e-05	9.09928e-08	0	4.34886e-05	0	5.96804e-06	8.00025e-07	9.61228e-06
Clostridium_sp._AM33-3	5.05304e-05	0.000300448	6.36834e-07	8.31254e-06	9.67335e-06	4.56378e-05	2.14476e-05	2.63484e-05	4.90292e-05	2.37888e-05	7.65676e-06	4.16519e-06	3.88354e-06	1.54571e-07	1.29258e-05	1.3195e-06	1.71695e-05	1.20809e-05	2.23483e-05
Escherichia_albertii	3.49985e-06	8.80977e-05	1.2822e-05	3.99963e-06	9.04699e-07	9.39333e-06	3.64994e-06	1.80101e-06	2.82502e-06	3.87705e-06	2.19226e-05	5.24254e-05	1.83721e-05	5.77156e-08	0.000108218	4.75083e-05	1.39531e-05	9.16124e-06	0.000212357
Eubacterium_sp._CAG:274	6.61664e-05	0.000298545	1.78804e-05	5.63827e-06	4.12896e-07	4.44363e-07	3.6207e-05	3.70976e-07	0.000138055	6.32893e-06	5.56631e-08	3.38953e-06	2.90199e-07	1.2773e-07	2.42432e-07	2.87865e-07	2.56652e-07	5.01199e-07	1.67331e-05
Clostridiales_bacterium_41_12_two_minus	0.000265305	7.18501e-05	2.28256e-07	2.61084e-06	7.14165e-06	2.88083e-05	4.07171e-05	5.39769e-05	1.41948e-05	2.44869e-05	8.13436e-07	3.85471e-06	5.94647e-06	1.08606e-07	1.72501e-05	4.06704e-07	5.12679e-06	2.184e-05	1.41725e-05
Ruminococcus_sp._AF37-20	0.000113384	7.90129e-05	4.69418e-08	4.97679e-07	8.93306e-06	1.89491e-05	0.000102345	9.35517e-05	5.93639e-05	2.75635e-05	5.49828e-08	2.01817e-05	2.68414e-07	0	3.9831e-05	0	5.72191e-06	0	8.2942e-06

## Sheet: Fig 3K
Fig 3K. mice-species-top35
group	mus-y	mus-y	mus-y	mus-y	mus-y	mus-y	mus-y	mus-y	mus-y	mus-y	mus-o	mus-o	mus-o	mus-o	mus-o	mus-o	mus-o	mus-o	mus-o	mus-o
ASV_ID	mus-y1	mus-y2	mus-y3	mus-y4	mus-y5	mus-y6	mus-y7	mus-y8	mus-y9	mus-y10	mus-o1	mus-o2	mus-o3	mus-o4	mus-o5	mus-o6	mus-o7	mus-o8	mus-o9	mus-o10
uncultured_bacterium_g__Muribaculaceae	0.223203	0.402333	0.280121	0.244798	0.2793	0.496613	0.499716	0.269972	0.691066	0.410479	0.218907	0.189266	0.205944	0.166642	0.215745	0.255676	0.192743	0.18162	0.159884	0.153442
uncultured_Bacteroidales_g__Muribaculaceae	0.0623207	0.0877277	0.0619582	0.0532311	0.0489825	0.0916158	0.0836609	0.114621	0.0564827	0.0518374	0.416222	0.471586	0.381666	0.436875	0.433027	0.248881	0.364856	0.382683	0.228743	0.300009
Bacteroides_acidifaciens_g__Bacteroides	0.00675709	0.0202799	0.0184832	0.0305472	0.0146437	0.00992868	0.0160339	0.0565495	0.00501953	0.0195875	0.0709276	0.061326	0.125017	0.0503237	0.0833916	0.163055	0.13569	0.0592813	0.0424408	0.0397188
unidentified_g__Muribaculaceae	0.00952798	0.00797282	0.0470851	0.0374721	0.0329059	0.0261686	0.0124909	0.0176048	0.0255634	0.022393	0.00528685	0.00794528	0.0139807	0.00686678	0.0106755	0.0119801	0.00945407	0.0111987	0.00668436	0.00752018
uncultured_bacterium_g__Muribaculum	0.0156288	0.0400514	0.0252968	0.0185095	0.016198	0.0218072	0.0184649	0.013727	0.0267277	0.0194864	0.0103643	0.00678769	0.00566485	0.00681774	0.00581282	0.00507587	0.00510957	0.00824493	0.00968249	0.010651
uncultured_bacterium_g__Prevotellaceae_UCG-001	0.0139517	0.0093908	0.00983907	0.00627771	0.00228277	0.0254759	0.0297404	0.007827	0.00670134	0.0466309	0	0	0	0	0	5.45792e-05	0	0	0	0
unidentified_g__Odoribacter	0.021122	0.0201461	0.0207205	0.0157266	0.00721259	0.00538765	0.00111203	0.012252	0.00799503	0.0217864	0	0	0	0	0	0	0	0	0	0
uncultured_Bacteroidales_g__Alloprevotella	0.00456954	0.00765176	0.007856	0.00491862	0.00915537	0.0279645	0.0455157	0.00347338	0.00445031	0.00644493	0	0	0	0	0	0	0	0	0	0
Helicobacter_sp._g__Helicobacter	0.0107919	0.0119325	0.00620344	0.00750736	0.0149352	0.0101083	0.0175597	0.00525765	0.00217341	0.00394278	0	0	0	0	0	0	0	0	0	0
Bacteroides_vulgatus_g__Bacteroides	0.00328132	0.00315702	0.00249155	0.00216807	0.00257419	0.00259121	0.00243095	0.0383499	0.00307899	0.00505485	0.00157035	0.000999737	0.00119994	0.00156955	0	0.00122803	0.00150281	0.00174659	0.00154822	0.0017189
uncultured_bacterium_g__Parasutterella	0.000243061	0.00267544	0.0037119	0.00385076	0.00315703	0.00554159	0.00649116	0.0112528	0.0222515	0.0101097	0	0	0	0.000122621	0	0	0	0.000102741	0	0
uncultured_organism_g__Parasutterella	0.000607652	0.00283597	0.00305087	0.00349481	0.00208849	0.0103905	0.0121548	0.0106818	0.0145929	0.00682404	0.000261725	0	0	0.000367863	0.00022357	0.000191027	0	0	0	0
uncultured_bacterium_g__Mucispirillum	0.0142677	0.000829387	0.00279663	0.0152736	0.00818398	0.00179588	0.0040602	0.00275967	0	0.00801193	0	0	0	0	0	0	0	0	0	0
Bacteroides_caecimuris_g__Bacteroides	0.00218755	0.00131097	0.00755091	0.00847814	0.00422556	0.00366874	0.00328437	0.00216491	0.00214753	0.00128899	0	0	0	0	0	0	0	0	0	0
uncultured_Clostridiales_g__Lachnospiraceae_NK4A136_group	0.00930922	0	0.00160171	0	0.00723687	0.00210375	0.00147409	0.00785079	0.000905586	0.00288126	0	0	0	0	0	0	0	0	0	0
uncultured_Muribaculaceae_g__Muribaculaceae	0.00284381	0.00369211	0.00279663	0.00200628	0.00252562	0.00336087	0.00245681	0.00230766	0.000776217	0.00272962	0	0	0	0	0	0	0	0	0	0
uncultured_bacterium_g__Clostridium_sensu_stricto_1	0	0	0	0	0	0	0	0	0	0	0.00227701	0.0032623	0.00212083	0.00213361	0.00220775	0.000463923	0.00207662	0.00321064	0.00331761	0.00423586
unidentified_g__Lachnospiraceae_NK4A136_group	0.00537164	0.0018193	0.00150001	0.00517749	0.000947108	0.00400226	0.00111203	0	0	0.00386696	0	0	0	0	0	0	0	0	0	0
uncultured_bacterium_g__Turicibacter	0	0	0	0	0	0	0	0	0	0	0.000575796	0.000999737	0	0.000833824	0.000503032	5.45792e-05	0.000601126	0.00321064	0.00395655	0.00592406
uncultured_bacterium_g__Prevotellaceae_NK3B31_group	0.00306256	0.00342457	0.0060509	0.000194156	0.00114139	0.000179588	0.000258612	0.00092782	0	0.00136481	0	0	0	0	0	0	0	0	0	0
uncultured_bacterium_g__Rikenellaceae_RC9_gut_group	0.00123961	0.00214035	0.00287291	0.000323593	0.00310846	0.00120581	0.0013965	0.00168911	0.00046573	0.000884598	0	0	0	0	0	0	0	0	0	0
uncultured_bacterium_g__RF39	0.000194448	0	0.000330511	0	0	0	0	0	0	0	0.00112542	0.000447251	0.00108832	0.000686678	0.000978118	0.00193756	0.00142084	0.00110446	0.00260493	0.00159612
uncultured_Bacteroidales_g__Parabacteroides	0.000486121	0.00136448	0.000381359	0.0010355	0.000437127	0.00264252	0.00385332	0.00109435	0.000879712	0.00116261	0	0	0	0	0	0	0	0	0	0
uncultured_bacterium_g__Dubosiella	0	0.000428071	0.000991534	0.000194156	0.000801399	0.00436143	0.00385332	0.00230766	5.17478e-05	0	0	0	0	0	0	0	0	0	0	0
Lactobacillus_intestinalis_g__Lactobacillus	0.00272228	0.00235439	0.00119493	0.000420671	0.00208849	0.00153933	0	0	0.000284613	0.00131426	0	0	0	0	0	0	0	0	0	0
Romboutsia_ilealis_g__Romboutsia	0	0	0	0	0	0	0	0	0	0	0	0.00107866	0.000892982	0.0015205	0.0011458	0.000736819	0.000819717	0.0019007	0.00164652	0.00178029
Parabacteroides_goldsteinii_g__Parabacteroides	4.86121e-05	0.000267544	0.000101696	0.000420671	0	0.000179588	0.000491362	0.00951611	0	0.000227468	0	0	0	0	0	0	0	0	0	0
Alistipes_inops_g__Alistipes	0.000218755	0.000347807	7.62718e-05	0	0	0.00277079	0.00170684	0.00302136	0.000181117	0.000353839	0	0	0	0	0	0	0	0	0	0
uncultured_bacterium_g__[Eubacterium]_nodatum_group	0.000413203	0.000401316	0.00096611	0.002071	0.00116567	0.00112884	0.00124134	0.000214112	0	0.00048021	0	0	0	0	0	0	0	0	0	0
uncultured_bacterium_g__Erysipelatoclostridium	0.000243061	0.000668861	0.0012712	0.00135909	0.00060712	0	0	0.00123709	0.00173355	0.000783501	0	0	0	0	0	0	0	0	0	0
gut_metagenome_g__uncultured	0.0008021	0.000829387	0.000686446	0	0.000121424	0.00112884	0.00155167	0.0012133	0.000232865	0.000682404	0	0	0.000111623	0	0	0	8.19717e-05	0	0	0
Lactobacillus_reuteri_g__Lactobacillus	0.00143406	0.000615352	0.00122035	0.000647186	0.000947108	0.000718354	0.000284473	0	0.000413982	0.000783501	0	0	0	0	0	0	0	0	0	0
uncultured_bacterium_g__Odoribacter	0.000510427	0	0.000737294	0.000517749	0	0.00112884	0.000543085	0.000832659	7.76217e-05	0.000732953	0	0	0	0	0	0	0	0	0	0
unidentified_g__Ruminococcus	0.000826406	0	0.00150001	0.00155325	4.85696e-05	0	0.000258612	0	0.000103496	0.000556033	0	0	0	0	0	0	0	0	0	0
unidentified_g__UCG-010	0.000170142	0.000401316	0.000203392	0	0.000242848	0.00028221	0.000284473	0	0	0.000101097	0	0	0	0	0	0	0	0	0	0

## Sheet: Fig S6a
Human-Family
sdev
1	1	1
rotation
	PC1	PC2	PC3
PC1	0.6848	-0.2272	-0.6924
PC2	0.7018	-0.0501	0.7106
PC3	0.1961	0.9726	-0.1252
center
-1.57895e-10	1.57895e-10	-5.26316e-11
scale
9.14415	6.41736	2.62489
x
	PC1	PC2	PC3
HO1	0.0122	0.5104	0.4825
HO2	0.0867	1.0578	0.1817
HO3	0.1307	1.184	0.1118
HO4	-0.2237	-0.131	0.5398
HO5	-0.0836	0.2191	0.1435
HO6	0.0354	0.3597	0.3842
HO7	0.1688	1.2785	0.124
HO8	-0.0328	0.3194	0.3464
HO9	0.1183	1.1926	0.0198
HY1	-1.5691	-0.0146	-3.791
HY2	3.768	-1.07	-1.2936
HY3	-0.1427	-0.0592	0.4318
HY4	-0.657	-1.7175	0.5371
HY5	-0.6525	-2.2836	0.4795
HY6	-0.1062	0.2953	0.1121
HY7	-0.5197	-1.4409	0.294
HY8	-0.0442	0.504	0.2247
HY9	-0.0723	0.1369	0.3083
HY10	-0.2164	-0.3407	0.3634

## Sheet: Fig S6b
family.top15.barplot
family	HO1	HO2	HO3	HO4	HO5	HO6	HO7	HO8	HO9	HY1	HY2	HY3	HY4	HY5	HY6	HY7	HY8	HY9	HY10
Bacteroidaceae	6.08047e-05	0.00400865	0.00742591	0.014872	0.00793178	0.00693718	0.00783595	0.0119546	0.00170706	0.0266659	0.0269182	0.0092139	0.0027613	0.00411137	0.0208391	0.0133561	0.0115219	0.0165359	0.00216451
Ruminococcaceae	0.000523239	0.0064311	0.0110899	9.92873e-05	0.00623689	0.012107	0.00510222	0.00330908	0.0228579	0.0272236	0.0139866	5.10349e-05	0.000857826	0.0027762	0.00641648	0.00763995	0.0133963	0.0058511	0.00362786
Lachnospiraceae	0.00091622	0.00321673	0.00285145	0.000438492	0.00489422	0.00215279	0.00491355	0.00654397	0.00623848	0.0276695	0.0156546	0.00073735	0.00184598	0.0026569	0.00458245	0.00733615	0.00627308	0.00420376	0.00284502
Enterobacteriaceae	0.0218379	0.00204686	0.00664736	3.07826e-05	0.0021608	0.00103593	0.000255706	0.00347813	0.00288333	0.00013436	0.00955256	0.00028528	0.000118864	0.0012397	0.00210114	0.000759066	0.00295624	0.000105724	0.00119117
Clostridiaceae	0.000307848	0.00106062	0.000947815	4.64503e-05	0.00196656	0.000358745	0.00117971	0.00240423	0.00317593	0.00769428	0.0182215	6.73001e-05	0.00112161	0.00185399	0.00269168	0.0025455	0.00196574	0.00564816	0.00130361
Sutterellaceae	9.40253e-06	0.000961009	0.0010376	1.01987e-06	5.0687e-06	1.32488e-06	0.000116345	0.000297774	1.22522e-05	0.00103015	0.0169319	0.000748243	0.000584349	1.57576e-05	0.0019145	0.000415339	0.00357221	0.000223031	0.000474865
Tannerellaceae	6.39786e-06	0.00245592	0.00110456	0.000444378	0.00234483	0.000744446	0.00146798	0.00135337	0.00038844	0.00306833	0.00295296	0.00253695	0.000355612	0.000545262	0.0017894	0.00123906	0.00173482	0.00250996	0.000840537
Veillonellaceae	0.00057011	1.34002e-05	1.03911e-05	4.29786e-06	0.00106441	0.0104567	0.000170036	0.000696173	6.3148e-05	0.000367327	0.00358258	0.00118409	0.000262249	9.04083e-05	0.000210741	8.26775e-05	2.56113e-05	8.26775e-05	3.91891e-05
Akkermansiaceae	0.0151331	6.41188e-06	0.00072737	9.80636e-05	3.2728e-05	6.2198e-05	4.9113e-05	1.99348e-05	2.74088e-05	3.20257e-05	0.000327728	0.000210908	1.21996e-06	2.96209e-06	7.86693e-06	2.99323e-05	9.44899e-05	2.54525e-05	7.81724e-06
Rikenellaceae	3.1039e-06	0.00156476	0.00110701	8.89826e-05	0.0021867	8.33071e-06	0.00397919	0.000673638	0.00091606	0.000709719	0.000712375	0.00012991	3.69668e-05	0.000260584	0.00117485	0.00131248	0.00123438	0.000427997	0.000236589
Eubacteriaceae	8.27607e-05	0.000736222	0.00201976	3.96459e-06	0.000617268	0.000297082	0.000244905	0.00039332	0.000710418	0.0055916	0.00232587	0.000277947	4.0623e-05	0.000814941	0.000116697	0.000335662	0.000224734	0.000687678	0.000264261
Pasteurellaceae	5.84779e-07	8.92663e-06	6.15694e-06	2.73895e-06	1.98104e-05	0.0073585	0.000701299	0.000557084	5.07065e-06	1.37842e-05	0.00343945	0.000346796	0.000139778	8.0625e-05	0.000749923	0.000406945	0.00099357	3.10889e-06	6.31994e-05
Prevotellaceae	1.10307e-06	5.15892e-05	0.000115085	0.000249275	0.0010183	5.72945e-05	0.000249726	0.000130499	0.000475554	0.000907257	0.000440164	0.000179998	0.00107305	0.000945216	0.000188626	0.000608189	0.000152304	0.000539479	0.00281765
Oscillospiraceae	6.07894e-05	0.00116499	0.000494064	6.01889e-07	0.000460508	8.56685e-06	0.000442682	0.000194554	0.00104965	0.000259454	0.00150281	1.10628e-06	8.13666e-06	0.000298633	0.000527989	0.00037614	0.00044727	0.000409491	0.000399061
Odoribacteraceae	2.09255e-06	5.15394e-05	0.000165231	9.54863e-05	0.0011032	9.07554e-05	0.000194169	0.000293562	8.87539e-05	0.000546212	0.000244423	0.000512253	3.56303e-05	0.000322562	0.000379604	0.000420461	0.00051512	0.000341613	6.78184e-05

## Sheet: Fig S6c
Human-Genus
sdev
1	1	1
rotation
	PC1	PC2	PC3
PC1	-0.7083	0.0705	-0.7024
PC2	0.7051	0.1168	-0.6994
PC3	-0.0327	0.9906	0.1324
center
-1.05263e-10	-1.05263e-10	-2.92164e-17
scale
14.5634	11.9734	4.62707
x
	PC1	PC2	PC3
HO1	0.1935	-0.5941	0.391
HO2	0.1722	-1.6612	0.039
HO3	0.186	-0.969	0.1525
HO4	0.2004	0.7664	0.6009
HO5	0.1338	-0.5261	0.0941
HO6	0.0923	0.712	0.5437
HO7	0.1632	-0.4112	0.1738
HO8	0.1569	0.1532	0.3652
HO9	0.1252	-2.7735	-0.28
HY1	1.44	0.7548	-3.7805
HY2	-3.9416	0.2287	-1.1925
HY3	0.1431	1.1378	0.6053
HY4	0.1936	1.2025	0.5388
HY5	0.0909	0.9348	0.4086
HY6	0.11	0.1362	0.2713
HY7	0.1815	0.4247	0.1855
HY8	0.107	-0.1837	0.2293
HY9	0.1178	0.3156	0.2928
HY10	0.1342	0.3522	0.3613

## Sheet: Fig S6d
genus.top15
genus	HO1	HO2	HO3	HO4	HO5	HO6	HO7	HO8	HO9	HY1	HY2	HY3	HY4	HY5	HY6	HY7	HY8	HY9	HY10
Bacteroides	5.36374e-05	0.00394063	0.00724261	0.0146928	0.00772367	0.00661348	0.00772771	0.0115885	0.00162498	0.024598	0.0265015	0.00869214	0.00223957	0.00408157	0.020618	0.0123871	0.0112016	0.0163138	0.00212054
Phocaeicola	1.57952e-05	0.00111019	0.00143241	0.00246776	0.00165843	0.00741594	0.00165524	0.00874265	0.000495836	0.0155262	0.0229824	0.018271	0.0029099	0.000697128	0.00538869	0.00339412	0.00726181	0.00630168	0.000964128
Faecalibacterium	7.67813e-05	0.00203798	0.00729379	2.60627e-05	0.0034863	0.0117135	0.00345393	0.00184919	0.0193528	0.0102615	0.00635113	9.85847e-06	0.000572081	0.00102113	0.00442488	0.00410783	0.00930082	0.00254208	0.00233657
Clostridium	0.000246442	0.000830367	0.000806244	2.47239e-05	0.00172944	0.000300718	0.00094451	0.00216607	0.00260848	0.0071334	0.0172805	6.2698e-05	0.00105754	0.0017336	0.00250246	0.00233627	0.00178034	0.00545568	0.00121017
Klebsiella	0.0202335	0.000977272	0.00619774	3.20056e-06	0.000898359	0.000408404	8.40072e-05	0.00326108	0.00113196	5.87723e-05	0.00704413	0.00012854	3.45376e-05	0.00119018	0.00190794	0.000693274	0.00280701	2.53903e-05	0.00109466
Ruminococcus	0.000131804	0.00109638	0.0009311	3.87041e-05	0.00190439	0.000202402	0.000923745	0.000645207	0.00106674	0.010375	0.00556727	3.27962e-05	0.000212568	0.000575017	0.0010027	0.00280397	0.00265115	0.00203992	0.000931683
Blautia	0.000320004	0.00123569	0.00105182	6.34957e-05	0.0013031	0.00053323	0.00147899	0.00110566	0.00116939	0.0106337	0.00162205	4.16852e-05	0.000482642	0.000710028	0.00129965	0.00231132	0.00196091	0.000992853	0.000386309
Parabacteroides	6.39786e-06	0.00245585	0.00110334	0.000444309	0.00233843	0.000744446	0.00146526	0.00135249	0.000388176	0.00304868	0.00285701	0.00253558	0.000340506	0.00054358	0.00178798	0.0012367	0.00169223	0.00249388	0.000840417
Roseburia	4.39498e-05	0.000557353	0.000302542	1.62937e-05	0.00114117	0.000313847	0.000310404	0.00326293	0.00194482	0.00280347	0.00691752	0.000270269	0.000571569	0.000806047	0.00124052	0.00174436	0.00117218	0.00122664	0.000768914
Sutterella	7.47722e-07	0.000180728	0.000958383	3.18332e-07	1.26096e-06	4.84114e-07	0.000102942	2.73927e-06	5.11847e-06	5.70279e-05	0.0151694	2.03964e-06	3.61394e-05	8.94108e-06	0.000202543	5.01366e-06	0.000678491	1.29101e-05	3.81261e-05
Akkermansia	0.0151331	6.41188e-06	0.00072737	9.80636e-05	3.2728e-05	6.2198e-05	4.9113e-05	1.99348e-05	2.74088e-05	3.20257e-05	0.000327728	0.000210908	1.21996e-06	2.96209e-06	7.86693e-06	2.99323e-05	9.44899e-05	2.54525e-05	7.81724e-06
Veillonella	0.000568287	1.28096e-05	7.32143e-06	4.29786e-06	0.000101465	0.0104295	0.000166821	0.000694725	5.97849e-05	1.81962e-05	0.00319434	0.00118023	2.34253e-05	1.32588e-05	5.7141e-05	4.94048e-05	2.39786e-05	5.63665e-06	2.41918e-05
Alistipes	3.1039e-06	0.00156068	0.00105028	8.89455e-05	0.00217364	8.29498e-06	0.00385989	0.00066378	0.000892955	0.00068173	0.000664488	0.00012991	3.68869e-05	0.000253793	0.00116507	0.00128956	0.00121409	0.000420138	0.000229795
Eubacterium	7.67052e-05	0.000726899	0.00201599	3.89266e-06	0.000607752	0.000294861	0.000241914	0.000387364	0.000697997	0.00556798	0.00230249	0.000277919	4.05264e-05	0.000813385	0.00011431	0.000330003	0.000218834	0.00068481	0.000262133
Haemophilus	4.7876e-07	7.83649e-06	5.47845e-06	2.46442e-06	1.76679e-05	0.00655846	0.000619945	0.000493133	4.64546e-06	1.16798e-05	0.00302987	0.000300806	0.000122417	7.07084e-05	0.000668178	0.000362432	0.000883008	1.75216e-06	5.60249e-05

[truncated: 4 more sheets: Fig S6e, Fig S6f, Fig S9a, Fig S9b]
