# Supplementary material for: Odoribacter splanchnicus rescues aging-related intestinal P-glycoprotein damage via GDP-L-fucose secretion
Source: Nat Commun. 2025 Nov 27;16:10665. doi: 10.1038/s41467-025-65692-1 (PMC12660754; doi:10.1038/s41467-025-65692-1)
Supplement: Supplementary file 4 — Supplementary Data 2 [file 41467_2025_65692_MOESM4_ESM.xlsx]

## Sheet: Sheet1
name	log2(fold change)	p	HMDB	PubChem	ChEBI	KEGG	Pathway ID	Pathway Name
GDP-L-fucose	5.38232	0.000736886	HMDB0001095	439211	17009	C00325	map00051 map00520 map00541 map01100 map01250	Fructose and mannose metabolism Amino sugar and nucleotide sugar metabolism Biosynthesis of various nucleotide sugars Metabolic pathways Biosynthesis of nucleotide sugars
&alpha-linolenate	4.58981	0.000557381	HMDB0001388	5280934	27432	C06427	map00592 map01040 map01060 map01070 map01100 map01110	alpha-Linolenic acid metabolism Biosynthesis of unsaturated fatty acids Biosynthesis of plant secondary metabolites Biosynthesis of plant hormones Metabolic pathways Biosynthesis of secondary metabolites
7,8-dihydropteroate	3.76742	0.00732171	HMDB0001412	170	4581	C00921	map00790 map01100 map01240	Folate biosynthesis Metabolic pathways Biosynthesis of cofactors
linoleate	3.66042	0.00876573	HMDB0000673	5280450	17351	C01595	map00591 map01040 map01060 map01100	Linoleic acid metabolism Biosynthesis of unsaturated fatty acids Biosynthesis of plant secondary metabolites Metabolic pathways
&alpha-D-glucose 6-phosphate	3.13479	0.000908481	HMDB0304534	4459709	NA	NA	NA	NA
succinate	3.01656	0.00662066	HMDB0000254	1110	15741	C00042	map00020 map00190 map00250 map00310 map00350 map00360 map00361 map00620 map00630 map00640 map00650 map00720 map00760 map00920 map01060 map01061 map01062 map01063 map01064 map01065 map01066 map01070 map01100 map01110 map01120 map01200 map01220 map02020 map04024 map04727 map04922 map05230	Citrate cycle (TCA cycle) Oxidative phosphorylation Alanine, aspartate and glutamate metabolism Lysine degradation Tyrosine metabolism Phenylalanine metabolism Chlorocyclohexane and chlorobenzene degradation Pyruvate metabolism Glyoxylate and dicarboxylate metabolism Propanoate metabolism Butanoate metabolism Other carbon fixation pathways Nicotinate and nicotinamide metabolism Sulfur metabolism …
D,L-malic semialdehyde	3.01656	0.00662066	NA	19601695	NA	NA	NA	NA
trans-3-hydroxycotinine-glucuronide	2.8098	0.00124238	HMDB0001204	53477725	NA	NA	NA	NA
tetrahydrofolate	2.70832	0.00341826	HMDB0304496	91443	20506	C00101	map00260 map00670 map00680 map00720 map00785 map00790 map00970 map01100 map01120 map01200 map01240 map01523 map04980 map04981	Glycine, serine and threonine metabolism One carbon pool by folate Methane metabolism Other carbon fixation pathways Lipoic acid metabolism Folate biosynthesis Aminoacyl-tRNA biosynthesis Metabolic pathways Microbial metabolism in diverse environments Carbon metabolism Biosynthesis of cofactors Antifolate resistance Cobalamin transport and metabolism Folate transport and metabolism
5'-phosphoribosyl-4-(N-succinocarboxamide)-5-aminoimidazole	2.58652	3.90289e-05	HMDB0000797	160666	18319	C04823	map00230 map01100 map01110	Purine metabolism Metabolic pathways Biosynthesis of secondary metabolites
glycoprotein-phospho-D-mannose	2.52676	0.00668424	HMDB0062473	161658	37675	NA	NA	NA
L-histidine	2.37807	0.00455228	HMDB0000177	6274	15971	C00135	map00340 map00404 map00410 map00470 map00970 map01060 map01065 map01100 map01110 map01230 map02010 map04382 map04974 map05230	Histidine metabolism Staurosporine biosynthesis beta-Alanine metabolism D-Amino acid metabolism Aminoacyl-tRNA biosynthesis Biosynthesis of plant secondary metabolites Biosynthesis of alkaloids derived from histidine and purine Metabolic pathways Biosynthesis of secondary metabolites Biosynthesis of amino acids ABC transporters Cornified envelope formation Protein digestion and absorption Central…
acetyl-CoA	2.25183	0.00243261	HMDB0001206	444493	15351	C00024	map00010 map00020 map00061 map00062 map00071 map00074 map00254 map00280 map00290 map00300 map00310 map00360 map00362 map00380 map00410 map00430 map00480 map00562 map00620 map00621 map00622 map00625 map00630 map00640 map00642 map00650 map00660 map00680 map00720 map00785 map00900 map00907 map00984 map00996 map00997 map00998 map00999 map01056 map01060 map01061 map01062 map01063 map01064 map01065 map…	Glycolysis / Gluconeogenesis Citrate cycle (TCA cycle) Fatty acid biosynthesis Fatty acid elongation Fatty acid degradation Mycolic acid biosynthesis Aflatoxin biosynthesis Valine, leucine and isoleucine degradation Valine, leucine and isoleucine biosynthesis Lysine biosynthesis Lysine degradation Phenylalanine metabolism Benzoate degradation Tryptophan metabolism beta-Alanine metabolism Taurine …
protoporphyrinogen IX	2.24722	0.00820532	HMDB0001097	121893	15435	C01079	map00860 map01100 map01110 map01240	Porphyrin metabolism Metabolic pathways Biosynthesis of secondary metabolites Biosynthesis of cofactors
presqualene diphosphate	2.24722	0.00820532	HMDB0001278	5280592	15442	C03428	map00100 map00906 map00909 map01100 map01110	Steroid biosynthesis Carotenoid biosynthesis Sesquiterpenoid and triterpenoid biosynthesis Metabolic pathways Biosynthesis of secondary metabolites
portulacaxanthin II	2.24722	0.00820532	HMDB0012281	NA	NA	NA	NA	NA
indole-3-acetate	2.24722	0.00820532	HMDB0000197	802	16411	C00954	map00380 map01070 map01100 map04075	Tryptophan metabolism Biosynthesis of plant hormones Metabolic pathways Plant hormone signal transduction
dopamine	2.24722	0.00820532	HMDB0000073	681	18243	C03758	map00350 map00950 map00965 map01060 map01063 map01100 map01110 map04024 map04080 map04081 map04082 map04540 map04721 map04728 map04917 map04976 map05012 map05030 map05031 map05032 map05034	Tyrosine metabolism Isoquinoline alkaloid biosynthesis Betalain biosynthesis Biosynthesis of plant secondary metabolites Biosynthesis of alkaloids derived from shikimate pathway Metabolic pathways Biosynthesis of secondary metabolites cAMP signaling pathway Neuroactive ligand-receptor interaction Hormone signaling Neuroactive ligand signaling Gap junction Synaptic vesicle cycle Dopaminergic synap…
all-<i>trans</i>-hexaprenyl diphosphate	2.24722	0.00820532	HMDB0012188	5280413	17528	C01230	map00900 map01110	Terpenoid backbone biosynthesis Biosynthesis of secondary metabolites
&gamma-linolenoyl-CoA	2.1332	2.64401e-06	HMDB0006368	11966132	15508	C03035	map01040 map01100 map01212	Biosynthesis of unsaturated fatty acids Metabolic pathways Fatty acid metabolism
soyasapogenol B	2.11419	0.00989287	HMDB0034648	115012	9209	C08980	NA	No related KEGG pathway found
erythrohydrobupropion	2.08886	0.0047622	NA	9813542	358616	NA	NA	NA
3-oxo-2-(cis-2'-pentenyl)-cyclopentane-1-octanoate	2.08886	0.0047622	HMDB0304145	25200693	NA	NA	NA	NA
D-ribose-5-phosphate	2.05534	0.00306603	NA	77982	NA	NA	NA	NA
taurocholate	1.951	0.000984435	HMDB0000036	6675	28865	C05122	map00120 map00121 map00430 map01100 map04976 map04979	Primary bile acid biosynthesis Secondary bile acid biosynthesis Taurine and hypotaurine metabolism Metabolic pathways Bile secretion Cholesterol metabolism
fructose-1,6-bisphosphate	1.951	0.000984435	NA	445555	NA	NA	NA	NA
D-<i>myo</i>-inositol (1,4)-bisphosphate	1.951	0.000984435	NA	25203530	NA	NA	NA	NA
maltotriose	1.951	0.000984435	HMDB0001262	439586	140999	C01835	map02010 map04973	ABC transporters Carbohydrate digestion and absorption
(<i>S</i>)-malate	1.951	0.000984435	HMDB0000156	222656	30797	C00149	map00020 map00620 map00630 map00680 map00710 map00720 map01060 map01061 map01062 map01063 map01064 map01065 map01066 map01070 map01100 map01110 map01120 map01200 map02020 map04742 map04922 map04964 map05200 map05211 map05230	Citrate cycle (TCA cycle) Pyruvate metabolism Glyoxylate and dicarboxylate metabolism Methane metabolism Carbon fixation by Calvin cycle Other carbon fixation pathways Biosynthesis of plant secondary metabolites Biosynthesis of phenylpropanoids Biosynthesis of terpenoids and steroids Biosynthesis of alkaloids derived from shikimate pathway Biosynthesis of alkaloids derived from ornithine, lysine …
D-glyceraldehyde-3-phosphate	1.951	0.000984435	NA	NA	70817	NA	NA	NA
hexulose 6-phosphate	1.90387	0.000915875	NA	25245536	NA	NA	NA	NA
1D-<i>myo</i>-inositol (4)-monophosphate	1.90387	0.000915875	NA	440043	NA	NA	NA	NA
D-hexose 6-phosphate	1.90387	0.000915875	HMDB0001401	5958	4170	C00092	map00500 map00521 map00524 map00562 map00998 map01062 map01100 map01110 map02020 map02060 map04911 map04917 map04918 map04931 map04973 map05111 map05230 map05415	Starch and sucrose metabolism Streptomycin biosynthesis Neomycin, kanamycin and gentamicin biosynthesis Inositol phosphate metabolism Biosynthesis of various antibiotics Biosynthesis of terpenoids and steroids Metabolic pathways Biosynthesis of secondary metabolites Two-component system Phosphotransferase system (PTS) Insulin secretion Prolactin signaling pathway Thyroid hormone synthesis Insulin…
&alpha-D-glucose 1-phosphate	1.90387	0.000915875	HMDB0001586	65533	29042	C00103	map00010 map00040 map00052 map00500 map00520 map00521 map00523 map00525 map00541 map00561 map01060 map01100 map01110 map01120 map01240 map01250 map04922	Glycolysis / Gluconeogenesis Pentose and glucuronate interconversions Galactose metabolism Starch and sucrose metabolism Amino sugar and nucleotide sugar metabolism Streptomycin biosynthesis Polyketide sugar unit biosynthesis Acarbose and validamycin biosynthesis Biosynthesis of various nucleotide sugars Glycerolipid metabolism Biosynthesis of plant secondary metabolites Metabolic pathways Biosyn…
&alpha-D-galactose 1-phosphate	1.90387	0.000915875	HMDB0000645	123912	17973	C00446	map00052 map00520 map01100 map01250	Galactose metabolism Amino sugar and nucleotide sugar metabolism Metabolic pathways Biosynthesis of nucleotide sugars
D-fructose-6-phosphate	1.90387	0.000915875	HMDB0000124	69507	15946	C00085	map00010 map00030 map00051 map00052 map00500 map00520 map00680 map00710 map00997 map00998 map01060 map01061 map01062 map01063 map01064 map01065 map01066 map01070 map01100 map01110 map01120 map01200 map01230 map01240 map01250 map04152 map04922 map04931 map05230 map05415	Glycolysis / Gluconeogenesis Pentose phosphate pathway Fructose and mannose metabolism Galactose metabolism Starch and sucrose metabolism Amino sugar and nucleotide sugar metabolism Methane metabolism Carbon fixation by Calvin cycle Biosynthesis of various other secondary metabolites Biosynthesis of various antibiotics Biosynthesis of plant secondary metabolites Biosynthesis of phenylpropanoids B…
D-mannose 6-phosphate	1.90387	0.000915875	HMDB0304312	65127	48066	C00275	map00051 map00520 map00541 map01100 map01110 map01240 map01250 map02060 map04142	Fructose and mannose metabolism Amino sugar and nucleotide sugar metabolism Biosynthesis of various nucleotide sugars Metabolic pathways Biosynthesis of secondary metabolites Biosynthesis of cofactors Biosynthesis of nucleotide sugars Phosphotransferase system (PTS) Lysosome
&alpha-D-mannose 1-phosphate	1.90387	0.000915875	HMDB0006330	439279	18205	C00636	map00051 map00520 map00541 map01059 map01100 map01110 map01240 map01250	Fructose and mannose metabolism Amino sugar and nucleotide sugar metabolism Biosynthesis of various nucleotide sugars Biosynthesis of enediyne antibiotics Metabolic pathways Biosynthesis of secondary metabolites Biosynthesis of cofactors Biosynthesis of nucleotide sugars
&beta-D-glucose-6-phosphate	1.90387	0.000915875	HMDB0003498	439427	17719	C01172	map00010 map00030 map01100 map01110 map01120 map01200 map04152 map04922	Glycolysis / Gluconeogenesis Pentose phosphate pathway Metabolic pathways Biosynthesis of secondary metabolites Microbial metabolism in diverse environments Carbon metabolism AMPK signaling pathway Glucagon signaling pathway
&beta-D-glucose 1-phosphate	1.90387	0.000915875	HMDB0249121	466	NA	C00663	map00500	Starch and sucrose metabolism
&beta-D-fructose 2,6-bisphosphate	1.90387	0.000915875	HMDB0304539	73743762	NA	NA	NA	NA
fructose-1-phosphate	1.90387	0.000915875	HMDB0000399	10400369	139419	C01094	map00051 map00400 map01100 map01120 map02060	Fructose and mannose metabolism Phenylalanine, tyrosine and tryptophan biosynthesis Metabolic pathways Microbial metabolism in diverse environments Phosphotransferase system (PTS)
2-oxoglutarate	1.89546	0.00372943	HMDB0000208	51	30915	C00026	map00020 map00040 map00053 map00220 map00250 map00300 map00310 map00340 map00365 map00430 map00470 map00630 map00650 map00660 map00720 map00785 map00997 map00998 map01060 map01061 map01062 map01063 map01064 map01065 map01066 map01070 map01100 map01110 map01120 map01200 map01210 map01230 map01240 map04066 map04727 map04922 map04964 map04976 map05230	Citrate cycle (TCA cycle) Pentose and glucuronate interconversions Ascorbate and aldarate metabolism Arginine biosynthesis Alanine, aspartate and glutamate metabolism Lysine biosynthesis Lysine degradation Histidine metabolism Furfural degradation Taurine and hypotaurine metabolism D-Amino acid metabolism Glyoxylate and dicarboxylate metabolism Butanoate metabolism C5-Branched dibasic acid metabo…
L-&gamma-glutamylcysteine	1.80761	3.80331e-06	HMDB0001049	123938	17515	C00669	map00480 map01100 map01240 map04216	Glutathione metabolism Metabolic pathways Biosynthesis of cofactors Ferroptosis
17-&alpha,20-&alpha-dihydroxypregn-4-en-3-one	1.80761	3.80331e-06	HMDB0011653	440368	16418	C04518	map00140	Steroid hormone biosynthesis
UDP-D-glucuronate	1.69401	0.000632357	HMDB0000935	17473	17200	C00167	map00040 map00053 map00520 map00541 map01100 map01240 map01250	Pentose and glucuronate interconversions Ascorbate and aldarate metabolism Amino sugar and nucleotide sugar metabolism Biosynthesis of various nucleotide sugars Metabolic pathways Biosynthesis of cofactors Biosynthesis of nucleotide sugars
dTDP-&alpha-D-glucose	1.69401	0.000632357	HMDB0304344	25202390	57477	NA	NA	NA
coproporphyrinogen III	1.69401	0.000632357	HMDB0001261	321	15439	C03263	map00860 map01100 map01110 map01240	Porphyrin metabolism Metabolic pathways Biosynthesis of secondary metabolites Biosynthesis of cofactors
retinoate	1.69401	0.000632357	HMDB0001852	444795	15367	C00777	map00830 map01100 map04659 map04672 map05200 map05222 map05223 map05226	Retinol metabolism Metabolic pathways Th17 cell differentiation Intestinal immune network for IgA production Pathways in cancer Small cell lung cancer Non-small cell lung cancer Gastric cancer
propanoyl-CoA	1.66927	0.00244908	HMDB0304472	25245439	NA	NA	NA	NA
(5Z)-(15S)-11-&alpha-hydroxy-9,15-dioxoprosta-13-enoate	1.62512	0.0010938	HMDB0303977	NA	57400	NA	NA	NA
bilirubin	1.59728	0.0027394	HMDB0000054	5280352	16990	C00486	map00860 map01100 map01110 map04976	Porphyrin metabolism Metabolic pathways Biosynthesis of secondary metabolites Bile secretion
taurochenodeoxycholate	1.59302	0.000185339	HMDB0000949	387316	16525	C05472	map00140 map01100	Steroid hormone biosynthesis Metabolic pathways
phosphoryl-choline	1.59302	0.000185339	HMDB0001565	1014	18132	C00588	map00552 map00564 map01100 map05231	Teichoic acid biosynthesis Glycerophospholipid metabolism Metabolic pathways Choline metabolism in cancer
adenylo-succinate	1.59302	0.000185339	HMDB0304257	74413789	NA	NA	NA	NA
UDP-<i>N</i>-acetyl-D-mannosamine	1.59027	0.00514503	HMDB0013112	53481607	16287	C01170	map00520 map00541 map00552(G11112) map01100 map01250	Amino sugar and nucleotide sugar metabolism Biosynthesis of various nucleotide sugars Teichoic acid biosynthesis Metabolic pathways Biosynthesis of nucleotide sugars
trans-1,2-Dihydrobenzene-1,2-diol	1.59027	0.00514503	HMDB0001164	149186	10702	C04221	NA	No related KEGG pathway found
2-keto-3-methyl-valerate	1.59027	0.00514503	NA	6857401	NA	NA	NA	NA
UDP-&alpha-<i>N</i>-acetyl-D-glucosamine	1.59027	0.00514503	NA	16667373	NA	NA	NA	NA
taurolithocholate	1.59027	0.00514503	HMDB0000722	439763	36259	C02592	NA	No related KEGG pathway found
4-methyl-2-oxopentanoate	1.59027	0.00514503	HMDB0000695	70	48430	C00233	map00280 map00290 map00785 map00966 map01100 map01110 map01210 map01230	Valine, leucine and isoleucine degradation Valine, leucine and isoleucine biosynthesis Lipoic acid metabolism Glucosinolate biosynthesis Metabolic pathways Biosynthesis of secondary metabolites 2-Oxocarboxylic acid metabolism Biosynthesis of amino acids
creatine	1.59027	0.00514503	HMDB0000064	586	16919	C00300	map00260 map00330 map01100	Glycine, serine and threonine metabolism Arginine and proline metabolism Metabolic pathways
UDP-D-galactose	1.55932	0.00876968	HMDB0000302	18068	67119	C00052	map00052 map00520 map00552(G10609) map01100 map01250	Galactose metabolism Amino sugar and nucleotide sugar metabolism Teichoic acid biosynthesis Metabolic pathways Biosynthesis of nucleotide sugars
tetrahydropteroyl tri-L-glutamate	1.55932	0.00876968	HMDB0304498	NA	NA	NA	NA	NA
prostaglandin F<sub>2&alpha</sub>	1.55932	0.00876968	HMDB0001139	5283078	15553	C00639	map00590 map01100 map04072 map04080 map04726 map04913 map04921 map04976	Arachidonic acid metabolism Metabolic pathways Phospholipase D signaling pathway Neuroactive ligand-receptor interaction Serotonergic synapse Ovarian steroidogenesis Oxytocin signaling pathway Bile secretion
phenylacetaldehyde	1.55932	0.00876968	HMDB0006236	998	16424	C00601	map00360 map00643 map01100 map01120	Phenylalanine metabolism Styrene degradation Metabolic pathways Microbial metabolism in diverse environments
pantetheine	1.55932	0.00876968	HMDB0003426	479	16753	C00831	map00332 map00770 map01100 map01110	Carbapenem biosynthesis Pantothenate and CoA biosynthesis Metabolic pathways Biosynthesis of secondary metabolites
3-hydroxypropionate	1.55932	0.00876968	HMDB0000700	68152	33404	C01013	map00240 map00410 map00640 map00720 map00920 map01100 map01120 map01200 map01320	Pyrimidine metabolism beta-Alanine metabolism Propanoate metabolism Other carbon fixation pathways Sulfur metabolism Metabolic pathways Microbial metabolism in diverse environments Carbon metabolism Sulfur cycle
(<i>R</i>)-lactate	1.55932	0.00876968	HMDB0001311	61503	42111	C00256	map00620 map01100 map01120 map01502	Pyruvate metabolism Metabolic pathways Microbial metabolism in diverse environments Vancomycin resistance
dihydroxyacetone	1.55932	0.00876968	HMDB0001882	670	16016	C00184	map00561 map00680 map01100 map01120 map01200	Glycerolipid metabolism Methane metabolism Metabolic pathways Microbial metabolism in diverse environments Carbon metabolism
D-glyceraldehyde	1.55932	0.00876968	NA	3856	17378	C00577	map00030 map00051 map00052 map00561 map01100 map01120 map01200	Pentose phosphate pathway Fructose and mannose metabolism Galactose metabolism Glycerolipid metabolism Metabolic pathways Microbial metabolism in diverse environments Carbon metabolism
CMP	1.55932	0.00876968	HMDB0000095	6131	17361	C00055	map00240 map01100 map01232	Pyrimidine metabolism Metabolic pathways Nucleotide metabolism
trans-2-hexenal	1.55932	0.00876968	HMDB0031496	5281168	28913	C08497	NA	No related KEGG pathway found
19-oxoandrost-4-ene-3,17-dione	1.55932	0.00876968	HMDB0006768	16399653	1069535	C05297	map00140 map01100	Steroid hormone biosynthesis Metabolic pathways
(<i>S</i>)-lactate	1.55932	0.00876968	NA	3486	16651 422	C00186	map00010 map00051 map00620 map00640 map00643 map01100 map01110 map01120 map04024 map04066 map04148 map04922 map05230	Glycolysis / Gluconeogenesis Fructose and mannose metabolism Pyruvate metabolism Propanoate metabolism Styrene degradation Metabolic pathways Biosynthesis of secondary metabolites Microbial metabolism in diverse environments cAMP signaling pathway HIF-1 signaling pathway Efferocytosis Glucagon signaling pathway Central carbon metabolism in cancer
geranate	1.55503	0.00326026	HMDB0304369	NA	NA	NA	NA	NA
uroporphyrinogen-III	1.50336	3.00264e-06	HMDB0001086	1179	15437	C01051	map00860 map01100 map01110 map01120 map01240	Porphyrin metabolism Metabolic pathways Biosynthesis of secondary metabolites Microbial metabolism in diverse environments Biosynthesis of cofactors
5-<I>exo</I>-hydroxycamphor	1.45518	0.00332974	NA	447414	15398	C03448	map00907 map01120	Pinene, camphor and geraniol degradation Microbial metabolism in diverse environments
L-tyrosine	1.45518	0.00332974	HMDB0000158	6057	17895	C00082	map00130 map00261 map00350 map00360 map00400 map00401 map00460 map00680 map00730 map00940 map00950 map00965 map00966 map00970 map00997 map00998 map00999 map01055 map01059 map01060 map01063 map01100 map01110 map01210 map01230 map01240 map04728 map04916 map04917 map04974 map05012 map05030 map05031 map05034 map05230	Ubiquinone and other terpenoid-quinone biosynthesis Monobactam biosynthesis Tyrosine metabolism Phenylalanine metabolism Phenylalanine, tyrosine and tryptophan biosynthesis Novobiocin biosynthesis Cyanoamino acid metabolism Methane metabolism Thiamine metabolism Phenylpropanoid biosynthesis Isoquinoline alkaloid biosynthesis Betalain biosynthesis Glucosinolate biosynthesis Aminoacyl-tRNA biosynth…
L-tryptophan	1.45518	0.00332974	HMDB0000929	6305	16828	C00078	map00260 map00380 map00400 map00404 map00901 map00966 map00970 map00996 map00997 map00999 map01060 map01061 map01063 map01070 map01100 map01110 map01210 map01230 map01240 map04361 map04726 map04974 map04978 map05143 map05230	Glycine, serine and threonine metabolism Tryptophan metabolism Phenylalanine, tyrosine and tryptophan biosynthesis Staurosporine biosynthesis Indole alkaloid biosynthesis Glucosinolate biosynthesis Aminoacyl-tRNA biosynthesis Biosynthesis of various alkaloids Biosynthesis of various other secondary metabolites Biosynthesis of various plant secondary metabolites Biosynthesis of plant secondary met…
4-hydroxy-4-(3-pyridyl)-butanoate	1.45518	0.00332974	HMDB0001119	438	82573	C19579	map00980 map05204	Metabolism of xenobiotics by cytochrome P450 Chemical carcinogenesis - DNA adducts
4-(3-pyridyl)-3-butenoate	1.45518	0.00332974	HMDB0001424	5478892	NA	NA	NA	NA
sphingosine	1.42012	0.000148896	HMDB0000252	5280335	16393	C00319	map00600 map01100 map04071 map04210 map04217	Sphingolipid metabolism Metabolic pathways Sphingolipid signaling pathway Apoptosis Necroptosis
arachidonate	1.41585	8.87012e-05	HMDB0001043	444899	15843	C00219	map00590 map00591 map01040 map01100 map04216 map04217 map04270 map04611 map04664 map04666 map04723 map04726 map04730 map04745 map04750 map04912 map04913 map04921 map04923 map04925 map05140 map05146 map07034	Arachidonic acid metabolism Linoleic acid metabolism Biosynthesis of unsaturated fatty acids Metabolic pathways Ferroptosis Necroptosis Vascular smooth muscle contraction Platelet activation Fc epsilon RI signaling pathway Fc gamma R-mediated phagocytosis Retrograde endocannabinoid signaling Serotonergic synapse Long-term depression Phototransduction - fly Inflammatory mediator regulation of TRP …
4-aminobutanal	1.41585	8.87012e-05	HMDB0001080	118	17769	C00555	map00330 map00410 map01100	Arginine and proline metabolism beta-Alanine metabolism Metabolic pathways
4,4-dimethyl-14&alpha-hydroxymethyl-5&alpha-cholesta-8-en-3&beta-ol	1.41585	8.87012e-05	HMDB0012160	25201302	NA	NA	NA	NA
1-pyrroline	1.41585	8.87012e-05	HMDB0012497	79803	19092	C15668	NA	No related KEGG pathway found
3-phospho-D-glycerate	1.39199	0.00105092	HMDB0000807	724	17050	C00597	NA	No related KEGG pathway found
2-phospho-D-glycerate	1.39199	0.00105092	HMDB0304085	NA	88350	NA	NA	NA
CMP-<i>N</i>-glycoloylneuraminate	1.36048	7.41652e-06	HMDB0012206	53481387	18098	C03691	map00541 map01100 map01250	Biosynthesis of various nucleotide sugars Metabolic pathways Biosynthesis of nucleotide sugars
17-&alpha-hydroxypregnenolone	1.36048	7.41652e-06	HMDB0000363	91451	28750	C05138	map00140 map01100 map04913 map04927 map04934	Steroid hormone biosynthesis Metabolic pathways Ovarian steroidogenesis Cortisol synthesis and secretion Cushing syndrome
dGDP	1.3509	0.00032357	HMDB0000960	439220	28862	C00361	map00230 map01100 map01232	Purine metabolism Metabolic pathways Nucleotide metabolism
ADP	1.3509	0.00032357	HMDB0001341	6022	16761	C00008	map00190 map00195 map00230 map00908 map01100 map01110 map01232 map01240 map04068 map04080 map04082 map04142 map04152 map04611 map04714 map04742 map04924 map05012 map05014 map05022	Oxidative phosphorylation Photosynthesis Purine metabolism Zeatin biosynthesis Metabolic pathways Biosynthesis of secondary metabolites Nucleotide metabolism Biosynthesis of cofactors FoxO signaling pathway Neuroactive ligand-receptor interaction Neuroactive ligand signaling Lysosome AMPK signaling pathway Platelet activation Thermogenesis Taste transduction Renin secretion Parkinson disease Amyo…
testosterone	1.34298	0.0017751	HMDB0000234	6013	17347	C00535	map00140 map00984 map01100 map01120 map01522 map04913 map04929 map05200 map05215 map07226	Steroid hormone biosynthesis Steroid degradation Metabolic pathways Microbial metabolism in diverse environments Endocrine resistance Ovarian steroidogenesis GnRH secretion Pathways in cancer Prostate cancer Progesterone, androgen and estrogen receptor agonists/antagonists
maltotetraose	1.34298	0.0017751	HMDB0001296	439639	143180	C02052	NA	No related KEGG pathway found
3-&beta-hydroxyandrost-5-en-17-one	1.34298	0.0017751	HMDB0000077	5881	28689	C01227	map00140 map00984 map01100 map01120 map04913 map05200 map05215	Steroid hormone biosynthesis Steroid degradation Metabolic pathways Microbial metabolism in diverse environments Ovarian steroidogenesis Pathways in cancer Prostate cancer
androst-4-ene-3,17-dione	1.34298	0.0017751	HMDB0000053	6128	16422	C00280	map00140 map00984 map01100 map01120 map01522 map04913 map04917 map05200 map05215	Steroid hormone biosynthesis Steroid degradation Metabolic pathways Microbial metabolism in diverse environments Endocrine resistance Ovarian steroidogenesis Prolactin signaling pathway Pathways in cancer Prostate cancer
5&alpha-androstane-3,17-dione	1.34298	0.0017751	HMDB0248410	443	NA	C00674	map00140 map00984 map01100 map01120	Steroid hormone biosynthesis Steroid degradation Metabolic pathways Microbial metabolism in diverse environments
prostaglandin-G2	1.33369	0.00144152	NA	5280883	NA	NA	NA	NA
protoheme IX	1.32409	1.55678e-05	HMDB0003178	26945	17627	C00032	map00860 map01060 map01100 map01110 map01240 map02010 map04216 map04978	Porphyrin metabolism Biosynthesis of plant secondary metabolites Metabolic pathways Biosynthesis of secondary metabolites Biosynthesis of cofactors ABC transporters Ferroptosis Mineral absorption
5-methyltetrahydropteroyltri-L-glutamate	1.30297	2.64496e-05	HMDB0012177	16722111	17614	C04489	NA	No related KEGG pathway found
3-keto-L-gulonate	1.2645	0.000506967	NA	46878417	NA	NA	NA	NA
&alpha-L-iduronate	1.2645	0.000506967	NA	11877134	NA	NA	NA	NA
hypoxanthine	1.2645	0.000506967	HMDB0000157	790	17368	C00262	map00230 map01100 map01232	Purine metabolism Metabolic pathways Nucleotide metabolism
fumarate	1.2645	0.000506967	HMDB0000134	444972	18012	C00122	map00020 map00190 map00220 map00250 map00350 map00360 map00620 map00643 map00650 map00720 map00760 map01060 map01061 map01062 map01063 map01064 map01065 map01066 map01070 map01100 map01110 map01120 map01200 map01220 map02020 map04922 map05200 map05211 map05230	Citrate cycle (TCA cycle) Oxidative phosphorylation Arginine biosynthesis Alanine, aspartate and glutamate metabolism Tyrosine metabolism Phenylalanine metabolism Pyruvate metabolism Styrene degradation Butanoate metabolism Other carbon fixation pathways Nicotinate and nicotinamide metabolism Biosynthesis of plant secondary metabolites Biosynthesis of phenylpropanoids Biosynthesis of terpenoids a…
D-proline	1.2645	0.000506967	HMDB0003411	8988	16313	C00763	map00330 map00470 map01100	Arginine and proline metabolism D-Amino acid metabolism Metabolic pathways
thiamin triphosphate	1.23274	0.0061669	HMDB0001512	511	9534	C03028	map00730 map01100	Thiamine metabolism Metabolic pathways
guanosine	1.23274	0.0061669	HMDB0000133	6802	16750	C00387	map00230 map01100 map01232 map02010	Purine metabolism Metabolic pathways Nucleotide metabolism ABC transporters
arsenate	1.23274	0.0061669	HMDB0012190	234	18231	C01478	NA	No related KEGG pathway found
trans-3'-hydroxycotinine	1.21097	0.00738821	HMDB0304504	414	NA	NA	NA	NA
indole-3-glycol aldehyde	1.21097	0.00738821	HMDB0304393	439951	15976	C03230	map00380 map01100	Tryptophan metabolism Metabolic pathways
pyruvate	1.18641	0.000275636	HMDB0000243	1060	32816	C00022	map00010 map00020 map00030 map00040 map00053 map00250 map00260 map00261 map00270 map00290 map00330 map00350 map00360 map00362 map00430 map00440 map00470 map00620 map00621 map00622 map00630 map00650 map00660 map00680 map00710 map00720 map00730 map00760 map00770 map00785 map00900 map00984 map00997 map00998 map01060 map01061 map01062 map01063 map01064 map01065 map01066 map01070 map01100 map01110 map…	Glycolysis / Gluconeogenesis Citrate cycle (TCA cycle) Pentose phosphate pathway Pentose and glucuronate interconversions Ascorbate and aldarate metabolism Alanine, aspartate and glutamate metabolism Glycine, serine and threonine metabolism Monobactam biosynthesis Cysteine and methionine metabolism Valine, leucine and isoleucine biosynthesis Arginine and proline metabolism Tyrosine metabolism Phe…
malonate semialdehyde	1.18641	0.000275636	HMDB0011111	868	17960	C00222	map00240 map00410 map00562 map00625 map00640 map00720 map01100 map01120 map01200	Pyrimidine metabolism beta-Alanine metabolism Inositol phosphate metabolism Chloroalkane and chloroalkene degradation Propanoate metabolism Other carbon fixation pathways Metabolic pathways Microbial metabolism in diverse environments Carbon metabolism
L-xylo-hexulonolactone	1.18641	0.000275636	METPA0381	NA	73681	C03289	map00053 map01100	Ascorbate and aldarate metabolism Metabolic pathways
D-glycerate	1.18641	0.000275636	HMDB0000139	439194	32398	C00258	map00030 map00260 map00561 map00630 map00680 map01100 map01110 map01120 map01200	Pentose phosphate pathway Glycine, serine and threonine metabolism Glycerolipid metabolism Glyoxylate and dicarboxylate metabolism Methane metabolism Metabolic pathways Biosynthesis of secondary metabolites Microbial metabolism in diverse environments Carbon metabolism
L-ascorbate	1.18641	0.000275636	HMDB0000044	54670067	29073	C00072	map00053 map00480 map01100 map01110 map01120 map01240 map02060 map04066 map04977	Ascorbate and aldarate metabolism Glutathione metabolism Metabolic pathways Biosynthesis of secondary metabolites Microbial metabolism in diverse environments Biosynthesis of cofactors Phosphotransferase system (PTS) HIF-1 signaling pathway Vitamin digestion and absorption
3-dehydrosphinganine	1.17845	9.12174e-05	HMDB0001480	439853	17862	C02934	map00600 map01100 map04382	Sphingolipid metabolism Metabolic pathways Cornified envelope formation
5'-hydroxycotinine	1.16343	0.00762534	HMDB0001427	9815515	173530	NA	NA	NA
all-<i>trans</i>-octaprenyl diphosphate	1.06212	0.00865358	HMDB0001094	5280651	16275	C04146	map00900 map01110	Terpenoid backbone biosynthesis Biosynthesis of secondary metabolites
nicotinamide	1.06212	0.00865358	HMDB0001406	936	17154	C00153	map00760 map01100 map01240 map04212 map04977	Nicotinate and nicotinamide metabolism Metabolic pathways Biosynthesis of cofactors Longevity regulating pathway - worm Vitamin digestion and absorption
adenosine 3',5'-bisphosphate	1.05948	0.000217078	HMDB0000061	159296	17985	C00054	map00230 map00532 map00534 map00770 map00920 map01100	Purine metabolism Glycosaminoglycan biosynthesis - chondroitin sulfate / dermatan sulfate Glycosaminoglycan biosynthesis - heparan sulfate / heparin Pantothenate and CoA biosynthesis Sulfur metabolism Metabolic pathways
3-demethylubiquinol-6	0.96037	0.000390664	NA	25246205	NA	NA	NA	NA
leukotriene-A4	0.96037	0.000390664	NA	5280383	NA	NA	NA	NA
(<i>R</i>)-pantothenate	0.955627	0.00925901	HMDB0000210	6613	46905	C00864	map00410 map00770 map01100 map01110 map01240 map04977	beta-Alanine metabolism Pantothenate and CoA biosynthesis Metabolic pathways Biosynthesis of secondary metabolites Biosynthesis of cofactors Vitamin digestion and absorption
L-ornithine	0.955627	0.00925901	HMDB0000214	6262	15729	C00077	map00220 map00330 map00470 map00480 map00997 map00998 map01060 map01064 map01100 map01110 map01210 map01230 map02010 map04148	Arginine biosynthesis Arginine and proline metabolism D-Amino acid metabolism Glutathione metabolism Biosynthesis of various other secondary metabolites Biosynthesis of various antibiotics Biosynthesis of plant secondary metabolites Biosynthesis of alkaloids derived from ornithine, lysine and nicotinic acid Metabolic pathways Biosynthesis of secondary metabolites 2-Oxocarboxylic acid metabolism B…
4'-phosphopantetheine	0.952075	0.00342669	HMDB0001416	115254	4222	C01134	map00332 map00770 map01100 map01110 map01240	Carbapenem biosynthesis Pantothenate and CoA biosynthesis Metabolic pathways Biosynthesis of secondary metabolites Biosynthesis of cofactors
&beta-D-ribofuranose	0.952075	0.00342669	NA	447347	NA	NA	NA	NA
3,3',5'-triiodo-L-thyronine	0.952075	0.00342669	HMDB0000265	644280	NA	NA	NA	Tyrosine metabolism Metabolic pathways Neuroactive ligand-receptor interaction Hormone signaling Thermogenesis Thyroid hormone synthesis Thyroid hormone signaling pathway Bile secretion Autoimmune thyroid disease
3,5,3'-triiodo-L-thyronine	0.952075	0.00342669	HMDB0000265	5920	18258	C02465	map00350 map01100 map04080 map04081 map04714 map04918 map04919 map04976 map05320	Tyrosine metabolism Metabolic pathways Neuroactive ligand-receptor interaction Hormone signaling Thermogenesis Thyroid hormone synthesis Thyroid hormone signaling pathway Bile secretion Autoimmune thyroid disease
ethylphosphate	0.952075	0.00342669	HMDB0012228	74190	42383	NA	NA	NA
7,8-dihydrofolate monoglutamate	0.937593	0.00839398	NA	135398603	NA	NA	NA	NA
&alpha-D-galactosyl-(1,3)-&beta-D-galactosyl-(1,4)-<i>N</i>-acetyl-D-glucosamine	0.937593	0.00839398	NA	440511	NA	NA	NA	NA
13-[O(2')-&beta-D-glucopyranosyl-&beta-D-glucopyranosyloxy]docosanoate O(6'')-acetate	0.937593	0.00839398	NA	25246114	NA	NA	NA	NA
maltopentaose	0.937593	0.00839398	HMDB0012254	13489094	61952	NA	NA	NA
dTDP-4-dehydro-6-deoxy-D-glucose	0.937593	0.00839398	HMDB0001399	439292	16128	C11907	map00521 map00523 map00525 map00541 map01055 map01100 map01110 map01250	Streptomycin biosynthesis Polyketide sugar unit biosynthesis Acarbose and validamycin biosynthesis Biosynthesis of various nucleotide sugars Biosynthesis of vancomycin group antibiotics Metabolic pathways Biosynthesis of secondary metabolites Biosynthesis of nucleotide sugars
dTDP	0.937593	0.00839398	HMDB0001274	164628	18075	C00363	map00240 map01100 map01232	Pyrimidine metabolism Metabolic pathways Nucleotide metabolism
2-amino-4-oxo-6-(1',2',3'-trihydroxypropyl)-diquinoid-7,8-dihydroxypterin	0.937593	0.00839398	HMDB0012144	25	NA	C05253	NA	No related KEGG pathway found
N<sup>2</sup>-succinyl-L-ornithine	0.902225	0.00017552	HMDB0001199	127370	27574	C03415	map00330 map01100	Arginine and proline metabolism Metabolic pathways
inosine	0.902225	0.00017552	HMDB0000195	6021	17596	C00294	map00230 map01100 map01232 map02010	Purine metabolism Metabolic pathways Nucleotide metabolism ABC transporters
dihydrolipoate	0.902225	0.00017552	HMDB0012210	421	18047	C02147	map00785 map01100	Lipoic acid metabolism Metabolic pathways
1-(&beta-D-ribofuranosyl)-1,4-dihydronicotinamide	0.83847	0.00215498	HMDB0011648	11507134	55458	C15497	NA	No related KEGG pathway found
3-hydroxy-L-kynurenine	0.831533	0.000159799	HMDB0000684	11811	NA	NA	NA	NA
sarcosine	0.797722	0.000147948	HMDB0000271	1088	15611	C00213	map00260 map00330 map00670 map01100	Glycine, serine and threonine metabolism Arginine and proline metabolism One carbon pool by folate Metabolic pathways
L-alanine	0.797722	0.000147948	HMDB0000161	5950	16977	C00041	map00250 map00270 map00430 map00450 map00470 map00710 map00970 map00997 map01060 map01100 map01110 map01120 map01200 map01210 map01230 map01502 map02010 map04122 map04974 map04978 map05230	Alanine, aspartate and glutamate metabolism Cysteine and methionine metabolism Taurine and hypotaurine metabolism Selenocompound metabolism D-Amino acid metabolism Carbon fixation by Calvin cycle Aminoacyl-tRNA biosynthesis Biosynthesis of various other secondary metabolites Biosynthesis of plant secondary metabolites Metabolic pathways Biosynthesis of secondary metabolites Microbial metabolism i…
D-alanine	0.797722	0.000147948	HMDB0001310	71080	15570	C00133	map00470 map00550 map00552 map01100 map01502 map01503 map04742	D-Amino acid metabolism Peptidoglycan biosynthesis Teichoic acid biosynthesis Metabolic pathways Vancomycin resistance Cationic antimicrobial peptide (CAMP) resistance Taste transduction
&beta-alanine	0.797722	0.000147948	HMDB0000056	239	16958	C00099	map00240 map00410 map00640 map00770 map01100 map01110 map01240 map04080 map04974	Pyrimidine metabolism beta-Alanine metabolism Propanoate metabolism Pantothenate and CoA biosynthesis Metabolic pathways Biosynthesis of secondary metabolites Biosynthesis of cofactors Neuroactive ligand-receptor interaction Protein digestion and absorption
dihydroxyacetone phosphate	0.710284	0.000945365	HMDB0001473	668	16108	C00111	map00010 map00040 map00051 map00052 map00561 map00562 map00564 map00630 map00640 map00680 map00710 map00760 map01100 map01110 map01120 map01200 map01230	Glycolysis / Gluconeogenesis Pentose and glucuronate interconversions Fructose and mannose metabolism Galactose metabolism Glycerolipid metabolism Inositol phosphate metabolism Glycerophospholipid metabolism Glyoxylate and dicarboxylate metabolism Propanoate metabolism Methane metabolism Carbon fixation by Calvin cycle Nicotinate and nicotinamide metabolism Metabolic pathways Biosynthesis of seco…
cysteinylglycine	0.635069	1.92701e-06	HMDB0000078	439498	4047	C01419	map00480 map01100	Glutathione metabolism Metabolic pathways
3,4-dihydroxy-5-<i>all-trans</i>-hexaprenylbenzoate	0.635069	1.92701e-06	HMDB0304100	25244801	58373	NA	NA	NA
taurine	0.619783	0.000461915	HMDB0000251	1123	15891	C00245	map00120 map00430 map00920 map01100 map02010 map04080	Primary bile acid biosynthesis Taurine and hypotaurine metabolism Sulfur metabolism Metabolic pathways ABC transporters Neuroactive ligand-receptor interaction
L-proline	0.617631	0.000569372	HMDB0000162	145742	17203	C00148	map00330 map00332 map00333 map00401 map00404 map00470 map00970 map01100 map01110 map01230 map02010 map04974 map04978 map05230	Arginine and proline metabolism Carbapenem biosynthesis Prodigiosin biosynthesis Novobiocin biosynthesis Staurosporine biosynthesis D-Amino acid metabolism Aminoacyl-tRNA biosynthesis Metabolic pathways Biosynthesis of secondary metabolites Biosynthesis of amino acids ABC transporters Protein digestion and absorption Mineral absorption Central carbon metabolism in cancer
NAD<sup>+</sup>	0.617631	0.000569372	HMDB0000902	5892	44215	C00003	map00190 map00730 map00760 map00983 map01100 map01240 map04148 map04152 map04211 map04212 map04925 map04936 map04977 map05208	Oxidative phosphorylation Thiamine metabolism Nicotinate and nicotinamide metabolism Drug metabolism - other enzymes Metabolic pathways Biosynthesis of cofactors Efferocytosis AMPK signaling pathway Longevity regulating pathway Longevity regulating pathway - worm Aldosterone synthesis and secretion Alcoholic liver disease Vitamin digestion and absorption Chemical carcinogenesis - reactive oxygen …
kynurenine	0.572343	0.00900656	HMDB0000684	161166	16946	C00328	map00380 map01100 map01240 map05143	Tryptophan metabolism Metabolic pathways Biosynthesis of cofactors African trypanosomiasis
thiamin	-0.46079	0.000704774	HMDB0000235	1130	18385	C00378	map00730 map01100 map01240 map02010 map04122 map04977	Thiamine metabolism Metabolic pathways Biosynthesis of cofactors ABC transporters Sulfur relay system Vitamin digestion and absorption
glycolithocholate-3-sulfate	-0.46079	0.000704774	NA	72222	NA	NA	NA	NA
noradrenaline	-0.62299	0.00914246	HMDB0000216	439260	18357	C00547	map00350 map01100 map02020 map02024 map04024 map04080 map04081 map04082 map04261 map04270 map04540 map04714 map04721 map04742 map04923 map04924 map04970 map05207	Tyrosine metabolism Metabolic pathways Two-component system Quorum sensing cAMP signaling pathway Neuroactive ligand-receptor interaction Hormone signaling Neuroactive ligand signaling Adrenergic signaling in cardiomyocytes Vascular smooth muscle contraction Gap junction Thermogenesis Synaptic vesicle cycle Taste transduction Regulation of lipolysis in adipocytes Renin secretion Salivary secretio…
NADPH	-0.74664	0.00688108	HMDB0000221	5884	16474	C00005	map00195 map00480 map01100 map04918 map04925 map04936 map05208 map05415	Photosynthesis Glutathione metabolism Metabolic pathways Thyroid hormone synthesis Aldosterone synthesis and secretion Alcoholic liver disease Chemical carcinogenesis - reactive oxygen species Diabetic cardiomyopathy
estrone	-0.74664	0.00688108	HMDB0000145	5870	17263	C00468	map00140 map01100 map04913 map04917 map07226	Steroid hormone biosynthesis Metabolic pathways Ovarian steroidogenesis Prolactin signaling pathway Progesterone, androgen and estrogen receptor agonists/antagonists
dTMP	-0.74664	0.00688108	HMDB0001227	9700	17013	C00364	map00240 map00670 map01100 map01232 map01523 map04981	Pyrimidine metabolism One carbon pool by folate Metabolic pathways Nucleotide metabolism Antifolate resistance Folate transport and metabolism
&beta-L-fucose 1-phosphate	-0.80666	0.00279224	HMDB0304542	74428134	NA	NA	NA	NA
D-ribulose-5-phosphate	-0.82686	0.00310521	NA	439184	NA	NA	NA	NA
5,6-dihydrouracil	-0.83566	0.00562836	HMDB0000076	649	15901	C00429	map00240 map00410 map00770 map01100	Pyrimidine metabolism beta-Alanine metabolism Pantothenate and CoA biosynthesis Metabolic pathways
AMP	-0.83566	0.00562836	HMDB0000045	6083	16027	C00020	map00230 map00908 map01060 map01065 map01070 map01100 map01110 map01232 map01240 map01523 map04022 map04024 map04068 map04150 map04151 map04152 map04211 map04740 map04742 map04923 map04924 map04925 map04927 map04928 map04934 map05012 map05022 map05032	Purine metabolism Zeatin biosynthesis Biosynthesis of plant secondary metabolites Biosynthesis of alkaloids derived from histidine and purine Biosynthesis of plant hormones Metabolic pathways Biosynthesis of secondary metabolites Nucleotide metabolism Biosynthesis of cofactors Antifolate resistance cGMP-PKG signaling pathway cAMP signaling pathway FoxO signaling pathway mTOR signaling pathway PI3…
dGMP	-0.83566	0.00562836	HMDB0001044	65059	16192	C00362	map00230 map01100 map01232	Purine metabolism Metabolic pathways Nucleotide metabolism
n-octane	-0.85026	0.00866155	HMDB0001485	356	17590	C01387	NA	No related KEGG pathway found
cobinamide	-0.85026	0.00866155	HMDB0006902	11528127	28956	C05774	map00860	Porphyrin metabolism
S-sulfanylglutathione	-0.87729	0.00708347	HMDB0304477	96023674	52857	C17267	map00920 map01100 map01120	Sulfur metabolism Metabolic pathways Microbial metabolism in diverse environments
creatine-phosphate	-0.87729	0.00708347	HMDB0001511	587	17287	C02305	map00330 map01100	Arginine and proline metabolism Metabolic pathways
NG,NG-dimethyl-L-arginine	-0.87729	0.00708347	HMDB0001539	123831	17929	C03626	NA	No related KEGG pathway found
xanthosine-5-phosphate	-0.89111	0.00126787	NA	23421208	NA	NA	NA	NA
m7G(5')pppm6Am	-0.91387	0.00880975	HMDB0304411	NA	NA	NA	NA	NA
FMN	-0.91387	0.00880975	HMDB0001520	643976	17621	C00061	map00740 map00998 map01057 map01100 map01110 map01240 map04977	Riboflavin metabolism Biosynthesis of various antibiotics Biosynthesis of type II polyketide products Metabolic pathways Biosynthesis of secondary metabolites Biosynthesis of cofactors Vitamin digestion and absorption
pyridoxamine	-1.06747	0.00357093	HMDB0001431	1052	16410	C00534	map00750 map01100 map01120 map04977	Vitamin B6 metabolism Metabolic pathways Microbial metabolism in diverse environments Vitamin digestion and absorption
&alpha-D-xylose	-1.06747	0.00357093	NA	6027	NA	NA	NA	NA
L-xylulose	-1.06747	0.00357093	HMDB0000751	89810215	17399	C00312	map00040 map01100	Pentose and glucuronate interconversions Metabolic pathways
L-gulono-1,4-lactone	-1.06747	0.00357093	HMDB0003466	439373	17587	C01040	map00053 map01100 map01240	Ascorbate and aldarate metabolism Metabolic pathways Biosynthesis of cofactors
D-glucono-1,5-lactone	-1.06747	0.00357093	HMDB0000150	7027	16217	C00198	map00030 map01100 map01110 map01120 map01200	Pentose phosphate pathway Metabolic pathways Biosynthesis of secondary metabolites Microbial metabolism in diverse environments Carbon metabolism
D-xylulose	-1.06747	0.00357093	HMDB0001644	12358757	17140	C00310	map00040 map01100	Pentose and glucuronate interconversions Metabolic pathways
3-keto-&beta-D-galactose	-1.06747	0.00357093	HMDB0001385	440653	27453	C05394	NA	No related KEGG pathway found
2-methyl-crotonyl-CoA	-1.07051	0.00385114	HMDB0002054	6443760	15478	C03345	map00280 map01100 map01110	Valine, leucine and isoleucine degradation Metabolic pathways Biosynthesis of secondary metabolites
reduced riboflavin	-1.07051	0.00385114	HMDB0001557	22833571	169293	C01007	map00740 map01100	Riboflavin metabolism Metabolic pathways
2-oxoadipate	-1.07051	0.00385114	HMDB0000225	71	15753	C00322	map00300 map00310 map00380 map00680 map00785 map01100 map01110 map01120 map01210 map01230 map01240	Lysine biosynthesis Lysine degradation Tryptophan metabolism Methane metabolism Lipoic acid metabolism Metabolic pathways Biosynthesis of secondary metabolites Microbial metabolism in diverse environments 2-Oxocarboxylic acid metabolism Biosynthesis of amino acids Biosynthesis of cofactors
glutathione disulfide	-1.07051	0.00385114	HMDB0003337	65359	17858	C00127	map00480 map01100 map01240 map04216 map04918 map05208 map05415	Glutathione metabolism Metabolic pathways Biosynthesis of cofactors Ferroptosis Thyroid hormone synthesis Chemical carcinogenesis - reactive oxygen species Diabetic cardiomyopathy
NADP<sup>+</sup>	-1.07051	0.00385114	HMDB0000217	5885	44409	C00006	map00195 map00480 map00760 map00983 map01100 map01240 map04918 map04925 map04936 map05208 map05415	Photosynthesis Glutathione metabolism Nicotinate and nicotinamide metabolism Drug metabolism - other enzymes Metabolic pathways Biosynthesis of cofactors Thyroid hormone synthesis Aldosterone synthesis and secretion Alcoholic liver disease Chemical carcinogenesis - reactive oxygen species Diabetic cardiomyopathy
L-methionine	-1.07051	0.00385114	HMDB0000696	6137	16643	C00073	map00270 map00470 map00670 map00920 map00966 map00970 map00999 map01060 map01070 map01100 map01110 map01120 map01210 map01230 map01240 map01320 map01523 map04148 map04974 map04978 map04980 map04981 map05230	Cysteine and methionine metabolism D-Amino acid metabolism One carbon pool by folate Sulfur metabolism Glucosinolate biosynthesis Aminoacyl-tRNA biosynthesis Biosynthesis of various plant secondary metabolites Biosynthesis of plant secondary metabolites Biosynthesis of plant hormones Metabolic pathways Biosynthesis of secondary metabolites Microbial metabolism in diverse environments 2-Oxocarboxy…
glutathione	-1.07051	0.00385114	HMDB0000125	124886	16856	C00051	map00270 map00480 map01100 map01240 map02010 map04216 map04918 map04976 map05208 map05415	Cysteine and methionine metabolism Glutathione metabolism Metabolic pathways Biosynthesis of cofactors ABC transporters Ferroptosis Thyroid hormone synthesis Bile secretion Chemical carcinogenesis - reactive oxygen species Diabetic cardiomyopathy
3-oxoadipate	-1.07051	0.00385114	HMDB0000398	93	37440	C00846	map00362 map01100 map01120 map01220	Benzoate degradation Metabolic pathways Microbial metabolism in diverse environments Degradation of aromatic compounds
3-methylcrotonyl-CoA	-1.07051	0.00385114	HMDB0001493	9549326	15486	C03069	map00280 map00907 map01100 map01120	Valine, leucine and isoleucine degradation Pinene, camphor and geraniol degradation Metabolic pathways Microbial metabolism in diverse environments
(<i>R</i>)-lipoate	-1.07051	0.00385114	HMDB0001451	6112	30314	C16241	map00785 map01100	Lipoic acid metabolism Metabolic pathways
succinate semialdehyde	-1.08339	0.003994	HMDB0001259	1112	16265	C00232	map00250 map00350 map00650 map00720 map00750 map00760 map01100 map01120 map01200 map02024	Alanine, aspartate and glutamate metabolism Tyrosine metabolism Butanoate metabolism Other carbon fixation pathways Vitamin B6 metabolism Nicotinate and nicotinamide metabolism Metabolic pathways Microbial metabolism in diverse environments Carbon metabolism Quorum sensing
calcidiol	-1.08339	0.003994	HMDB0003550	5283731	17933	C01561	map00100 map01100 map01110 map04928 map05152	Steroid biosynthesis Metabolic pathways Biosynthesis of secondary metabolites Parathyroid hormone synthesis, secretion and action Tuberculosis
acetoacetate	-1.08339	0.003994	HMDB0304256	6971017	13705	NA	NA	NA
(<i>S</i>)-methylmalonate-semialdehyde	-1.08339	0.003994	HMDB0304000	21917715	57700	NA	NA	NA
vitamin K 2,3-epoxide	-1.24165	0.00873023	HMDB0002972	5280845	177881	C05849	map00130 map01100 map01110 map01240	Ubiquinone and other terpenoid-quinone biosynthesis Metabolic pathways Biosynthesis of secondary metabolites Biosynthesis of cofactors
L-saccharopine	-1.24165	0.00873023	HMDB0000279	160556	16927	C00449	map00300 map00310 map01100 map01110 map01230	Lysine biosynthesis Lysine degradation Metabolic pathways Biosynthesis of secondary metabolites Biosynthesis of amino acids
estradiol-17&beta	-1.52025	0.00197509	HMDB0000151	5757	16469	C00951	map00140 map01100 map01522 map04081 map04714 map04913 map04915 map04917 map04929 map04961 map05200 map05207 map05208 map05215 map05224 map07226	Steroid hormone biosynthesis Metabolic pathways Endocrine resistance Hormone signaling Thermogenesis Ovarian steroidogenesis Estrogen signaling pathway Prolactin signaling pathway GnRH secretion Endocrine and other factor-regulated calcium reabsorption Pathways in cancer Chemical carcinogenesis - receptor activation Chemical carcinogenesis - reactive oxygen species Prostate cancer Breast cancer P…
2-amino-muconate	-1.5735	0.00628644	HMDB0001241	5280499	15745	C02220	map00380 map01100	Tryptophan metabolism Metabolic pathways
2-ketoarginine	-1.63163	0.00452571	NA	25244978	NA	NA	NA	NA
cotinine N-oxide	-1.65864	0.00779971	HMDB0001411	9815514	89087	NA	NA	NA
wighteone	-1.67297	0.000583831	NA	5281814	10038	C10542	NA	No related KEGG pathway found
UDP-&alpha-D-xylose	-1.67297	0.000583831	HMDB0304529	NA	NA	NA	NA	NA
thiamine diphosphate	-1.67297	0.000583831	HMDB0001372	1132	9532	C00068	map00010 map00020 map00280 map00310 map00620 map00640 map00730 map00785 map01100 map01240 map04977	Glycolysis / Gluconeogenesis Citrate cycle (TCA cycle) Valine, leucine and isoleucine degradation Lysine degradation Pyruvate metabolism Propanoate metabolism Thiamine metabolism Lipoic acid metabolism Metabolic pathways Biosynthesis of cofactors Vitamin digestion and absorption
riboflavin	-1.67297	0.000583831	HMDB0000244	493570	17015	C00255	map00740 map01100 map01110 map01240 map02010 map04977	Riboflavin metabolism Metabolic pathways Biosynthesis of secondary metabolites Biosynthesis of cofactors ABC transporters Vitamin digestion and absorption
indole-3-glycolate	-1.67297	0.000583831	NA	154586080	NA	NA	NA	NA
CDP-ethanolamine	-1.67297	0.000583831	HMDB0001564	123727	16732	C00570	map00564 map01100	Glycerophospholipid metabolism Metabolic pathways
4-oxo-4-(3-pyridyl)-N-methylbutanamide	-1.68116	0.00815175	HMDB0001004	436	166504	NA	NA	NA
luteone	-1.8208	0.00013271	HMDB0036595	5281797	27917	C10498	NA	No related KEGG pathway found
L-threonine	-1.8208	0.00013271	HMDB0000167	6288	16857	C00188	map00260 map00261 map00290 map00470 map00860 map00970 map01060 map01100 map01110 map01120 map01230 map02010 map04974 map04978	Glycine, serine and threonine metabolism Monobactam biosynthesis Valine, leucine and isoleucine biosynthesis D-Amino acid metabolism Porphyrin metabolism Aminoacyl-tRNA biosynthesis Biosynthesis of plant secondary metabolites Metabolic pathways Biosynthesis of secondary metabolites Microbial metabolism in diverse environments Biosynthesis of amino acids ABC transporters Protein digestion and abso…
D-threonine	-1.8208	0.00013271	HMDB0250801	205	38263	C00820	map00470 map01100	D-Amino acid metabolism Metabolic pathways
P1,P4-bis(5'-guanosyl) tetraphosphate	-1.8208	0.00013271	HMDB0001340	165186	15883	C01261	map00230 map01100	Purine metabolism Metabolic pathways
D-xylulose-5-phosphate	-1.84216	0.00323689	HMDB0000868	439190	16332	C00231	map00030 map00040 map00053 map00680 map00710 map01100 map01110 map01120 map01200 map01230 map04918	Pentose phosphate pathway Pentose and glucuronate interconversions Ascorbate and aldarate metabolism Methane metabolism Carbon fixation by Calvin cycle Metabolic pathways Biosynthesis of secondary metabolites Microbial metabolism in diverse environments Carbon metabolism Biosynthesis of amino acids Thyroid hormone synthesis
prostaglandin E<sub>2</sub>	-1.87395	1.62543e-06	HMDB0001220	5280360	15551	C00584	map00590 map01100 map04024 map04080 map04148 map04625 map04726 map04750 map04921 map04923 map04924 map04976 map05140 map05143 map05146 map05163 map05165 map05200 map05323	Arachidonic acid metabolism Metabolic pathways cAMP signaling pathway Neuroactive ligand-receptor interaction Efferocytosis C-type lectin receptor signaling pathway Serotonergic synapse Inflammatory mediator regulation of TRP channels Oxytocin signaling pathway Regulation of lipolysis in adipocytes Renin secretion Bile secretion Leishmaniasis African trypanosomiasis Amoebiasis Human cytomegalovir…
D-erythrose-4-phosphate	-1.91335	0.00470274	HMDB0001321	122357	48153	C00279	map00030 map00400 map00710 map00750 map00997 map00998 map01060 map01061 map01063 map01070 map01100 map01110 map01120 map01200 map01230 map01240	Pentose phosphate pathway Phenylalanine, tyrosine and tryptophan biosynthesis Carbon fixation by Calvin cycle Vitamin B6 metabolism Biosynthesis of various other secondary metabolites Biosynthesis of various antibiotics Biosynthesis of plant secondary metabolites Biosynthesis of phenylpropanoids Biosynthesis of alkaloids derived from shikimate pathway Biosynthesis of plant hormones Metabolic path…
2-deoxy-&alpha-D-ribose 1-phosphate	-1.91335	0.00470274	HMDB0001351	439287	28542	C00672	map00030 map00240 map01100	Pentose phosphate pathway Pyrimidine metabolism Metabolic pathways
CMP-<i>N</i>-acetylneuraminate	-1.91335	0.00470274	HMDB0001176	448209	16556	C00128	map00541 map01100 map01250	Biosynthesis of various nucleotide sugars Metabolic pathways Biosynthesis of nucleotide sugars
O-phospho-L-homoserine	-2.0901	0.000950765	HMDB0003484	151187	15961	C01102	map00260 map00270 map01100 map01110 map01120 map01230	Glycine, serine and threonine metabolism Cysteine and methionine metabolism Metabolic pathways Biosynthesis of secondary metabolites Microbial metabolism in diverse environments Biosynthesis of amino acids
5,10-methenyltetrahydrofolate	-2.11603	0.000385064	HMDB0001354	135450599	15636	C00445	map00670 map00720 map01100 map01120 map01200 map01240 map04981	One carbon pool by folate Other carbon fixation pathways Metabolic pathways Microbial metabolism in diverse environments Carbon metabolism Biosynthesis of cofactors Folate transport and metabolism
L-glutamate	-2.20028	0.000240945	HMDB0000148	33032	16015	C00025	map00220 map00250 map00330 map00332 map00340 map00430 map00470 map00480 map00524 map00630 map00650 map00660 map00860 map00910 map00970 map00997 map00998 map01060 map01064 map01100 map01110 map01120 map01200 map01210 map01230 map01240 map02010 map02020 map04068 map04072 map04080 map04082 map04216 map04540 map04713 map04720 map04721 map04723 map04724 map04727 map04730 map04742 map04964 map04974 map…	Arginine biosynthesis Alanine, aspartate and glutamate metabolism Arginine and proline metabolism Carbapenem biosynthesis Histidine metabolism Taurine and hypotaurine metabolism D-Amino acid metabolism Glutathione metabolism Neomycin, kanamycin and gentamicin biosynthesis Glyoxylate and dicarboxylate metabolism Butanoate metabolism C5-Branched dibasic acid metabolism Porphyrin metabolism Nitrogen…
7&alpha-hydroxycholest-4-en-3-one	-2.22973	0.00405512	HMDB0001993	123743	17899	C05455	map00120 map01100	Primary bile acid biosynthesis Metabolic pathways
3'-ketolactose	-2.26394	0.000467511	HMDB0001030	440659	NA	C05403	NA	No related KEGG pathway found
geranyl diphosphate	-2.279	0.000619043	HMDB0001285	445995	17211	C00341	map00130 map00900 map00902 map01060 map01062 map01066 map01070 map01100 map01110 map01240	Ubiquinone and other terpenoid-quinone biosynthesis Terpenoid backbone biosynthesis Monoterpenoid biosynthesis Biosynthesis of plant secondary metabolites Biosynthesis of terpenoids and steroids Biosynthesis of alkaloids derived from terpenoid and polyketide Biosynthesis of plant hormones Metabolic pathways Biosynthesis of secondary metabolites Biosynthesis of cofactors
pyridoxine	-2.31683	0.009225	HMDB0000239	1054	16709	C00314	map00750 map01100 map01120 map01240	Vitamin B6 metabolism Metabolic pathways Microbial metabolism in diverse environments Biosynthesis of cofactors
4-imidazolone-5-propionate	-2.48611	0.00707758	HMDB0001014	128	27384	C03680	map00340 map01100	Histidine metabolism Metabolic pathways
dCDP	-2.50919	0.00879662	HMDB0001245	150855	28846	C00705	map00240 map01100 map01232	Pyrimidine metabolism Metabolic pathways Nucleotide metabolism
orotidine-5'-phosphate	-2.58077	0.00681665	HMDB0000218	160617	15842	C01103	map00240 map01100 map01240	Pyrimidine metabolism Metabolic pathways Biosynthesis of cofactors
dihydrozeatin	-2.58077	0.00681665	HMDB0012215	688447	17874	C02029	map00908 map01110 map04075	Zeatin biosynthesis Biosynthesis of secondary metabolites Plant hormone signal transduction
dADP	-2.58077	0.00681665	HMDB0001508	188966	16174	C00206	map00230 map01100 map01232	Purine metabolism Metabolic pathways Nucleotide metabolism
19-hydroxyandrost-4-ene-3,17-dione	-2.58077	0.00681665	HMDB0003955	252379	27576	C05290	map00140 map01100	Steroid hormone biosynthesis Metabolic pathways
indole-3-glyoxylate	-2.64977	0.00984202	NA	22245024	NA	NA	NA	NA
2-oxobutanoate	-2.6717	0.00395158	HMDB0000005	58	30831	C00109	map00260 map00270 map00290 map00640 map00660 map01100 map01110 map01210 map01230	Glycine, serine and threonine metabolism Cysteine and methionine metabolism Valine, leucine and isoleucine biosynthesis Propanoate metabolism C5-Branched dibasic acid metabolism Metabolic pathways Biosynthesis of secondary metabolites 2-Oxocarboxylic acid metabolism Biosynthesis of amino acids
thromboxane A<sub>2</sub>	-2.69205	8.8163e-06	HMDB0001452	5280497	15627	C02198	map00590 map01100 map04080 map04611 map04726 map07034	Arachidonic acid metabolism Metabolic pathways Neuroactive ligand-receptor interaction Platelet activation Serotonergic synapse Eicosanoids
prostaglandin I<sub>2</sub>	-2.69205	8.8163e-06	HMDB0001335	5282411	15552	C01312	map00590 map01100 map04024 map04080 map04270 map04370 map04611	Arachidonic acid metabolism Metabolic pathways cAMP signaling pathway Neuroactive ligand-receptor interaction Vascular smooth muscle contraction VEGF signaling pathway Platelet activation
prostaglandin-H<sub>2</sub>	-2.69205	8.8163e-06	HMDB0001381	445049	15554	C00427	map00590 map01100 map04611 map04723 map04726 map04921 map07034 map07035	Arachidonic acid metabolism Metabolic pathways Platelet activation Retrograde endocannabinoid signaling Serotonergic synapse Oxytocin signaling pathway Eicosanoids Prostaglandins
prostaglandin D<sub>2</sub>	-2.69205	8.8163e-06	HMDB0001403	448457	15555	C00696	map00590 map01100 map04080 map04664 map04726 map05143 map05310	Arachidonic acid metabolism Metabolic pathways Neuroactive ligand-receptor interaction Fc epsilon RI signaling pathway Serotonergic synapse African trypanosomiasis Asthma
(5Z)-(15S)-11-&alpha-hydroxy-9,15-dioxoprostanoate	-2.69205	8.8163e-06	NA	25245104	NA	NA	NA	NA
D-<i>myo</i>-inositol (3,4,5,6)-tetrakisphosphate	-2.69205	8.8163e-06	NA	25201333	NA	NA	NA	NA
D-<i>myo</i>-inositol (1,3,4,6)-tetrakisphosphate	-2.69205	8.8163e-06	HMDB0001187	25201336	16155	C04477	map00562 map01100 map04070	Inositol phosphate metabolism Metabolic pathways Phosphatidylinositol signaling system
5,10-methylenetetrahydropteroyl mono-L-glutamate	-3.45356	0.00203292	NA	135398644	NA	NA	NA	NA
D-4'-phosphopantothenate	-3.45356	0.00203292	HMDB0001016	41635	15905	C03492	map00410 map00770 map01100 map01240	beta-Alanine metabolism Pantothenate and CoA biosynthesis Metabolic pathways Biosynthesis of cofactors
threohydrobupropion	-3.49724	0.00503147	HMDB0012227	445	358616	NA	NA	NA
&alpha-D-ribose-1-phosphate	-3.56882	0.00303822	NA	439236	NA	NA	NA	NA
2,3-dehydrokievitone	-3.64956	0.000189976	HMDB0038899	5746354	NA	NA	NA	NA
&beta-D-ribopyranose	-3.83447	0.00351317	NA	441481	NA	C08353	NA	No related KEGG pathway found
D-ribulose-1-phosphate	-3.89801	0.00293028	NA	14844436	NA	NA	NA	NA
D-sedoheptulose-7-phosphate	-3.89801	0.00293028	NA	165007	NA	NA	NA	NA
lipoyl-adenylate	-4.17475	0.000308033	NA	25245420	NA	NA	NA	NA
xanthosine	-4.32585	0.00019442	HMDB0000299	64959	18107	C01762	map00230 map00232 map01065 map01100 map01110 map01232 map02010	Purine metabolism Caffeine metabolism Biosynthesis of alkaloids derived from histidine and purine Metabolic pathways Biosynthesis of secondary metabolites Nucleotide metabolism ABC transporters
D-aspartate	-4.32585	0.00019442	HMDB0006483	83887	17364	C00402	map00250 map00470 map01100	Alanine, aspartate and glutamate metabolism D-Amino acid metabolism Metabolic pathways
5-hydroxy-L-tryptophan	-4.86781	0.0020497	HMDB0000472	439280	17780	C00643	map00380 map01063 map01100 map04361 map04726	Tryptophan metabolism Biosynthesis of alkaloids derived from shikimate pathway Metabolic pathways Axon regeneration Serotonergic synapse
leucodopachrome	-5.14473	9.33625e-05	HMDB0004067	161255	60872	C05604	map00350 map00965 map01100 map01110	Tyrosine metabolism Betalain biosynthesis Metabolic pathways Biosynthesis of secondary metabolites
(6Z,8E,10E,14Z)-(5S,12R)-5,12,20-Trihydroxyicosa-6,8,10,14- tetraenoate	-5.15338	6.29781e-07	HMDB0001509	5280745	15646	C04853	map00590	Arachidonic acid metabolism
R-4'-phosphopantothenoyl-L-cysteine	-5.23335	1.5667e-05	HMDB0304473	NA	NA	NA	NA	NA
D-<i>myo</i>-inositol (1,3,4,5)-tetrakisphosphate	-5.23335	1.5667e-05	NA	24742076	NA	NA	NA	NA
D-<i>myo</i>-inositol (1,4,5,6)-tetrakisphosphate	-5.23335	1.5667e-05	NA	25201642	NA	NA	NA	NA
N<sup>2</sup>-succinyl-L-glutamate 5-semialdehyde	-5.23335	1.5667e-05	HMDB0001180	440848	27657	C05932	map00330 map01100	Arginine and proline metabolism Metabolic pathways
6-phospho-2-dehydro-D-gluconate	-5.66377	0.000903273	METPA0150	NA	2229	C01218	map00030 map01100 map01120	Pentose phosphate pathway Metabolic pathways Microbial metabolism in diverse environments
dCMP	-6.3677	0.000249261	HMDB0001202	13945	15918	C00239	map00240 map01100 map01232	Pyrimidine metabolism Metabolic pathways Nucleotide metabolism
5-formyl-tetrahydrofolate	-6.3677	0.000249261	HMDB0304213	3904	NA	NA	NA	NA
dopaxanthin	-6.57096	0.000122863	HMDB0012221	135438589	4700	C08543	map00965 map01100 map01110	Betalain biosynthesis Metabolic pathways Biosynthesis of secondary metabolites
dopaquinone	-6.57096	0.000122863	HMDB0001229	439316	16852	C00822	map00350 map01100	Tyrosine metabolism Metabolic pathways
aminoacetone	-6.57096	0.000122863	HMDB0002134	215	17906	C01888	map00260 map01100	Glycine, serine and threonine metabolism Metabolic pathways
5,6-dihydroxyindole	-6.57096	0.000122863	HMDB0004058	114683	27404	C05578	map00350 map01100	Tyrosine metabolism Metabolic pathways
3-aminopropanal	-6.57096	0.000122863	HMDB0001106	75	18090	C05665	map00410 map00770 map01100 map01240	beta-Alanine metabolism Pantothenate and CoA biosynthesis Metabolic pathways Biosynthesis of cofactors
parathion	-6.57322	0.000242039	HMDB0001355	991	27928	C06604	map00627 map01120	Aminobenzoate degradation Microbial metabolism in diverse environments
L-aspartate	-6.57322	0.000242039	HMDB0000191	5960	17053	C00049	map00220 map00250 map00260 map00261 map00270 map00300 map00340 map00410 map00460 map00470 map00630 map00710 map00760 map00770 map00970 map00997 map00998 map00999 map01060 map01064 map01070 map01100 map01110 map01120 map01200 map01210 map01230 map01240 map02010 map02020 map02030 map04080 map04974 map05230	Arginine biosynthesis Alanine, aspartate and glutamate metabolism Glycine, serine and threonine metabolism Monobactam biosynthesis Cysteine and methionine metabolism Lysine biosynthesis Histidine metabolism beta-Alanine metabolism Cyanoamino acid metabolism D-Amino acid metabolism Glyoxylate and dicarboxylate metabolism Carbon fixation by Calvin cycle Nicotinate and nicotinamide metabolism Pantot…
10-formyl-tetrahydrofolate	-6.57322	0.000242039	HMDB0000972	122347	15637	C00234	map00670 map00720 map00970 map01100 map01120 map01200 map01240 map01523	One carbon pool by folate Other carbon fixation pathways Aminoacyl-tRNA biosynthesis Metabolic pathways Microbial metabolism in diverse environments Carbon metabolism Biosynthesis of cofactors Antifolate resistance
