# Supplementary material for: Odoribacter splanchnicus rescues aging-related intestinal P-glycoprotein damage via GDP-L-fucose secretion
Source: Nat Commun. 2025 Nov 27;16:10665. doi: 10.1038/s41467-025-65692-1 (PMC12660754; doi:10.1038/s41467-025-65692-1)
Supplement: Supplementary file 5 — Supplementary Data 3 [file 41467_2025_65692_MOESM5_ESM.xlsx]

## Sheet: differentially expressed genes
Five samples from GDP-L-Fucose-treated(GDP-L-Fucose, G) (250 μM), five samples from OS supernatant-treated(OS supernatant, O) and five negative control samples(Control, C) were subjected to RNA-seq in Figure 8. All samples have been processed for 48 hours.
Gene ID	NCBI Gene ID	Gene Symbol	Type	log2 (O / C)	Qvalue (O / C)	log2 (G / C)	Qvalue (G / C)	log2 (G / O)	Qvalue (G / O)	C1 TPM	C2 TPM	C3 TPM	C4 TPM	C5 TPM	G1 TPM	G2 TPM	G3 TPM	G4 TPM	G5 TPM	O1 TPM	O2 TPM	O3 TPM	O4 TPM	O5 TPM	C Average TPM	G Average TPM	O Average TPM	Pvalue(G / C)	Pvalue(O / C)	Pvalue(G / O)
10	10	'NAT2'	mRNA	-0.700974	0.0925594	0.067	0.953732	0.767581	0.0290625	2.61	2.31	1.71	1.78	2.82	2.4	2.43	2.6	1.62	2.88	1.6	2.02	1.24	1.36	0.73	2.246	2.386	1.39	0.784146	0.0157275	0.00607636
10003	10003	'NAALAD2'	mRNA	-0.222941	5.81e-08	-0.255136	3.96e-12	-0.0327676	0.685758	110.58	112.75	111.08	110.95	109.58	96.16	98	99.25	87.26	90.86	103.35	86.73	96.2	97.85	95.83	110.988	94.306	95.992	3.15e-14	6.87e-10	0.424925
100037417	100037417	'DDTL'	mRNA	-0.278826	0.018496	0.0852959	0.641991	0.36349	0.000419	12.71	12.54	11.79	12.64	13.79	13.24	14.74	15.3	13.06	12.04	12.09	11.18	9.51	11.12	9.33	12.694	13.676	10.646	0.286798	0.00188945	4.27e-05
10006	10006	'ABI1'	mRNA	0.0592907	0.607535	-0.0834424	0.356798	-0.143323	0.00962293	33.29	31.7	28.84	33.35	29.94	30.17	29.89	32.65	28.29	29.51	33.32	33.52	30.83	33.49	34.26	31.424	30.102	33.084	0.103914	0.276459	0.00160279
10007	10007	'GNPDA1'	mRNA	-0.131035	0.224734	0.10823	0.1527	0.23879	0.00244675	92.63	86.85	86.72	82.44	85.51	94.73	93.5	89.64	97.02	97.9	75.26	87.8	84.88	72.77	77.23	86.83	94.558	79.588	0.0296237	0.0546424	0.000322
10009	10009	'ZBTB33'	mRNA	0.140614	0.258518	0.269767	0.000263	0.128623	0.107583	11.84	10.98	10.59	9.29	10.64	13.22	12.88	13.52	12.51	12.85	12.33	9.81	12.16	12.74	12.19	10.668	12.996	11.846	1.17e-05	0.0674735	0.0310549
1001	1001	'CDH3'	mRNA	0.0580303	0.589954	-0.211787	0.000263	-0.270404	2.39e-13	96.68	98.29	96	113.5	103.14	88.56	89.64	95.02	83.69	85.1	114.73	104.93	99.62	104.58	106.64	101.522	88.402	106.1	1.17e-05	0.262135	4.09e-15
10010	10010	'TANK'	mRNA	0.20789	0.0213527	0.0973468	0.485226	-0.111124	0.272578	16.64	17.22	17.08	16.29	15.96	20.44	17.91	17.43	16.37	15.5	19.84	18.39	18.88	18.69	18.25	16.638	17.53	18.81	0.172071	0.00228469	0.106964
100129361	100129361	'SMIM10L1'	mRNA	0.000626	0.995976	0.226648	0.000971	0.225379	0.00124028	10.77	11.42	10.54	11.8	11.35	13.61	13.36	14.43	12.96	11.77	12.74	10.69	10.57	10.59	11.75	11.176	13.226	11.268	5.4e-05	0.991778	0.000148
100130827	100130827	'SBK3'	mRNA	0.390898	0.27694	-0.185408	0.772991	-0.576954	0.0433308	2.56	2.16	1.92	2.15	1.91	1.79	1.9	2.36	2.19	1.92	2.69	2.5	2.1	2.92	4.01	2.14	2.032	2.844	0.425941	0.0748656	0.00992687
100131017	100131017	'ZNF316'	mRNA	0.019801	0.950923	0.201116	0.00602907	0.180732	0.0121227	11.3	11.96	11.69	12.01	10.5	13.03	14.33	13.09	12.51	13.91	12.13	11.29	10.56	12.59	12.01	11.492	13.374	11.716	0.000471	0.728617	0.00211656
100131211	100131211	'NEMP2'	mRNA	-0.156718	0.17161	-0.286081	0.000271	-0.129834	0.144821	15.19	14.33	16.09	13.98	15.18	11.67	13.06	13.05	11.77	12.19	12.89	13.27	15	14.4	13.74	14.954	12.348	13.86	1.22e-05	0.0370077	0.0457766
100131801	100131801	'PET100'	mRNA	-0.685822	0.00164626	-0.140478	0.815801	0.544646	0.025594	23.61	21.55	32.89	17.82	24.02	15.72	19.92	21.99	34.08	18.79	13.67	17.62	15.22	16.97	11.99	23.978	22.1	15.094	0.479179	8.88e-05	0.00523326
100131897	100131897	'INSYN2B'	mRNA	-0.0750027	0.951396	0.526274	0.090057	0.600609	0.0317279	0.36	0.47	0.44	0.53	0.41	0.56	0.72	0.62	0.63	0.54	0.41	0.35	0.36	0.28	0.54	0.442	0.614	0.388	0.0142865	0.760359	0.00676767
100132074	100132074	'FOXO6'	mRNA	0.268507	0.644026	-0.514771	0.332455	-0.783787	0.0254631	0.35	0.81	0.68	0.66	0.65	0.39	0.33	0.59	0.57	0.35	0.83	0.77	0.65	0.6	0.93	0.63	0.446	0.756	0.0932127	0.307324	0.00519486
100132247	100132247	'NPIPB5'	mRNA	-0.159693	0.334491	0.0812716	0.706104	0.240212	0.0220527	31.75	35.17	26.97	39.76	33.05	33.39	38.87	41.75	30.45	34	35.69	29.82	24.16	28.14	32.66	33.34	35.692	30.094	0.347618	0.100442	0.00433621
100134934	100134934	'TEN1'	mRNA	-0.109707	0.377323	-0.234199	0.0094531	-0.125043	0.21875	51.66	47.13	52.4	48.8	48.29	46.43	41.76	41.29	41.84	42.79	45.05	48.35	44.03	49.04	45.98	49.656	42.822	46.49	0.000815	0.121252	0.0796952
100137047	100137047	'JMJD7'	mRNA	0.102344	0.521251	-0.136463	0.404152	-0.239383	0.0292513	17.68	18.12	19.23	17.79	16.73	16.25	17.24	15.01	18.57	15.32	19.6	18.51	19.13	21.12	18.52	17.91	16.478	19.376	0.127058	0.208863	0.00614054
10014	10014	'HDAC5'	mRNA	0.132558	0.105242	-0.124473	0.16112	-0.25766	6.25e-05	14.83	15.07	14.1	16.64	15.38	14.61	14.29	15.5	14.02	12.18	18.53	16.03	15.13	17.04	17.22	15.204	14.12	16.79	0.0318019	0.0187936	4.98e-06
10015	10015	'PDCD6IP'	mRNA	0.113477	0.0682169	-0.173695	0.00479801	-0.287694	1.27e-07	24.38	26.05	26.31	26.62	26.32	21.43	24.51	25.7	21.93	21.66	29.62	25.72	27.31	28.18	29.96	25.936	23.046	28.158	0.000355	0.0103778	5.49e-09
100170765	100170765	'ERICH4'	mRNA	-0.933903	0.000186	0.447581	0.0557656	1.38092	2.16e-11	7.72	6.41	5.83	5.29	5.83	9.66	9	7.36	8.57	8.04	3.06	2.82	3.67	3.51	3.37	6.216	8.526	3.286	0.00747603	6.65e-06	4.88e-13
100188893	100188893	'TOMM6'	mRNA	-0.381906	7.47e-08	0.124289	0.207281	0.505669	1.04e-14	273.89	261.66	250.21	293.07	279.26	302.99	305.7	283.55	285.19	331.87	222.73	204.53	220.43	213.93	195.33	271.618	301.86	211.39	0.0460423	9.42e-10	1.44e-16
10019	10019	'SH2B3'	mRNA	-0.216573	0.00552395	0.148671	0.0437411	0.36467	5.29e-10	12.54	13.35	12.51	14.55	14.2	15.29	14.32	15.28	14.38	15.07	12.81	11.57	11.13	11.47	11.01	13.43	14.868	11.598	0.00539669	0.000396	1.46e-11
10020	10020	'GNE'	mRNA	0.0204299	0.951396	-0.264067	0.00138284	-0.285041	2.88e-05	9.65	9.65	10.6	10.6	11.83	9.34	8.17	9.67	7.98	8.55	11.29	10.25	9.86	11.07	10.89	10.466	8.742	10.672	8.21e-05	0.752971	2.11e-06
10023	10023	'FRAT1'	mRNA	0.574799	0.0660065	-0.0957307	0.944945	-0.670901	0.0229482	0.86	0.69	0.86	0.94	0.91	1.12	0.62	1.05	0.71	0.56	1.34	0.96	1.39	1.4	1.33	0.852	0.812	1.284	0.714385	0.00992415	0.00455866
10024	10024	'TROAP'	mRNA	-0.189654	0.0558848	-0.271752	2.48e-06	-0.0827591	0.381223	189.79	204.24	191.42	217.36	198.93	154.17	157.58	162.36	161.21	164.63	163.55	207.63	149.29	149.26	173.92	200.348	159.99	168.73	5.92e-08	0.00792268	0.171317
10025	10025	'MED16'	mRNA	-0.062823	0.696029	0.127115	0.168056	0.189268	0.0100005	43.77	47.06	43.97	52.59	52.56	57.07	55.44	55.32	48.56	49.37	53.53	46.56	40.3	43.84	47.62	47.99	53.152	46.37	0.033952	0.354928	0.0016791
100271927	100271927	'RASA4B'	mRNA	-0.571063	0.00229836	-0.505078	0.00433513	0.0654064	0.864551	4.26	2.11	3.44	3.47	3.34	1.99	2.15	2.42	2.36	2.84	2.98	1.83	2.42	1.78	2.1	3.324	2.352	2.222	0.000314	0.000134	0.657221
100288332	100288332	'NPIPA5'	mRNA	-0.106588	0.407329	0.219157	0.00835736	0.325097	6.89e-06	40.87	44.54	37.55	46.09	38.36	46.64	51.97	48.22	48.02	49.14	43.81	33.67	37.4	41.25	39.88	41.482	48.798	39.202	0.0007	0.138474	4.34e-07
100288413	100288413	'ERVMER34-1'	mRNA	-0.123348	0.244157	0.293644	1.9e-05	0.416457	1.78e-12	17.68	20.44	19.25	22.36	20.19	24.33	23.76	27.07	23.5	25.09	20.13	19.21	17.42	17.35	18.23	19.984	24.75	18.468	5.82e-07	0.0618561	3.45e-14
100293516	100293516	'ZNF587B'	mRNA	-0.0350157	0.919185	0.15587	0.124669	0.190427	0.0419612	5	5.12	5.26	4.71	4.94	5.85	5.64	5.69	5.62	5.37	4.39	4.72	5.32	4.91	5.21	5.006	5.634	4.91	0.0223294	0.655966	0.00953721
100302736	100302736	'TMED7-TICAM2'	mRNA	0.525011	1.98e-05	0.0312883	0.953732	-0.494421	2.03e-07	5.9	6.39	6.03	4.44	4.82	5.63	6.16	6.39	4.88	5.48	8.61	6.6	7.81	8.19	8.8	5.516	5.708	8.002	0.766677	4.99e-07	9.08e-09
10036	10036	'CHAF1A'	mRNA	-0.0942307	0.475907	0.437639	1.34e-14	0.531182	8.25e-18	23.65	25.83	26.13	29.12	27.06	36.02	38.02	37.25	35.55	33.64	27.47	25.93	21.06	24.02	25.96	26.358	36.096	24.888	7.75e-17	0.178995	8.35e-20
10040	10040	'TOM1L1'	mRNA	0.0311635	0.804102	-0.0940534	0.179749	-0.125775	0.022174	46.28	47.04	46.58	46	48.86	44.39	45.05	46.98	44.49	41.17	50.72	46.63	48	47.65	48.95	46.952	44.416	48.39	0.037562	0.483639	0.00436796
10045	10045	'SH2D3A'	mRNA	0.223685	0.00587407	-0.0179957	0.953732	-0.242269	0.000707	23.43	24.95	19.64	25.79	24.29	24.56	24.76	27.02	21.16	21.17	29.97	27.18	25.66	27.71	29.65	23.62	23.734	28.034	0.781952	0.000431	7.79e-05
100462977	100462977	'MTRNR2L1'	mRNA	-0.00701575	0.992411	-0.194954	0.0739113	-0.188527	0.0285496	243.3	186.15	235.56	181.54	203.55	179	181.2	201.69	187.35	181.42	199.28	206.93	176.46	244.63	228.91	210.02	186.132	211.242	0.0110058	0.941721	0.00594311
100463487	100463487	'MTRNR2L9'	mRNA	-0.04075	0.951396	-0.335283	0.20387	-0.294895	0.0453877	202.46	189.65	210.1	113.77	186.84	145.65	131.22	158.86	160.22	137.4	131.52	191.24	183.34	225.85	163.62	180.564	146.67	179.114	0.0449661	0.840117	0.0105294
10048	10048	'RANBP9'	mRNA	0.0186323	0.947386	-0.109499	0.108739	-0.128716	0.0199255	47.97	52.1	47.59	47.95	44.16	46.7	44.02	46.3	42.43	42.57	50.27	43.11	48.24	48.33	52.37	47.954	44.404	48.464	0.0183977	0.715728	0.00385007
1005	1005	'CDH7'	mRNA	-0.00671998	0.995976	0.279036	0.0797767	0.285217	0.0350861	1.24	1.28	1.05	1.01	1.1	1.4	1.38	1.17	1.24	1.21	1.01	1.14	1.02	1.11	0.89	1.136	1.28	1.034	0.0121493	0.95465	0.00767045
100506013	100506013	'APELA'	mRNA	-0.452869	0.00393553	-0.383291	0.00511594	0.0691681	0.797477	8.94	8.97	9.43	7.61	8.42	7.45	7.67	6.07	6.4	6.38	6.14	5.46	8.01	6.76	5.59	8.674	6.794	6.392	0.000385	0.000256	0.552085
100506084	100506084	'ARL17B'	mRNA	-0.246005	6.64e-05	-0.093663	0.255644	0.151742	0.0352428	27.98	27.06	26.75	27.11	28.96	24.4	24	27.14	20.35	27.03	25.99	23.43	21.47	22.89	26.69	27.572	24.584	24.094	0.0624644	1.92e-06	0.00772337
100506127	100506127	'GVQW3'	mRNA	-0.0187016	0.939755	0.117527	0.0820704	0.135686	0.0232067	8.18	8	8.27	8.07	7.9	8.44	9.2	9.23	8.56	9.78	8.39	7.84	8.02	8.19	7.88	8.084	9.042	8.064	0.0126076	0.7006	0.00462539
100506658	100506658	'OCLN'	mRNA	0.0837424	0.403093	-0.111103	0.138257	-0.195402	3.23e-06	71.5	77.99	74.69	67.93	71.36	64.39	65.88	69.05	61.16	62.92	80	72.75	71.22	75.93	74.47	72.694	64.68	74.874	0.025787	0.135509	1.89e-07
100507203	100507203	'SMLR1'	mRNA	-0.409027	0.00017	0.120184	0.390303	0.528673	2.09e-08	11.31	10.16	10.76	9.87	10.12	11.51	10.87	12.96	11.2	10.94	8.59	6.75	6.97	8.41	9.02	10.444	11.496	7.948	0.119609	6e-06	7.7e-10
100507436	100507436	'MICA'	mRNA	-0.150047	0.259158	0.350827	2.66e-06	0.500189	9.35e-09	34.97	37.98	36.64	38.04	40.22	50.33	53.51	46.27	48.38	44.13	36.95	38.19	34.17	28.82	33.11	37.57	48.524	34.248	6.46e-08	0.0677721	3.26e-10
10051	10051	'SMC4'	mRNA	-0.150024	0.00537627	-0.156478	0.00520336	-0.00701607	0.942763	91.99	97.17	88.53	86.95	90.44	83.99	85.77	91.62	75.33	76.35	86.65	74.03	83.58	82.96	85.9	91.016	82.612	82.624	0.000394	0.000382	0.875866
10052	10052	'GJC1'	mRNA	0.0344977	0.915851	0.164139	0.0401656	0.129239	0.117426	7.89	7.16	8.26	6.88	7.4	8.44	8.42	8.85	8.6	8.34	7.21	7.71	7.9	8.75	7.38	7.518	8.53	7.79	0.00484402	0.644091	0.0349137
100529063	100529063	'BCL2L2-PABPN1'	mRNA	-0.442444	0.359204	0.536642	0.118696	0.979136	3.39e-06	1.21	2.4	2.69	0.89	2.83	3.75	3.3	2.84	2.43	3.35	1.91	1.39	1.41	1.31	1.09	2.004	3.134	1.422	0.0207845	0.112907	1.99e-07
100529261	100529261	'CHURC1-FNTB'	mRNA	-0.136998	0.615111	-0.30542	0.0179616	-0.168754	0.368604	8.59	6.61	7.69	6.98	7.89	5.54	5.93	6.93	6.5	6.2	7.01	9.01	6.91	6.08	5.7	7.552	6.22	6.942	0.00178022	0.283244	0.163582
100532726	100532726	'NDUFC2-KCTD14'	mRNA	0.838377	0.034276	1.03034	0.038916	0.190858	0.781811	1.93	0.89	3.19	1.94	1.33	5.26	2.37	3.69	4.9	2.84	4.62	2.32	2.53	2.46	4.88	1.856	3.812	3.362	0.00466043	0.00416801	0.530005
100533496	100533496	'TVP23C-CDRT4'	mRNA	0.0866592	0.880615	-0.924386	0.0897758	-1.01094	0.0381471	7.1	4.77	5.42	5.65	7.76	1.52	1.52	4.19	4.27	4.85	4.71	8.12	7.09	7.16	5.68	6.14	3.27	6.552	0.0142229	0.594534	0.00848256
10055	10055	'SAE1'	mRNA	-0.146494	0.00827225	0.0308281	0.665066	0.176744	0.000158	143.52	147.99	143.12	151.08	149.97	154.6	153.17	152.76	151.11	148.64	134.8	141.73	131.99	129.57	130.95	147.136	152.056	133.808	0.305817	0.000685	1.42e-05
10058	10058	'ABCB6'	mRNA	0.202334	0.000338	-0.0113294	0.953732	-0.214193	1.24e-05	59.46	55.29	57.34	55.57	59.28	60.23	56.57	56.34	57.06	58.07	64.15	63.54	64.8	70.23	69.72	57.388	57.654	66.488	0.795585	1.33e-05	8.32e-07
10059	10059	'DNM1L'	mRNA	-0.120081	0.0168817	0.0158268	0.921926	0.135318	0.00711035	56.48	58.16	54.74	57.37	55.85	58.57	56.95	63.09	53.29	56.76	57.92	49.12	50.22	51.19	53.59	56.52	57.732	52.408	0.661235	0.00167692	0.00112569
10060	10060	'ABCC9'	mRNA	-0.0132027	0.951396	-0.152786	0.026558	-0.140171	0.0260857	9.73	10.86	10.08	10.18	9.77	9.38	10.09	9.8	8.88	8.29	10.97	9.5	10.05	10.07	9.91	10.124	9.288	10.1	0.00290513	0.783061	0.00534862
10061	10061	'ABCF2'	mRNA	0.0592941	0.698923	-0.144413	0.11339	-0.204129	0.0148447	14.36	14.66	15.55	14.14	15.52	13.58	13.49	12.44	13.98	14.34	14.24	14.71	16.9	16.01	15.99	14.846	13.566	15.57	0.0194242	0.358596	0.00270725
10069	10069	'RWDD2B'	mRNA	0.00140711	0.995976	-0.286669	1.88e-08	-0.288619	2.38e-07	29.62	28.85	28.71	30	29.78	24.15	24.45	25.55	24.09	23.72	31.02	27.76	31.61	29.53	28.24	29.392	24.392	29.632	2.86e-10	0.978139	1.09e-08
10072	10072	'DPP3'	mRNA	-0.213523	0.00239446	0.1638	0.0116065	0.376812	2.5e-12	58.75	60.4	57.53	53.55	62.25	68.88	66.7	63.38	67.44	64.84	50.08	53.85	50.59	48.61	50.77	58.496	66.248	50.78	0.00104176	0.00014	4.94e-14
10077	10077	'TSPAN32'	mRNA	-0.739756	0.419498	0.659345	0.334694	1.39789	0.0102644	0.47	0.25	0.35	0.58	0.44	0.62	0.6	0.49	0.84	0.67	0.16	0.19	0.35	0.32	0.34	0.418	0.644	0.272	0.0940425	0.145481	0.00173147
10079	10079	'ATP9A'	mRNA	-0.169615	0.000676	-0.126551	0.00419316	0.0425534	0.410176	44.06	44.58	48.39	46.99	47.56	43.01	43.72	44.04	41.55	41.96	42.46	41.47	42.13	40.53	40.65	46.316	42.856	41.448	0.000302	3.02e-05	0.189995
10084	10084	'PQBP1'	mRNA	-0.0438337	0.793108	-0.263	4.32e-05	-0.219631	0.000138	211.23	207.96	214.06	215.75	244.68	175.01	182.38	194.88	177.33	190.84	211.65	226.09	215.25	206.55	208.34	218.736	184.088	213.576	1.49e-06	0.467821	1.23e-05
100861412	100861412	'FSBP'	mRNA	-0.00494087	0.995976	-0.406343	0.0104574	-0.401955	0.00607988	2.29	2.56	1.81	2.26	2.35	1.8	1.53	1.85	1.92	1.5	2.09	1.9	2.16	2.63	2.51	2.254	1.72	2.258	0.000918	0.967237	0.000935
10093	10093	'ARPC4'	mRNA	-0.272184	0.0249191	-0.112225	0.307331	0.159602	0.180217	49.41	43.88	48.92	42.77	44.92	43.48	41.47	41.02	44.75	44.15	32.44	42.93	40.93	40.71	34.67	45.98	42.974	38.336	0.0828664	0.00277133	0.0612784
10094	10094	'ARPC3'	mRNA	-0.0991048	0.064605	0.054961	0.483292	0.153514	0.00072	419.78	409.39	403.16	385.91	402.42	436.57	430.22	406.7	428.1	427.43	384.39	371.85	391.29	383.66	375.29	404.132	425.804	381.296	0.17089	0.00962296	7.97e-05
10097	10097	'ACTR2'	mRNA	-0.0843844	0.571109	0.0518771	0.704132	0.135817	0.0440548	183.59	183.83	178.55	146.81	168.81	184.82	177.89	187.2	173.55	179.63	155.8	143.55	178.47	176.33	164.29	172.318	180.618	163.688	0.34552	0.246666	0.010133
10099	10099	'TSPAN3'	mRNA	-0.173334	0.00670795	0.0236145	0.809255	0.196381	0.000414	164.43	158.53	162.63	165.21	157.91	167.97	176.58	171.02	155.41	162.28	160.24	140.28	147.6	128.99	142.21	161.742	166.652	143.864	0.471584	0.000521	4.21e-05
100996709	100996709	'LOC100996709'	mRNA	-0.0867241	0.753272	0.322347	0.0146536	0.40854	0.000259	7.33	7.68	9.68	7.42	8.71	11.34	10.53	10.82	8.67	10.48	8.33	7.62	6.62	8.13	8.18	8.164	10.368	7.776	0.00138248	0.421011	2.47e-05
101	101	'ADAM8'	mRNA	-0.290632	0.0347508	-0.356216	0.00837685	-0.0661343	0.772065	5	4.73	5.32	6.19	5.42	4.12	4.65	4.61	3.52	4.17	4.74	4.34	4.08	4.52	4.23	5.332	4.214	4.382	0.000703	0.00424237	0.517095
10101	10101	'NUBP2'	mRNA	-0.00106445	0.995976	0.265471	0.00797548	0.265941	0.00260852	58.51	59.19	60.25	50.77	52.6	68.7	70.69	58.14	75.19	66.28	54.43	53.49	53.23	63.06	58.92	56.264	67.8	56.626	0.00066	0.987987	0.000345
10102	10102	'TSFM'	mRNA	-0.17641	0.0850271	0.101387	0.41465	0.27732	0.000331	36.28	35.57	33.67	27.95	31.43	39.46	35.01	35.56	39.16	39.13	27.43	25.84	31.64	29.9	31.41	32.98	37.664	29.244	0.133052	0.0140138	3.26e-05
10105	10105	'PPIF'	mRNA	-0.213728	5.57e-05	0.0722427	0.270161	0.285402	1.06e-08	90.14	87.34	87.99	87.08	90.13	93.12	97.27	91.5	93.58	95.14	77.38	80.83	74.34	74.34	77.72	88.536	94.122	76.922	0.0681476	1.58e-06	3.72e-10
101059938	101059938	'NPIPA7'	mRNA	-0.246309	0.0239232	0.0761867	0.630565	0.321801	9.76e-05	38.72	35.15	34.63	41.14	39.16	41.9	39.93	42.62	41.04	37.64	36.89	29.72	29.19	34.49	32.05	37.76	40.626	32.468	0.276368	0.00263604	8.22e-06
101059953	101059953	'NPIPA8'	mRNA	0.181331	0.565024	0.55796	0.00502546	0.375952	0.0547818	3.2	2.9	2.99	3.1	2.23	3.26	4.81	3.8	4.7	4.83	3.52	3.19	2.45	3.7	3.68	2.884	4.28	3.308	0.000376	0.241901	0.0132965
10106	10106	'CTDSP2'	mRNA	0.0404811	0.65265	-0.207755	1.09e-08	-0.248742	2.54e-09	81.76	80.85	85.27	85.08	83.15	71.59	74.66	73.25	73.34	71.36	82.74	86.52	86.63	88.7	86.6	83.222	72.84	86.238	1.55e-10	0.315024	8e-11
10111	10111	'RAD50'	mRNA	0.13501	0.0488405	0.0401344	0.696533	-0.0954953	0.151479	27.69	30.55	27.12	28.88	27.59	29.83	29.86	32.61	28.11	27.05	34.62	27.79	29.24	32.48	32.84	28.366	29.492	31.394	0.337047	0.00661623	0.0486572
10112	10112	'KIF20A'	mRNA	-0.38023	6.94e-07	-0.552178	1.91e-21	-0.172609	0.0144487	61.49	69.44	59.76	69.66	71.23	46.81	49.12	45.19	44.4	43.07	58.29	52.73	47.13	46.44	52.13	66.316	45.718	51.344	5.07e-24	1.08e-08	0.00261239
10113	10113	'PREB'	mRNA	0.324396	2.8e-13	-0.00198637	0.999991	-0.326951	1.15e-14	74.5	75.68	72.21	77.62	75.71	75.87	73.45	79.59	76.62	74.03	95.38	93.69	88.52	97.55	98.93	75.144	75.912	94.814	0.958572	1.04e-15	1.6e-16
10114	10114	'HIPK3'	mRNA	-0.249034	7.4e-08	0.0388352	0.658827	0.287323	2.41e-11	17.15	17.53	17.55	16.87	17.11	17.6	17.66	19	17.61	17.43	15.7	13.53	14.25	14.95	14.63	17.242	17.86	14.612	0.299568	9.24e-10	5.51e-13
10123	10123	'ARL4C'	mRNA	-0.222754	2.13e-05	-0.148186	0.00727786	0.0740245	0.266721	29.14	29.86	28.89	27.9	28.39	27.49	25.59	26.94	24.86	26.56	25.1	24.59	24.26	24.15	26.42	28.836	26.288	24.904	0.000591	5.46e-07	0.103765
10125	10125	'RASGRP1'	mRNA	0.160184	0.59855	-0.228141	0.437225	-0.388875	0.0418887	1.09	1.26	1.03	1.32	1.24	1.06	1.19	1.01	0.88	0.97	1.44	1.42	1.27	1.27	1.26	1.188	1.022	1.332	0.145548	0.268515	0.00951568
10126	10126	'DNAL4'	mRNA	0.284098	0.0231499	0.0104789	0.978098	-0.274177	0.0127581	13.64	12.45	14.63	13.81	14.63	13.85	14.23	13.74	14.44	14.25	17.88	17.61	14.8	18.83	15.87	13.832	14.102	16.998	0.908137	0.00253022	0.00225135
10129	10129	'FRY'	mRNA	-0.0742774	0.709152	-0.622115	6e-10	-0.548367	3.71e-08	1.62	1.67	1.62	1.75	1.66	1.07	1.17	1.06	1.09	1.01	1.47	1.59	1.62	1.63	1.55	1.664	1.08	1.572	6.77e-12	0.369239	1.43e-09
10130	10130	'PDIA6'	mRNA	0.0817005	0.0347508	-0.132194	3.54e-07	-0.214418	1.38e-12	748.29	761.56	758.23	745.57	736.56	700.24	712.16	706.97	662.43	680.01	809.71	757.05	808.91	831.11	792.5	750.042	692.362	799.856	7.02e-09	0.00424452	2.61e-14
10131	10131	'TRAP1'	mRNA	-0.15823	0.0269239	0.0455271	0.684582	0.203161	3.96e-05	188.63	208.56	189.2	219.84	212.14	217.52	218.83	206.62	207.98	211.47	203.88	184.82	176.78	174.07	179.99	203.674	212.484	183.908	0.324234	0.0030429	3.02e-06
10133	10133	'OPTN'	mRNA	0.440788	6.05e-14	-0.0123673	0.953732	-0.453766	2.48e-15	22.62	23.48	24.62	24.74	22.13	24.4	24.02	26.14	22.41	21.07	34.62	29.83	29.82	31.71	34.85	23.518	23.608	32.166	0.81839	2e-16	3.09e-17
10137	10137	'RBM12'	mRNA	-0.37337	3.12e-11	-0.122991	0.0273816	0.249813	8.99e-06	22.18	23.96	22.07	22.14	23.12	21.16	21.78	20.65	20.38	21.3	18.99	18.14	17.71	16.13	17.19	22.694	21.054	17.632	0.00301306	1.68e-13	5.79e-07
10139	10139	'ARFRP1'	mRNA	0.261791	0.00467608	0.536163	5.87e-17	0.273908	0.000107	38.98	37.93	41.09	36.01	34.4	57.56	53.95	56.83	57.66	49.15	40.24	44.21	46.3	49.25	49.64	37.682	55.03	45.928	2.69e-19	0.000318	9.11e-06
10140	10140	'TOB1'	mRNA	-0.188551	0.0229327	0.142918	0.0736925	0.330853	7.19e-08	71.01	79.69	66.42	71.12	64.77	81.77	74.36	88.6	75.75	73.59	69.56	54.53	60.75	60.84	66.85	70.602	78.814	62.506	0.0109336	0.00249546	2.95e-09
10142	10142	'AKAP9'	mRNA	-0.18122	0.00393553	-0.166636	0.0134261	0.0140174	0.933652	14.86	16.1	16.07	16.86	16.07	14.94	14.21	15.7	12.87	13.34	15.33	12.61	13.81	14.83	14.06	15.992	14.212	14.128	0.0012456	0.000255	0.795469
10144	10144	'FAM13A'	mRNA	-0.358627	0.000109	0.0433059	0.874143	0.401353	1.28e-06	6.53	5.89	5.49	5.5	5.39	6.61	5.79	6.75	5.24	5.36	4.21	4.06	4.44	4.58	4.55	5.76	5.95	4.368	0.569378	3.46e-06	6.84e-08
10146	10146	'G3BP1'	mRNA	-0.188912	0.0121205	0.0494102	0.68995	0.237828	2.9e-07	56.35	55.3	55.47	46.8	53.81	56.42	55.21	55.48	55.76	56.94	47.8	44.52	50.3	48.24	45.55	53.546	55.962	47.282	0.331178	0.00110067	1.35e-08
10147	10147	'SUGP2'	mRNA	-0.00385849	0.986687	0.279465	7.99e-10	0.282746	5.82e-11	27.01	28.96	27	31.33	28.59	33.7	34.44	35.64	35.25	34.86	31.82	27.8	26.24	27.62	29.64	28.578	34.778	28.624	9.31e-12	0.929056	1.41e-12
1015	1015	'CDH17'	mRNA	0.0400419	0.489944	0.071209	0.0476318	0.0305964	0.506407	228.49	241.36	231.37	246.16	233.13	256.16	252.03	262.96	240.13	243.29	261.87	234.63	242.81	238.26	244.8	236.102	250.914	244.474	0.00606072	0.187702	0.261235
10150	10150	'MBNL2'	mRNA	0.27036	0.000121	-0.109411	0.451435	-0.380299	6.6e-06	15.18	15.79	13.95	14.38	13.81	14.16	13.77	17.19	11.89	11.84	17.7	16.01	17.05	19.36	18.77	14.622	13.77	17.778	0.152843	3.95e-06	4.13e-07
10154	10154	'PLXNC1'	mRNA	-0.726393	1.05e-10	-0.250226	0.0616137	0.47559	4.13e-05	2.7	2.39	2.94	2.94	2.46	2.21	2.46	2.63	1.98	2.17	1.79	1.55	1.58	1.67	1.75	2.686	2.29	1.668	0.00859848	6.28e-13	3.16e-06
10156	10156	'RASA4'	mRNA	-0.340635	0.000222	-0.177096	0.173829	0.162989	0.192997	7.06	7.57	7.88	7.86	7.79	7.04	7.06	6.77	5.64	6.24	6.06	5.58	5.02	5.64	5.82	7.632	6.55	5.624	0.0357689	8.13e-06	0.067276
10163	10163	'WASF2'	mRNA	0.0308809	0.744979	-0.0940694	0.0468098	-0.125527	0.00508508	44.06	46.92	46.7	47.39	45.46	45.11	44.7	45.85	41.03	41.38	50.47	47.79	46.21	45.79	46.75	46.106	43.614	47.402	0.00591374	0.410832	0.000757
10169	10169	'SERF2'	mRNA	-0.26639	6.31e-05	0.108229	0.311026	0.374073	5.67e-09	58.19	56.34	56.44	49.51	54.88	62.99	55.87	56.15	61.19	64.05	46.76	46.04	47.8	46	44.14	55.072	60.05	46.148	0.0843153	1.82e-06	1.9e-10
1017	1017	'CDK2'	mRNA	-0.213106	0.000115	0.000232	0.999991	0.212738	2.43e-05	56.7	58.08	54.25	51.63	55.1	57.67	59.84	56.38	52.61	52.63	49.84	45.17	46.46	49.21	49.47	55.152	55.826	48.03	0.996085	3.73e-06	1.75e-06
10171	10171	'RCL1'	mRNA	-0.0976532	0.445357	0.0834628	0.556823	0.180549	0.0361532	16.42	16.89	16.17	16.07	17.33	17.8	19.02	18.29	17.36	16.58	16.37	15.51	15.3	15.41	15.37	16.576	17.81	15.592	0.218908	0.159751	0.00796648
10174	10174	'SORBS3'	mRNA	0.0221388	0.951396	-0.135277	0.161171	-0.158086	0.0277036	63.54	73.76	62.32	79.92	63.99	61.13	63.82	70.97	59.81	56.41	78.75	65.79	62.54	68.32	75.61	68.706	62.428	70.202	0.0318218	0.751604	0.00574047
10175	10175	'CNIH1'	mRNA	-0.0308972	0.877053	0.0916907	0.115863	0.12216	0.0427484	78.69	81.33	78.69	70.68	77.27	85.95	83.25	85.45	82.35	79.52	71.74	72.81	81.89	80.63	73.72	77.332	83.304	76.158	0.0200226	0.588475	0.00975736
10179	10179	'RBM7'	mRNA	0.152131	0.0232502	0.0272282	0.857581	-0.125438	0.0203216	50.21	55.9	52.42	50.51	47.52	53.33	52.62	57.63	49.33	51.53	60.35	50.86	58.1	60.08	57.89	51.312	52.888	57.456	0.539644	0.00254684	0.00394396
10181	10181	'RBM5'	mRNA	-0.170651	0.00656727	-0.153011	0.0205917	0.0170684	0.900964	40.25	38.84	38.71	44.09	42.64	35.74	39.2	38.9	33.99	37.4	39.67	35.15	34.73	34.4	38.19	40.906	37.046	36.428	0.00211504	0.000505	0.711613
10184	10184	'LHFPL2'	mRNA	0.19473	0.000732	0.00310071	0.999376	-0.192188	0.000142	17.9	16.9	18.46	17.78	18.03	18.75	17.63	19.05	17.4	17.5	20.93	19.27	19.8	21.07	21.78	17.814	18.066	20.57	0.946111	3.34e-05	1.26e-05
1019	1019	'CDK4'	mRNA	-0.0415335	0.722909	-0.162133	0.00269954	-0.121063	0.0706219	220.58	215.92	216.24	206.07	215.65	195.88	187.71	186.97	202.63	197.65	198.03	202.27	217.3	226.68	207.69	214.892	194.168	210.394	0.000179	0.385712	0.0182398
10193	10193	'RNF41'	mRNA	0.165011	0.00294699	0.0662443	0.384642	-0.0993148	0.0413916	43.6	41.46	42.76	47.17	45.58	48.7	48.07	48.33	42.89	44.96	51.84	48.46	49.22	50.45	48.62	44.114	46.59	49.718	0.116969	0.00018	0.00937531
10196	10196	'PRMT3'	mRNA	0.0272671	0.943811	-0.135925	0.126323	-0.163621	0.0375021	29.44	31.21	30.32	26.2	26.17	27.58	26.32	27.91	25.05	24.73	27.51	26.65	32.7	30.81	29.42	28.668	26.318	29.418	0.0227759	0.709799	0.0082999
10197	10197	'PSME3'	mRNA	-0.0105953	0.951396	0.126239	0.015662	0.136326	0.00442112	81.73	80.16	75.61	73.8	78.22	87.52	83.17	87.34	84.95	86.81	77.91	78.99	79.46	74.51	78.34	77.904	85.958	77.842	0.00149274	0.816406	0.00064
10198	10198	'MPHOSPH9'	mRNA	0.0574015	0.515983	-0.0541713	0.562615	-0.112133	0.046276	17.86	20.11	18.94	21.13	19.66	18.05	18.15	20.33	18.1	17.95	23.01	19.82	18.99	20.15	21.05	19.54	18.516	20.604	0.22285	0.204987	0.0108053
10199	10199	'MPHOSPH10'	mRNA	-0.0895787	0.362065	0.0701361	0.395076	0.15906	0.0192932	65.32	65.26	61.35	68.32	61.6	70.87	67.73	75.31	64.55	63.62	69.64	53.22	59.92	58.8	63.67	64.37	68.416	61.05	0.122075	0.114415	0.00369998
1020	1020	'CDK5'	mRNA	-0.12126	0.344696	0.109875	0.374931	0.230553	0.0112125	35	36.43	37.47	35.35	37.71	39.95	42.7	37.47	40.61	38.42	35.51	35.88	32.37	34.7	30.57	36.392	39.83	33.806	0.112251	0.105533	0.00193196
10200	10200	'MPHOSPH6'	mRNA	-0.244345	0.034613	0.20964	0.062053	0.453396	3.23e-07	30.39	29.67	26.14	27.35	25.43	30.7	33.6	36.51	32.23	30.04	24.65	20.52	24.61	23.86	24.98	27.796	32.616	23.724	0.00868225	0.00421938	1.51e-08
10201	10201	'NME6'	mRNA	0.150608	0.181928	-0.152527	0.160543	-0.303689	1.63e-05	15.33	14.91	16.44	12.98	14.76	12.97	14.6	13.7	13.05	12.9	15.04	15.96	16.13	16.47	17.71	14.884	13.444	16.262	0.0316105	0.0400415	1.13e-06
10202	10202	'DHRS2'	mRNA	0.109348	0.764434	-0.4932	0.0134534	-0.602968	9.6e-05	6.08	8.42	7.28	9.82	6.43	4.55	7	4.98	5.33	5.47	7.76	9.07	9.1	8.11	7.07	7.606	5.466	8.222	0.00124976	0.435539	8.06e-06
10204	10204	'NUTF2'	mRNA	-0.230677	0.0163692	-0.0242001	0.921926	0.205854	0.00339213	54.38	58.56	54.03	66.16	61.61	58.57	58.53	60.94	59.54	55.89	54.07	55.82	46.55	46.2	49.33	58.948	58.694	50.394	0.661971	0.00161128	0.000471
10205	10205	'MPZL2'	mRNA	-0.0886871	0.471892	0.330799	3.86e-08	0.418996	1.1e-11	28.25	29.2	30.81	25.71	28.5	35.05	35.66	35.68	34.28	35.7	24.79	25.6	26.21	26.86	26.46	28.494	35.274	25.984	6.15e-10	0.176425	2.36e-13
10207	10207	'PATJ'	mRNA	0.0624416	0.471944	-0.130937	0.0585907	-0.193926	0.000649	14.22	14.96	14.9	14.88	14.3	12.73	13.85	15.07	11.49	12.49	16.42	14.52	14.77	14.27	14.07	14.652	13.126	14.81	0.00800684	0.176473	7.08e-05
10209	10209	'EIF1'	mRNA	0.245519	0.0104842	-0.145579	0.0630397	-0.391459	7.03e-07	699.11	687.73	766.6	646.91	703.84	610.54	616.65	622.33	677.41	673.91	718.18	902.44	867.47	893.02	797.28	700.838	640.168	835.678	0.00885456	0.000919	3.54e-08
1021	1021	'CDK6'	mRNA	-0.134819	0.00525398	-0.150899	0.00236567	-0.0166115	0.887641	15.74	17.08	16.5	16.81	16.38	15.3	15.7	16.26	14.11	13.77	15.63	14.06	15.28	14.92	15.76	16.502	15.028	15.13	0.000153	0.000372	0.689852
10210	10210	'TOPORS'	mRNA	-0.0262354	0.943069	0.158384	0.0797767	0.184021	0.0456447	17.19	15.44	15.36	15.85	15.03	17.05	17.91	20.96	17.35	15.87	17.98	12.84	15.42	15.74	16.21	15.774	17.828	15.638	0.0121459	0.707701	0.0106056
10211	10211	'FLOT1'	mRNA	0.0582615	0.567976	-0.0613479	0.420733	-0.120243	0.028188	132.82	149.04	140.14	152.75	132.76	137.95	142.52	144.68	133.28	125.83	162.22	148.36	136.5	140.09	150.75	141.502	136.852	147.584	0.1365	0.244358	0.00585785
10212	10212	'DDX39A'	mRNA	-0.222195	0.0070354	-0.0680296	0.583611	0.153669	0.0624804	59.83	61.34	66.95	62.31	67.62	61.01	60.2	58.88	62.2	65.41	53.7	60.97	53.37	52.87	53.56	63.61	61.54	54.894	0.237318	0.000553	0.0157077
102157402	102157402	'AK6'	mRNA	-0.0824745	0.55786	0.106947	0.364453	0.188935	0.0238204	34.29	34.47	34.16	29.6	31.78	36.61	34.74	33.98	35.57	38.32	30.6	27.97	33.95	31.72	32.07	32.86	35.844	31.262	0.107376	0.236011	0.00477642
10217	10217	'CTDSPL'	mRNA	-0.188261	0.00419058	-0.107303	0.144696	0.0804374	0.284437	23.12	22.95	24.85	22.62	22.59	22.78	21.75	22.82	19.63	20.77	21.09	18.99	21.34	20.99	20.16	23.226	21.55	20.514	0.0275	0.000276	0.113624
10226	10226	'PLIN3'	mRNA	-0.13724	0.0300963	-0.116453	0.0369008	0.0202269	0.873475	54.94	55.75	53.35	55.23	54.54	50.81	52.02	55.22	49.35	48.24	53.38	51.21	49.4	49.92	46.86	54.762	51.128	50.154	0.00435255	0.00349356	0.669258
10228	10228	'STX6'	mRNA	-0.0480652	0.665541	0.142288	0.0179616	0.189839	0.000236	18.4	17.8	18.87	17.48	18.54	20.99	19.91	20.61	20.02	19.97	17.42	17.25	18.05	18.02	18.1	18.218	20.3	17.768	0.00177929	0.327278	2.23e-05
102288414	102288414	'C11orf98'	mRNA	-0.22571	0.0106521	0.139244	0.0717337	0.364281	5.07e-07	208.66	221.24	195.24	225.19	216.2	230.68	236.67	234.28	248.42	245.22	197.22	188.34	170.93	164.56	203.78	213.306	239.054	184.966	0.0105347	0.000937	2.49e-08
10236	10236	'HNRNPR'	mRNA	-0.240607	0.000167	-0.208905	1.22e-07	0.0311024	0.777705	162.54	164.84	153.5	164.97	171.9	145.08	146.89	142.82	139.83	143.38	151.65	148.09	139.13	124.87	138.03	163.55	143.6	140.354	2.1e-09	5.85e-06	0.525831
10237	10237	'SLC35B1'	mRNA	0.204793	4.45e-06	-0.215738	3.37e-11	-0.421024	7.28e-25	363.42	377.08	370.66	371.48	376.19	322.58	325.32	322.86	319.02	329.01	412.1	431.88	425.92	455	434.47	371.766	323.758	431.874	3.03e-13	8.77e-08	4.3e-27
10239	10239	'AP3S2'	mRNA	0.0739069	0.698361	-0.181781	0.171136	-0.256228	0.00205377	12.63	9.41	11.69	11.86	12.49	8.98	10.69	11.15	9.57	11.38	12.82	12.53	12.87	11.6	11.72	11.616	10.354	12.308	0.0349085	0.357674	0.000264
1024	1024	'CDK8'	mRNA	0.0244241	0.904373	-0.22758	0.00022	-0.252518	3.8e-07	36.87	36.92	38.49	41.79	42.01	35.72	34.72	33.56	32.18	34.32	42.38	40.56	41.46	39	39.62	39.216	34.1	40.604	9.58e-06	0.627866	1.8e-08
10240	10240	'MRPS31'	mRNA	-0.181303	0.0186644	-0.0909879	0.378903	0.0897221	0.320922	45.05	43.77	43.97	47.05	42.15	42.13	43.02	47.43	38.56	40.14	44.2	37.28	38.22	39.15	38.77	44.398	42.256	39.524	0.114264	0.00191226	0.134299
10241	10241	'CALCOCO2'	mRNA	0.0254993	0.847886	-0.186258	4.68e-05	-0.212351	3.51e-07	188.07	198.29	193.89	214.44	203	182.04	182.7	188.66	163.44	169.98	225.91	190.42	198.98	200.84	207.31	199.538	177.364	204.692	1.63e-06	0.544461	1.66e-08
10243	10243	'GPHN'	mRNA	0.176242	0.0237409	0.0390237	0.824275	-0.137795	0.0400992	17.1	17.01	17.64	19.69	17.96	18.04	19.53	20.01	17.97	17.46	21.18	20.63	19.53	19.11	21.29	17.88	18.602	20.348	0.489381	0.00261049	0.00901107
10252	10252	'SPRY1'	mRNA	0.150476	0.315482	0.399835	2.16e-05	0.248935	0.0152435	7.84	8.16	8.29	7.92	7.76	10.2	10.04	11.68	9.99	11.69	8.17	7.73	9.68	9.87	8.91	7.994	10.72	8.872	6.74e-07	0.0916283	0.00279744
10253	10253	'SPRY2'	mRNA	-0.127821	0.40432	0.269794	0.00398065	0.397009	3.38e-07	15.25	15.5	14.68	18.33	17.94	19.67	19.34	20.94	20.99	18.58	16.33	14.97	14.93	15.91	12.97	16.34	19.904	15.022	0.000285	0.13664	1.59e-08
10256	10256	'CNKSR1'	mRNA	0.475474	0.299373	-0.667942	0.207281	-1.14393	0.00177144	0.75	0.44	0.71	0.86	0.6	0.57	0.41	0.21	0.43	0.51	0.99	0.89	0.58	1.15	1.12	0.672	0.426	0.946	0.0460201	0.0844699	0.000222
10257	10257	'ABCC4'	mRNA	0.049609	0.552599	-0.0387189	0.673285	-0.0888855	0.0335964	36.68	34.73	35.67	33.85	37.22	35.13	35.15	36.33	34.02	34.28	38.02	34.47	37.23	38.03	37.84	35.63	34.982	37.118	0.313527	0.232082	0.00726939
1026	1026	'CDKN1A'	mRNA	0.0999376	0.732521	0.539462	3.84e-05	0.438946	0.000419	5.36	5.68	4.79	4.72	4.54	6.48	8.15	7.52	7.51	7.4	5.31	5.46	4.82	5.72	5.9	5.018	7.412	5.442	1.3e-06	0.395319	4.28e-05
10263	10263	'CDK2AP2'	mRNA	0.261869	3.68e-06	-0.186551	0.00733653	-0.448986	4.68e-21	306.85	336.12	311.16	363.45	314.72	305.51	295.72	321.95	277.3	258.99	407.16	386.26	370.7	401.05	407.09	326.46	291.894	394.452	0.000598	7.17e-08	3.5e-23
1027	1027	'CDKN1B'	mRNA	-0.0282084	0.841814	0.113071	0.0210243	0.140609	0.00782752	140.46	147.31	135.66	148.54	136.85	159.1	161.26	162.96	150.34	142.02	154.34	128.24	130.12	139.31	149.14	141.764	155.136	140.23	0.00217008	0.5331	0.0012581
102723996	102723996	'LOC102723996'	mRNA	-0.0547139	0.909734	0.577372	6.94e-07	0.631504	1.29e-09	5.32	4.47	4.9	6.37	5.66	7.4	8.53	7.71	8.4	8.34	4.95	5.89	4.84	4.88	5.51	5.344	8.076	5.214	1.48e-08	0.635137	3.88e-11
102724023	102724023	'GATD3B'	mRNA	1.29688	0.0120685	0.801055	0.244602	-0.496357	0.595073	0.65	1	1.6	0.69	0.4	1.46	2.07	2.14	1.72	0.32	1.64	1.81	2.67	0.87	3.67	0.868	1.542	2.132	0.0587032	0.0010945	0.334324
102724200	102724200	'LOC102724200'	mRNA	1.43169	0.000664	0.141255	0.970792	-1.29081	0.402412	0.49	0.23	0.19	0.2	0.41	0	0.63	0	0.57	0.48	0.75	0.5	1.02	1.09	0.72	0.304	0.336	0.816	0.891757	2.96e-05	0.184963
102724250	102724250	'LOC102724250'	mRNA	0.206587	0.000759	-0.178307	0.00416845	-0.385385	1.17e-16	22.43	23.73	24.91	22.72	25.13	21.44	20.58	22.43	21.68	20.21	27.64	28.04	27.23	27.82	27.49	23.784	21.268	27.644	0.0003	3.51e-05	1.3e-18
102724428	102724428	'SIK1B'	mRNA	-0.0370032	0.826036	0.166729	0.0197866	0.203172	0.00145554	11.07	11.29	11.15	12.25	11.43	12.4	13.34	13.17	13.22	12.67	11.6	10.81	10.88	11.86	10.84	11.438	12.96	11.198	0.0020041	0.511419	0.000177
102724788	102724788	'LOC102724788'	mRNA	0.13515	0.0969194	0.222177	4.91e-05	0.0863691	0.21838	78.14	89.48	75.72	87.89	79.47	96.26	104.41	102.24	95.5	89.38	96.07	91.63	77.4	94.1	94.36	82.14	97.558	90.712	1.73e-06	0.0168201	0.0795473
10276	10276	'NET1'	mRNA	-0.128124	0.0212442	-0.11021	0.114367	0.0173176	0.898711	46.86	49.76	45.38	44.91	46.69	43.91	46.93	46.33	38.68	42.36	45.27	41.53	42.62	41.17	44.78	46.72	43.642	43.074	0.0196541	0.00226582	0.707907
10279	10279	'PRSS16'	mRNA	0.375087	2.55e-07	-0.149891	0.182592	-0.525529	9.71e-14	18.58	20.01	18.06	21.67	20.52	16.98	21.22	18.45	16.84	16.94	28.47	26.63	23.34	25.87	25.51	19.768	18.086	25.964	0.0384112	3.68e-09	1.57e-15
1028	1028	'CDKN1C'	mRNA	-0.477445	1.6e-06	-0.235545	0.0676608	0.241412	0.034447	29.41	26.11	28.3	23.34	27.15	23.36	19.32	22.13	23.32	24.81	18.2	16.9	20.81	20.89	18.32	26.862	22.588	19.024	0.00971192	2.76e-08	0.00749595
10282	10282	'BET1'	mRNA	0.235609	0.0690242	0.0366125	0.921926	-0.199376	0.0379957	25.62	26.5	28.26	20.51	24.69	25.62	25.56	25.38	26.84	26.82	27.56	29.13	33.24	31.47	27.66	25.116	26.044	29.812	0.657811	0.0105563	0.00843433
10284	10284	'SAP18'	mRNA	-0.0918053	0.494277	-0.155701	0.0265061	-0.0643467	0.541327	95.28	94.76	87.91	80.43	85.71	82.44	80.8	77.96	79.33	82.5	76.61	91.7	86.99	79.06	84.43	88.818	80.606	83.758	0.00289268	0.190769	0.289282
10290	10290	'SPEG'	mRNA	0.00732628	0.983428	-0.228793	0.0131215	-0.23676	0.0192687	10.52	9.4	9.54	10.29	8.44	7.39	7.98	8.42	9.29	7.6	9.32	8.69	8.62	10.43	9.98	9.638	8.136	9.408	0.00120863	0.923537	0.00369296
10296	10296	'MAEA'	mRNA	-0.0772475	0.305579	0.169542	0.000571	0.246239	4.7e-07	69.34	73.42	75.08	70.98	71.5	81.38	82.62	80.84	83.34	81.7	71.61	71.65	65.05	67.79	67.97	72.064	81.976	68.814	2.89e-05	0.0874682	2.3e-08
10298	10298	'PAK4'	mRNA	-0.149677	0.0352726	-0.102005	0.159978	0.047003	0.570884	80.84	83.22	79.58	94.32	83.47	80.52	85.46	81.95	77.21	72.13	85.3	74.39	70.09	74.69	80.26	84.286	79.454	76.946	0.0314606	0.00433789	0.312924
10308	10308	'ZNF267'	mRNA	-0.173029	0.0762635	0.021586	0.953732	0.194106	0.042968	13.21	13.23	13.51	13.97	13.18	13.85	14.27	15.87	13.17	11.79	12.85	10.14	12.75	11.45	12.8	13.42	13.79	11.998	0.74342	0.0121529	0.00982562
10309	10309	'CCNO'	mRNA	0.355243	0.400276	-0.311176	0.566205	-0.66689	0.0221013	3.09	1.54	2.59	2	3.04	2.57	1.47	2.59	1.67	1.75	2.09	2.86	3.61	3.87	3.4	2.452	2.01	3.166	0.225665	0.134058	0.00435043
10311	10311	'VPS26C'	mRNA	0.0949549	0.309821	0.151711	0.0465824	0.0562302	0.579843	18.35	18.51	19.61	18.86	18.2	21.56	20.48	20.47	22.15	20.19	19.51	19.8	20.45	19.55	20.94	18.706	20.97	20.05	0.00587658	0.0891844	0.320597
10322	10322	'SMYD5'	mRNA	0.0211374	0.896277	0.127461	0.0271354	0.105767	0.0742287	57.49	61.27	59.13	62.39	59.36	69.02	66.91	63.41	67.74	63.66	61.52	62.4	61.68	59.67	60.84	59.928	66.148	61.222	0.00297774	0.616692	0.0194488
10327	10327	'AKR1A1'	mRNA	0.0495108	0.803176	-0.137598	0.170038	-0.187524	0.0482015	96.19	87.36	98.8	89.1	94.64	83.51	81.85	80.11	93.02	90.08	86.34	98.77	100.98	105.96	90.55	93.218	85.714	96.52	0.0345988	0.48125	0.0114002
10329	10329	'RXYLT1'	mRNA	0.270176	0.00525398	0.015712	0.953732	-0.255019	0.00467015	14.73	12.91	13.93	13.88	13.22	14.39	12.46	14.69	14.72	13.87	17.03	15.06	16.09	17.78	17.66	13.734	14.026	16.724	0.843557	0.000372	0.000685
1033	1033	'CDKN3'	mRNA	-0.134862	0.225295	-0.312312	1.57e-05	-0.178124	0.0262839	99.38	102.55	87.8	105.69	90.17	76.68	86.32	79.18	76.13	78.14	95.46	80.36	86.7	83.58	101.36	97.118	79.29	89.492	4.68e-07	0.0548925	0.00539717
10336	10336	'PCGF3'	mRNA	-0.15534	0.0533968	0.2059	0.00228861	0.360672	1.11e-09	8.77	9.47	8.86	9.1	8.23	10.86	10.04	10.45	10.1	10.3	8.52	7.31	7.84	8.18	8.34	8.886	10.35	8.038	0.000148	0.0073937	3.28e-11
10342	10342	'TFG'	mRNA	0.113563	0.0678006	-0.148728	0.00519276	-0.262856	2.6e-14	225.64	243.03	234.38	266.57	230.37	222.36	217.46	235.74	212.1	208.07	275.75	260.29	248.47	258.15	265.3	239.998	219.146	261.592	0.000392	0.0103038	3.88e-16
10352	10352	'WARS2'	mRNA	-0.0875125	0.336594	-0.148085	0.0220093	-0.0611241	0.436487	35.59	39.63	40.14	41.35	39.8	35.82	36.93	36.61	33.88	36.47	40.35	36.68	36.97	34.26	38.12	39.302	35.942	37.276	0.00229698	0.101639	0.208467
10363	10363	'HMG20A'	mRNA	0.0553621	0.612839	-0.0756077	0.411686	-0.131521	0.0294265	27.07	25.52	26.48	29.31	29.28	24.68	25.87	26.66	24.84	26.05	30.95	26.74	27.81	25.83	29.03	27.532	25.62	28.072	0.13148	0.281315	0.00618086
10370	10370	'CITED2'	mRNA	0.259945	0.00592044	-0.03777	0.854864	-0.29847	0.000315	34.83	34.74	32.4	38.89	33.71	34.71	34.01	39.81	32.42	31.25	51.12	38.92	37.12	39.87	43.98	34.914	34.44	42.202	0.53199	0.000436	3.06e-05
10371	10371	'SEMA3A'	mRNA	-0.222827	0.00224086	0.0256558	0.921926	0.24788	0.000396	8.68	9.4	8.4	8.82	8.45	9.27	9.91	9.03	8.6	8.17	8.09	7.29	7.84	6.99	7.6	8.75	8.996	7.562	0.647842	0.00013	4e-05
10376	10376	'TUBA1B'	mRNA	-0.400294	2.99e-05	-0.116451	0.173478	0.283216	0.000118	2262.21	2454.74	2230.2	2846.44	2572.12	2380.72	2358.35	2320.99	2201.45	2281.71	2126.58	2037.92	1831.21	1571.29	1874.33	2473.14	2308.64	1888.27	0.0356443	7.84e-07	1.03e-05
10379	10379	'IRF9'	mRNA	0.363512	0.0310671	0.0890223	0.774959	-0.275065	0.0636218	7.51	8.95	8.55	7.7	6.51	8.58	9.32	8.43	8	7.97	11.34	9.39	8.51	8.91	12.77	7.844	8.46	10.184	0.428112	0.00365287	0.016033
10381	10381	'TUBB3'	mRNA	-0.161394	0.107535	-0.346138	1.4e-05	-0.185404	0.0579002	27.69	29.69	28.28	29.6	26.71	23.99	23.78	21.04	23.8	20.48	24.98	28.13	23.68	25.34	25.7	28.394	22.618	25.566	4.12e-07	0.0193887	0.01427
10383	10383	'TUBB4B'	mRNA	-0.360578	5.02e-08	-0.0715638	0.254102	0.288377	5.68e-06	364.69	388.74	358.22	393.02	382.71	366.27	375.6	348.76	363.72	362.42	313.32	325.61	283.49	266.77	291.77	377.476	363.354	296.192	0.061927	5.88e-10	3.51e-07
10385	10385	'BTN2A2'	mRNA	0.153178	0.300175	-0.187979	0.220551	-0.341627	0.000463	7.58	6.04	7.43	8.07	7.95	7.35	6.3	6.36	6.63	7.22	8.85	8.36	7.81	8.05	8.76	7.414	6.772	8.366	0.0503485	0.0849123	4.82e-05
10388	10388	'SYCP2'	mRNA	-0.107335	0.301398	0.214696	0.000393	0.32153	2.15e-06	26.71	29.3	25.91	25.81	26.53	31.29	34.08	34.61	28.98	28.93	25.27	20.89	25.65	27.31	26.69	26.852	31.578	25.162	1.88e-05	0.085602	1.2e-07
1039	1039	'CDR2'	mRNA	0.269102	4.95e-07	-0.00465032	0.982251	-0.274338	1.4e-08	36.26	36.99	36.32	39.14	35.62	37.6	37.01	39.14	35.37	36.74	46.51	40.88	42.75	46.95	46.86	36.866	37.172	44.79	0.915017	7.49e-09	5.04e-10
10395	10395	'DLC1'	mRNA	-0.1378	0.339601	-0.264133	0.0104574	-0.126921	0.239216	6.07	6.18	5.4	5.89	4.74	4.79	4.8	4.74	5.01	4.42	5.69	4.73	5.56	4.9	4.9	5.656	4.752	5.156	0.000917	0.103077	0.0896177
10396	10396	'ATP8A1'	mRNA	0.175209	0.0700418	-0.0672547	0.441568	-0.242879	0.000339	16.31	16.2	17.59	15.37	17.5	16.11	15.83	16.74	15.92	15.44	18.34	15.76	20.08	20.37	19.8	16.594	16.008	18.87	0.1475	0.0107663	3.35e-05
10397	10397	'NDRG1'	mRNA	-0.486488	9.64e-06	-0.296971	0.0675141	0.188863	0.0118907	103.37	104.5	78.31	78.71	75.88	76.19	71.58	83.46	65.95	66.52	65.16	55.22	66.7	69.11	60.94	88.154	72.74	63.426	0.00967456	2.16e-07	0.00206973
10398	10398	'MYL9'	mRNA	-0.403704	3.76e-07	-0.324648	2.44e-07	0.0784771	0.341087	106.45	111.14	102.98	102.12	87.08	84.78	80.83	88.58	81.19	76.25	83.08	84.12	75.42	72.17	72.89	101.954	82.326	77.536	4.56e-09	5.55e-09	0.146392
10400	10400	'PEMT'	mRNA	0.201318	0.0376636	0.361949	2.25e-06	0.160008	0.0604847	44.37	43.2	39.56	44.62	39.87	55.88	58.6	56.79	54.88	49.99	49.41	49.12	44.54	49.18	53.96	42.324	55.228	49.242	5.36e-08	0.00472688	0.015082
10403	10403	'NDC80'	mRNA	-0.107573	0.118345	-0.397491	1.66e-14	-0.290498	6.11e-08	48.49	50.09	48.71	45.91	48.22	37.49	37.58	40.12	34.01	36.38	48.81	43.46	42.33	45.61	45.83	48.284	37.116	45.208	9.85e-17	0.0220125	2.47e-09
10410	10410	'IFITM3'	mRNA	-0.0722749	0.947133	-0.651084	0.0424956	-0.579104	0.0411897	9.61	12.95	11.97	14.84	8.79	7.27	7.08	11.78	5.83	6.18	9.66	10.73	13.52	11.62	10.82	11.632	7.628	11.27	0.00518658	0.715315	0.00931715
10420	10420	'TESK2'	mRNA	0.0229316	0.93807	-0.209213	0.0020909	-0.232736	0.000286	20.87	21.08	22.46	23.09	23.2	19.58	18.85	19.6	18.74	19.28	24.76	21.06	20.74	22.55	24.29	22.14	19.21	22.68	0.000132	0.69817	2.77e-05
10422	10422	'UBAC1'	mRNA	-0.131477	0.0494566	0.0461906	0.696668	0.177099	0.00328688	52.34	51.11	50.79	52.14	48.99	50.22	52.21	58.35	53.18	52.94	49.95	45.47	45.16	44.92	49.63	51.074	53.38	47.026	0.337268	0.00672641	0.000454
10423	10423	'CDIPT'	mRNA	0.110501	0.153077	-0.0356153	0.802615	-0.146609	0.0191827	52.64	54.47	52.52	54.15	57.37	52.8	51.3	55.76	55.67	52.01	56.14	57.23	60.34	62.22	58.95	54.23	53.508	58.976	0.46007	0.0315598	0.00367185
10425	10425	'ARIH2'	mRNA	0.137968	0.00320824	0.0529305	0.480393	-0.0855562	0.0855146	37.49	38.83	39.02	39.1	39.93	40.43	39.44	43.91	40.35	40.21	42.82	42.92	42.35	44.4	44.95	38.874	40.868	43.488	0.16929	0.000199	0.0231637
10432	10432	'RBM14'	mRNA	-0.280741	1.36e-06	0.0338278	0.84657	0.313972	1.47e-07	22.41	24.98	22.61	22.6	23.95	25.31	25.31	22.14	23.69	23.91	20.54	19.64	19.28	18.14	18.86	23.31	24.072	19.292	0.518918	2.28e-08	6.39e-09
10435	10435	'CDC42EP2'	mRNA	0.190505	0.0920868	-0.115532	0.365452	-0.306638	0.000248	24.41	24.26	24.95	25.3	29.47	24.11	22.02	27.22	22.97	23.7	33.58	26.8	25.4	30.1	32.13	25.678	24.004	29.602	0.107781	0.0156336	2.36e-05
10444	10444	'ZER1'	mRNA	0.184584	0.068455	-0.0242372	0.953732	-0.209379	0.00322497	17.04	21.84	17.97	22.04	21.4	20.92	21.19	21.84	18.76	16.98	25.65	21.5	22.39	23.07	21.85	20.058	19.938	22.892	0.747207	0.0104279	0.000444
10449	10449	'ACAA2'	mRNA	-0.315356	4.75e-10	-0.194221	2.13e-06	0.120691	0.0287724	106.09	102.99	105.12	100.41	104.13	90.99	88.88	95.23	89.7	93.66	82.89	82.01	89.5	84.85	80.45	103.748	91.692	83.94	5.03e-08	3.74e-12	0.00599601
1045	1045	'CDX2'	mRNA	-0.0098853	0.953449	0.121481	0.0594948	0.130681	0.0292002	92.57	103.02	91.87	111.51	92.69	109.86	119.3	114.38	104.48	106.74	114.44	100.18	89.08	95.77	105.91	98.332	110.952	101.076	0.00819504	0.865607	0.006121
10452	10452	'TOMM40'	mRNA	-0.192296	0.00189691	0.0781789	0.391732	0.269875	5.46e-08	164.18	175.15	144.56	165.35	146.94	169.52	169.62	152.15	173.4	172.51	149.03	136.68	134.37	136.69	142.17	159.236	167.44	139.788	0.120544	0.000105	2.19e-09
10456	10456	'HAX1'	mRNA	0.119894	0.00769705	-0.0636259	0.237241	-0.184045	1.35e-06	237.06	236.34	243.79	237.31	238.43	236.67	229.36	237.01	230.21	228	264.08	250.05	265.25	270.18	261.22	238.586	232.25	262.156	0.0562065	0.000626	7.23e-08
10458	10458	'BAIAP2'	mRNA	0.12164	0.163718	-0.0933681	0.301356	-0.215622	0.000142	32.58	33.62	33.01	38.94	35	31.58	33.96	32.84	30.45	31.23	41.61	38.35	34.66	38.34	40.43	34.63	32.012	38.678	0.0803093	0.0346753	1.27e-05
10461	10461	'MERTK'	mRNA	-0.00785409	0.962367	-0.290827	1.81e-05	-0.283555	6.24e-06	24.09	27.79	26.37	28.73	25.91	22.84	22.97	24.46	19.75	19.92	28.94	25.71	25.52	24.87	28.09	26.578	21.988	26.626	5.49e-07	0.886411	3.89e-07
10465	10465	'PPIH'	mRNA	-0.206146	0.0301908	-0.0445643	0.848018	0.161075	0.0656639	67.52	69.41	72.36	61.57	73.42	66.49	63.73	64.32	72.3	66.79	55.79	57.97	60.99	57.19	61.28	68.856	66.726	58.644	0.520336	0.00351179	0.0166664
1047	1047	'CLGN'	mRNA	1.10322	1.56e-06	0.0652837	0.953732	-1.03867	2.22e-07	1.02	1.15	1.56	0.91	0.85	1	1.16	1.25	1.2	1.2	2.24	1.78	2.48	2.52	2.88	1.098	1.162	2.38	0.768147	2.68e-08	1e-08
10471	10471	'PFDN6'	mRNA	-0.165056	0.118243	0.00494254	0.994855	0.169507	0.0332336	253.13	227.17	251.64	231.97	270.52	241.78	246.86	247.16	262.61	255.84	222.09	240.18	217.93	221.15	205.72	246.886	250.85	221.414	0.937266	0.0219833	0.00717161
10476	10476	'ATP5PD'	mRNA	-0.179368	0.00334411	-0.0789483	0.418846	0.0998457	0.107771	579.26	573.2	568.65	506.13	521.52	560.46	531.28	489.42	539.9	532.53	491.42	479.77	507.81	482.72	505.03	549.752	530.718	493.35	0.13536	0.00021	0.0311379
10477	10477	'UBE2E3'	mRNA	-0.080652	0.441909	-0.202473	0.00299129	-0.122362	0.0892919	52.49	58.25	56.67	51.83	57.19	47.57	47.69	52.24	49.65	45	56.82	53.43	52.05	50.08	53.56	55.286	48.43	53.188	0.000204	0.157666	0.0245315
1048	1048	'CEACAM5'	mRNA	0.222151	0.188386	0.614882	2.36e-05	0.392101	0.00885596	5.17	5.61	4.3	6.51	5.29	9.3	8.54	11.31	6.6	5.81	7.6	5.99	5.74	5.14	6.12	5.376	8.312	6.118	7.49e-07	0.0422429	0.00145544
10480	10480	'EIF3M'	mRNA	0.0168983	0.862188	-0.159254	7.89e-07	-0.176718	2.26e-08	325.15	335.75	320.25	325.42	317.74	292.24	303.86	305.57	281.42	291.3	353.21	320.09	320.02	330.4	327.61	324.862	294.878	330.266	1.7e-08	0.567582	8.4e-10
10481	10481	'HOXB13'	mRNA	-0.0247194	0.919185	-0.185186	0.00818811	-0.161011	0.00525341	23.39	26.89	25.91	28.58	25.69	22.85	24.07	23.5	22.56	22.97	26.65	25.22	24.38	26.38	26.55	26.092	23.19	25.836	0.000684	0.652492	0.000787
10482	10482	'NXF1'	mRNA	-0.181292	0.0124129	-0.118589	0.0773401	0.0621275	0.361649	57.56	66.15	58.27	68.77	62.6	58.28	57.82	60.71	57.38	57.88	60.02	56.43	54.82	50.54	57.71	62.67	58.414	55.904	0.0116615	0.00113617	0.158901
10483	10483	'SEC23B'	mRNA	0.18126	9.79e-05	-0.0916868	0.130659	-0.273517	2.02e-10	49.19	52.1	48.56	52.58	50.33	49.09	48.35	49.42	48.63	43.96	60.66	55.26	55.57	59.75	56.84	50.552	47.89	57.616	0.0239362	3.06e-06	5.29e-12
10484	10484	'SEC23A'	mRNA	-0.153142	0.062389	0.0611148	0.513295	0.213757	1.24e-05	93.93	97.42	97.79	92.95	95.19	97.89	97.89	103.03	97.36	95.21	90.41	79.89	86.64	83.71	85.88	95.456	98.276	85.306	0.190143	0.00918841	8.3e-07
10487	10487	'CAP1'	mRNA	-0.120675	0.010472	-0.0448336	0.520285	0.0752303	0.180585	98.61	100.37	99.14	101.6	99.33	100.5	96.94	95.64	98.01	97.99	98.89	89.9	89.8	87.59	96.67	99.81	97.816	92.57	0.194616	0.000916	0.0614544
10488	10488	'CREB3'	mRNA	0.174668	0.0195192	0.0142477	0.953732	-0.160952	0.0108448	56.06	54.02	59.59	57.2	60.19	58.86	58.3	59.01	60.52	56.81	63.92	66.48	61.41	69.96	65	57.412	58.7	65.354	0.783027	0.00202913	0.00185682
10492	10492	'SYNCRIP'	mRNA	-0.0536542	0.413552	0.0832082	0.0819304	0.136297	0.00180588	137.78	145.54	133.45	143.01	138.38	154.94	153.24	157.19	133.25	140.37	147.69	126.18	133.18	121.8	136.23	139.632	147.798	133.016	0.0125663	0.142302	0.000228
10495	10495	'ENOX2'	mRNA	0.162982	0.174809	-0.0638154	0.788482	-0.227335	0.0204588	6	6.11	5.38	6.06	5.74	5.79	5.17	5.26	5.7	5.35	6.62	6.04	6.14	6.74	6.65	5.858	5.454	6.438	0.441764	0.0379394	0.00397901
10497	10497	'UNC13B'	mRNA	-0.0281553	0.887176	0.130803	0.0433318	0.158361	0.00374438	14.41	16.49	15.68	17.22	16.1	17.57	17.31	18.4	17.47	17.43	17.16	14.97	15.14	15.28	16.69	15.98	17.636	15.848	0.00533311	0.603307	0.000528
1050	1050	'CEBPA'	mRNA	0.234169	0.0134884	0.127848	0.374931	-0.106838	0.361649	90.72	73.5	84.19	74.23	76.74	82.74	81.59	80.94	98.04	97.45	92.11	99.77	95	100.38	86.02	79.876	88.152	94.656	0.11221	0.00126942	0.158929
10505	10505	'SEMA4F'	mRNA	0.143728	0.186726	-0.0981997	0.495289	-0.242439	0.00634284	12.15	11.07	10.18	13.14	12.03	10.07	11.35	11.23	12.07	11.26	12.26	13.3	12.09	13.7	13.05	11.714	11.196	12.88	0.178939	0.0415879	0.000984
10509	10509	'SEMA4B'	mRNA	0.196271	0.0902272	0.216272	0.0213589	0.0193537	0.933652	7.88	7.86	7.58	8.36	8.35	10.26	9.7	9.81	8.34	9.01	9.76	10.13	8.31	9.92	8.16	8.006	9.424	9.256	0.00221493	0.0151796	0.806767
1051	1051	'CEBPB'	mRNA	0.476718	1.05e-08	0.0722862	0.725176	-0.405047	1.4e-11	196.12	186.96	166.05	172.2	137.32	197.7	178.38	165.51	199.35	177.35	245.22	234.78	244.51	250.76	236.82	171.73	183.658	242.418	0.370577	1.04e-10	3.07e-13
10513	10513	'APPBP2'	mRNA	0.140829	0.253172	-0.00926782	0.969127	-0.1506	0.049634	15.18	13.78	15	11.89	13.32	13.43	13.17	14.96	14.5	13.65	14.62	13.55	15.65	17.22	15.91	13.834	13.942	15.39	0.88881	0.065371	0.0118048
10514	10514	'MYBBP1A'	mRNA	-0.0400765	0.798124	0.13319	0.0330983	0.172609	0.00432625	21.14	22.97	21.28	24.83	22.56	24.1	26.14	26.27	24.02	23.65	24.31	21	20	20.66	24.07	22.556	24.836	22.008	0.00381988	0.47281	0.000624
10519	10519	'CIB1'	mRNA	-0.000519	0.997621	0.241868	0.00256912	0.24196	0.00186079	46.71	54.87	43.95	44.32	48.51	60.54	59.51	61.55	57.03	59.98	47.85	49.99	48.1	48.1	45.99	47.672	59.722	48.006	0.000169	0.994687	0.000236
1052	1052	'CEBPD'	mRNA	-0.0756794	0.751105	-0.309406	0.0196875	-0.234331	0.0147565	47.86	45.6	45.03	48.94	32.94	38.58	36.97	31.04	39.6	33.65	47.07	38.32	39.49	44.8	41.53	44.074	35.968	42.242	0.00199165	0.417276	0.0026885
10520	10520	'ZNF211'	mRNA	0.104532	0.455737	-0.138577	0.235553	-0.24367	0.00619739	8.37	7.6	8.2	7.74	8.38	7.15	7.62	7.59	7.2	7.54	9.17	8.97	7.52	8.67	9.43	8.058	7.42	8.752	0.0556328	0.166375	0.000956
10525	10525	'HYOU1'	mRNA	0.482902	1.02e-12	-0.292823	7.71e-06	-0.776344	5.77e-70	455.51	499.77	468.9	585.6	505.06	408.96	438.27	451.06	393.5	387.18	759.18	690.95	630.77	709.19	747.67	502.968	415.794	707.552	2.1e-07	4.11e-15	4.87e-73
10527	10527	'IPO7'	mRNA	0.0531045	0.425422	0.25197	8.42e-17	0.198313	6.8e-07	171.25	185.09	180.37	182.27	178.48	218.32	219.86	231.62	203.49	207.22	203.37	169.05	188.52	189.17	187.95	179.492	216.102	187.612	3.96e-19	0.14917	3.42e-08
10528	10528	'NOP56'	mRNA	-0.279427	4.01e-09	0.066216	0.232371	0.345053	1.39e-12	286.03	285.72	278.2	291.91	282.37	296.53	299.55	300.22	297.53	313.93	248.25	247.75	226.87	221.57	237.98	284.846	301.552	236.484	0.0544901	3.63e-11	2.64e-14
10529	10529	'NEBL'	mRNA	0.741304	0.000185	0.273194	0.373543	-0.468694	0.0131407	0.54	0.51	0.47	0.46	0.62	0.64	0.71	0.71	0.56	0.53	0.79	0.74	0.82	1.09	0.91	0.52	0.63	0.87	0.111542	6.58e-06	0.00232915
10531	10531	'PITRM1'	mRNA	-0.15779	0.0714756	0.152494	0.0360436	0.309695	1.59e-07	38.25	42.74	38.9	44.8	44.66	47.65	49.64	50.15	42.45	45.36	41.77	39.24	36.11	34.63	37.16	41.87	47.05	37.782	0.00420984	0.0110467	6.98e-09
10535	10535	'RNASEH2A'	mRNA	0.101614	0.344191	0.167338	0.0289967	0.0652341	0.49835	54.34	51.58	55.74	50.99	50.23	61.5	59.51	59.54	58.67	59.97	53.19	56.1	59	59.51	56.83	52.576	59.838	56.926	0.00323839	0.105255	0.254969
10536	10536	'P3H3'	mRNA	0.282087	0.000413	0.114599	0.374703	-0.168057	0.0611693	13.38	13.01	13.46	12.47	13.15	15.14	13.36	13.51	15.53	14.08	16.45	15.29	15.65	17.24	15.61	13.094	14.324	16.048	0.112003	1.68e-05	0.0153043
105374103	105374103	'LOC105374103'	mRNA	-0.239668	0.0101915	-0.0828717	0.587063	0.156253	0.117384	6.76	6.91	6.18	6.87	6.42	5.79	6.12	6.91	6.21	6.58	5.73	5.39	5.12	5.8	6.23	6.628	6.322	5.654	0.240325	0.000886	0.0348817
105374301	105374301	'LOC105374301'	mRNA	-0.113122	0.836769	0.365737	0.199469	0.478371	0.0394942	0.73	0.62	0.73	0.75	0.81	0.65	1.23	1.06	0.92	0.88	0.62	0.64	0.67	0.64	0.83	0.728	0.948	0.68	0.0434288	0.52654	0.00885029
105375355	105375355	'UPK3B'	mRNA	-0.372724	0.41691	-1.17552	0.000636	-0.803694	0.0322209	1.45	2.33	2.01	2.84	1.76	0.73	1.33	1.03	1.09	0.51	2.53	1.41	1.06	1.71	1.48	2.078	0.938	1.638	3.28e-05	0.144208	0.00690962
10540	10540	'DCTN2'	mRNA	0.0557918	0.578189	-0.0973207	0.171476	-0.153619	0.00169156	108.47	105.83	118.6	120.33	115.15	109.02	103.54	107.82	108.93	108.1	123.38	120.14	119.21	118.78	113.5	113.676	107.482	119.002	0.035049	0.252327	0.000211
10542	10542	'LAMTOR5'	mRNA	-0.262374	0.00702633	0.0560173	0.795041	0.317923	0.000349	161.12	152.78	151.67	131.28	157.25	163.07	146.48	147.8	174.74	167.33	118.1	131.31	138.58	120.9	124.86	150.82	159.884	126.75	0.451052	0.000552	3.46e-05
10549	10549	'PRDX4'	mRNA	-0.166616	0.0280393	0.00745311	0.971258	0.17364	0.0198291	290.08	286.82	297.05	261.81	281.04	290.17	278.75	272.51	286.83	315.18	231.35	255.6	268.87	258.82	260.04	283.36	288.688	254.936	0.892731	0.00320935	0.00382547
10550	10550	'ARL6IP5'	mRNA	-0.149275	0.102919	0.0248481	0.941931	0.173542	0.0319156	22.07	23.36	22.42	20.23	23.01	25.3	22.98	21.26	22.4	22.34	21.43	18.93	20.13	20.26	20.27	22.218	22.856	20.204	0.709789	0.0182387	0.00682297
10551	10551	'AGR2'	mRNA	0.697818	5.99e-32	0.119809	0.0117467	-0.578576	6.56e-27	427.62	426.85	427.75	471.8	438.46	463.82	506.37	492.94	474.44	473.09	686.16	788.48	664.35	712.39	729.53	438.496	482.132	716.182	0.00106215	2.52e-35	3.48e-29
10552	10552	'ARPC1A'	mRNA	-0.0575838	0.389157	-0.12817	0.00248701	-0.071087	0.160382	206.1	226.96	216.7	216.37	212.38	207.15	200.74	208.73	186.26	196.32	206.37	208.38	213.54	205.55	210.46	215.702	199.84	208.86	0.000163	0.127961	0.0524938
10553	10553	'HTATIP2'	mRNA	0.150962	0.0121706	0.0410627	0.740322	-0.110446	0.0322637	90.87	90.23	84.85	80.63	90.86	95.41	87.9	91.99	89.83	89.27	99.48	94.33	95.77	99.51	95.98	87.488	90.88	97.014	0.385913	0.00110659	0.00692251
10555	10555	'AGPAT2'	mRNA	-0.0869902	0.348727	0.170758	0.0104057	0.257166	5.12e-07	80.83	86.4	78.92	75.2	72.58	93.04	95.65	88.84	86.92	84.48	73.82	71.62	71.3	77.1	79.8	78.786	89.786	74.728	0.000911	0.107375	2.52e-08
10560	10560	'SLC19A2'	mRNA	-0.116454	0.385826	0.179524	0.044745	0.295495	6.31e-05	18.02	18.07	17.6	15.31	15.19	19.76	17.9	19.61	19.95	18.11	14.23	14.16	16.53	16.94	15.94	16.838	19.066	15.56	0.00556916	0.125791	5.04e-06
10573	10573	'MRPL28'	mRNA	-0.119346	0.285051	0.17732	0.0125961	0.296068	4.98e-08	191.72	180.9	178.62	206.29	202.76	226.56	219.43	215.09	220.66	218.74	184.41	186.68	170.23	167.79	174.42	192.058	220.096	176.706	0.00115111	0.0782388	1.99e-09
10574	10574	'CCT7'	mRNA	-0.209198	9.72e-06	-0.111317	0.0110282	0.097338	0.048794	727.99	726.67	734.1	696.66	751.46	688.12	686.48	677.98	660.99	694.36	638.28	657.85	619.09	605.36	654.65	727.376	681.586	635.046	0.000978	2.18e-07	0.0115727
10577	10577	'NPC2'	mRNA	-0.0851777	0.10619	0.0132144	0.938341	0.0978725	0.0244682	376.81	388.21	379.74	369.12	386.11	385.48	393.7	399.45	379.89	392.86	367.74	356.83	371.39	361	358.08	379.998	390.276	363.008	0.690749	0.0190633	0.00494173
1058	1058	'CENPA'	mRNA	0.0255896	0.951396	-0.516446	4.84e-07	-0.542483	3.34e-09	24.73	24.72	30.27	22.98	27.23	17.68	16.86	18.66	19.41	19.25	23.51	25.55	28.01	28.5	28.3	25.986	18.372	26.774	9.84e-09	0.774763	1.07e-10
10580	10580	'SORBS1'	mRNA	-0.243042	0.00074	0.0269815	0.882311	0.269423	3.38e-05	17.78	17.46	16.01	17.08	16.69	18.22	17.63	19.18	15.74	16.98	16.53	13.17	14.74	13.22	14.57	17.004	17.55	14.446	0.579012	3.38e-05	2.54e-06
10587	10587	'TXNRD2'	mRNA	0.0400811	0.887194	0.347737	1.09e-05	0.307194	1.62e-05	22.29	20.91	24.12	19.4	21.92	28.57	27.96	27.08	27.94	29.08	22	22.12	22.95	25.74	22.21	21.728	28.126	23.004	3.09e-07	0.6034	1.12e-06
1059	1059	'CENPB'	mRNA	-0.0927975	0.170163	0.0738491	0.399214	0.166073	0.00896008	57.2	56.13	56.42	59.69	55.8	56.42	59.74	60.49	63.08	63.51	56.86	54.35	50.36	56.28	51.62	57.048	60.648	53.894	0.124303	0.036492	0.00147525
10590	10590	'SCGN'	mRNA	-0.318104	0.0204475	0.202988	0.180061	0.520596	1.06e-06	20.15	20.22	22.66	16.65	19.28	20.09	26.55	24	23.72	22.35	15.85	17.66	16.36	14.72	15.32	19.792	23.342	15.982	0.0376491	0.00215508	5.53e-08
10592	10592	'SMC2'	mRNA	-0.201125	0.000142	-0.124351	0.0239369	0.0762387	0.215494	23.87	24.14	23.91	22.66	22.93	23.31	20.51	22.89	20.56	20.38	21.13	18.57	20.57	19.56	20.18	23.502	21.53	20.002	0.0025545	4.81e-06	0.0780698
10598	10598	'AHSA1'	mRNA	-0.126046	0.0484683	0.12808	0.0500126	0.253563	3.67e-06	102.23	100.35	100.64	101.25	106.6	110.41	111.53	110.99	112.7	118.84	101.78	91.96	94.48	89.51	94.76	102.214	112.894	94.498	0.00646025	0.00653671	2.17e-07
10599	10599	'SLCO1B1'	mRNA	0.353578	0.317982	-0.648818	0.0534647	-1.00295	4.5e-05	1.2	0.8	1.63	1.07	1.25	0.91	0.73	0.76	0.71	0.74	1.7	1.21	1.87	1.42	1.47	1.19	0.77	1.534	0.00707715	0.0931065	3.46e-06
1060	1060	'CENPC'	mRNA	-0.238586	0.0134483	-0.186255	0.120735	0.0517958	0.788785	9.17	10.7	9.22	10.74	10.32	9.27	10.21	9.99	7.25	7.66	9.06	7	7.82	9	8.95	10.03	8.876	8.366	0.0212947	0.0012608	0.538696
10603	10603	'SH2B2'	mRNA	0.377625	0.0554685	-0.168131	0.635791	-0.546314	0.000765	2.96	4.4	4.08	3.51	2.68	3.93	2.86	3.56	3.86	3.05	4.92	4.22	4.31	4.45	4.84	3.526	3.452	4.548	0.281076	0.00781373	8.55e-05
10606	10606	'PAICS'	mRNA	-0.165059	0.000788	-0.0990937	0.0238993	0.0654394	0.280701	215.66	215.83	214.27	207.92	214.69	201.78	204.75	203.97	193.41	206.7	199.07	195.66	194.54	183.78	183.61	213.674	202.122	191.332	0.00254527	3.67e-05	0.111421
10607	10607	'TBL3'	mRNA	-0.129815	0.0659939	0.0499351	0.741086	0.179234	0.00511226	18.6	18.55	18.92	19.38	21.19	20.24	19.67	18.88	21.69	20.48	17.94	18.09	16.86	17.68	18.34	19.328	20.192	17.782	0.387269	0.0099183	0.000762
10608	10608	'MXD4'	mRNA	-0.201388	0.0651566	0.0943261	0.496465	0.295112	0.000633	9.7	8.8	8.3	9.57	8.78	9.86	9.15	11.09	9.55	9.12	8.61	8.04	7.18	8.56	7.17	9.03	9.754	7.912	0.179862	0.00975133	6.89e-05
10613	10613	'ERLIN1'	mRNA	-0.0677736	0.53018	0.0986858	0.180548	0.165982	0.00344517	33.32	35.75	34.55	30.86	33.88	37.94	35.97	36.4	35.79	35.83	31.58	30.28	34.51	32.23	33.04	33.672	36.386	32.328	0.0377698	0.216132	0.000479
10614	10614	'HEXIM1'	mRNA	-0.0815755	0.342302	-0.111356	0.0202101	-0.0304255	0.78783	76.5	74.72	74.95	79.68	77.39	68.58	72.49	73.35	72.3	71.8	77.4	72.38	64.93	69.79	80.56	76.648	71.704	73.012	0.0020571	0.104369	0.537807
10615	10615	'SPAG5'	mRNA	-0.205421	0.00224086	-0.104887	0.0663015	0.0998969	0.114171	48.18	49.19	49.24	54.13	52.23	48.99	48.16	48.08	46.69	45.83	47.66	46.26	42.16	40.46	44.39	50.594	47.55	44.186	0.00941931	0.00013	0.0335759
10616	10616	'RBCK1'	mRNA	0.165224	0.0343132	0.0415704	0.739551	-0.124314	0.0677413	168.46	175.03	173.06	192.88	169.9	190.65	187.15	205.72	186.66	169.54	223.46	196.95	191.73	196.7	175.79	175.866	187.944	196.926	0.384924	0.00417459	0.0173243
10617	10617	'STAMBP'	mRNA	0.0649476	0.420489	-0.0371973	0.708886	-0.10271	0.0317279	61.69	67.67	65.04	72.72	69.9	65.87	63.33	67.08	62.55	62.37	75.97	67.22	63.52	65.15	68.16	67.404	64.24	68.004	0.350445	0.146135	0.0067716
10618	10618	'TGOLN2'	mRNA	-0.0281219	0.716605	0.145575	3.85e-06	0.173131	1.46e-07	68.62	69.66	69.79	71.99	71.5	79.64	79.99	81.27	75.1	76.89	73.9	67.49	68.54	69.86	67.34	70.312	78.578	69.426	9.65e-08	0.378444	6.36e-09
1062	1062	'CENPE'	mRNA	-0.267464	0.000647	-0.457112	7.2e-13	-0.190246	0.00420435	11.39	13.59	11.15	12.92	12.57	9.04	9.02	9.89	8.32	9.19	11.66	9.17	9.9	10.03	10.87	12.324	9.092	10.326	5.04e-15	2.87e-05	0.000603
10620	10620	'ARID3B'	mRNA	0.0178267	0.951396	-0.180792	0.00465712	-0.199356	0.00466075	38.89	40.7	39.81	46.2	44.34	38.06	38.57	39.84	36.24	34.58	49.41	40.27	36.83	41.32	46.57	41.988	37.458	42.88	0.000343	0.795171	0.000683
10622	10622	'POLR3G'	mRNA	0.193392	0.358997	0.395452	0.00716835	0.201556	0.209141	2.71	3.37	3.58	3.01	3.39	3.78	4.65	4.74	3.76	4.51	3.97	2.85	3.68	4.07	4.1	3.212	4.288	3.734	0.000579	0.112605	0.0749464
10623	10623	'POLR3C'	mRNA	0.0812724	0.238418	-0.136776	0.0073337	-0.218657	6.24e-06	75.2	80.76	76.52	82.72	84.46	73.1	71.58	77.73	66.79	68.44	93.02	82.81	77.71	80.04	84.29	79.932	71.528	83.574	0.000597	0.0594795	3.9e-07
10626	10626	'TRIM16'	mRNA	0.168712	0.10075	-0.0296715	0.924192	-0.198956	0.0212912	14.37	12.83	14.77	14.55	13.28	12.86	14.7	13.39	14.16	13.08	15.42	14.03	14.49	17.2	17.33	13.96	13.638	15.694	0.666772	0.0177193	0.00416017
10629	10629	'TAF6L'	mRNA	-0.104887	0.605254	0.12562	0.368965	0.230108	0.037834	16.5	14.55	15.97	13.28	15.1	16.28	16.47	16.31	17.61	17.77	13.54	16.58	12.34	14.44	13.77	15.08	16.888	14.134	0.109574	0.274019	0.0083893
1063	1063	'CENPF'	mRNA	-0.193865	0.00221717	-0.27455	6.19e-08	-0.0812788	0.172386	37.76	41.59	38.32	44.34	41.46	34.57	35.2	35.99	31.06	33.33	39.92	35.95	33.97	34.16	35.29	40.694	34.03	35.858	1.02e-09	0.000128	0.0576593
10632	10632	'ATP5MG'	mRNA	-0.224946	0.00201079	-0.11329	0.159034	0.111216	0.147751	318.11	282.21	310.28	288.73	287.91	276.6	265.55	275.42	275.43	299.92	247.23	246.17	282.81	262.99	245.28	297.448	278.584	256.896	0.0312366	0.000113	0.0471036
10635	10635	'RAD51AP1'	mRNA	-0.198615	0.00130621	-0.167495	0.000717	0.0305976	0.771455	63.35	65.83	64.85	60.96	64.15	57.87	59.71	58.94	55.58	55.5	58.33	48.59	56.43	57.97	59.15	63.828	57.52	56.094	3.78e-05	6.81e-05	0.516353
10636	10636	'RGS14'	mRNA	-0.0220973	0.951396	-0.28508	0.00506226	-0.263582	0.00393666	13.89	16.71	14.97	17.58	15.45	13.6	13.63	14.72	12.76	10.81	17.39	14.75	13.93	15.83	16.14	15.72	13.104	15.608	0.00038	0.771625	0.00056
10642	10642	'IGF2BP1'	mRNA	-0.137538	0.000564	-0.0610561	0.210482	0.0759066	0.0401173	189.03	202.51	190.87	206.94	200.45	198.48	192.93	202.73	184.47	180.41	194.23	177.46	176.89	177.22	180.17	197.96	191.804	181.194	0.0471122	2.45e-05	0.00901895
10645	10645	'CAMKK2'	mRNA	-0.109451	0.115087	0.182819	0.000849	0.291684	9.49e-09	21.13	20.6	21.27	22.17	22.01	25.51	25.32	25.68	24.37	22.06	20.85	20.47	18.89	19.19	19.41	21.436	24.588	19.762	4.65e-05	0.0212131	3.32e-10
10651	10651	'MTX2'	mRNA	0.135817	0.240306	-0.195545	0.0230321	-0.331755	1.87e-05	80.32	72.87	80.35	68.4	77.3	64.35	66.25	65	66.62	73.26	74.74	86.43	88.14	90.05	80.86	75.848	67.096	84.044	0.00243153	0.0605155	1.31e-06
10656	10656	'KHDRBS3'	mRNA	0.0853187	0.889417	-0.373846	0.187276	-0.45967	0.0378949	2.65	3.03	2.41	3.35	3.19	2.54	2.38	2.53	2.13	2.02	3.25	3.04	2.51	3.21	3.77	2.926	2.32	3.156	0.0397453	0.607395	0.00840738
10658	10658	'CELF1'	mRNA	-0.130516	0.00706894	-0.00157038	0.999991	0.128379	0.00128369	28.5	28.45	26.32	27.87	28.44	29.02	27.69	29.1	28.05	27.85	26.71	24.87	24.38	26.14	25.99	27.916	28.342	25.618	0.964997	0.000556	0.000153
1066	1066	'CES1'	mRNA	-0.119619	0.254821	-0.158479	0.0230199	-0.0392973	0.736807	70.72	70.66	70.77	60.51	68.36	65.94	60.52	63.42	60.57	58.82	62.81	67.47	66.07	59.56	60.04	68.204	61.854	63.19	0.00242608	0.0660567	0.477123
10667	10667	'FARS2'	mRNA	0.157882	0.131142	-0.179832	0.181483	-0.338159	0.00027	22.02	20.76	24.95	25.19	24.52	19.75	20.72	19.89	20.92	25.54	25.72	27.39	26.49	26.24	26.26	23.488	21.364	26.42	0.0380669	0.0253452	2.59e-05
10668	10668	'CGRRF1'	mRNA	0.0960224	0.720248	-0.15532	0.383646	-0.251821	0.0493065	11.99	10.11	11.12	9.64	8.95	8.72	10.33	9.94	9.29	8.68	9.3	9.98	12.48	12.21	11.72	10.362	9.392	11.138	0.116412	0.382576	0.011718
10671	10671	'DCTN6'	mRNA	-0.216456	0.0101102	-0.102213	0.282543	0.113709	0.21339	59.43	63.73	60.69	62.21	57.87	55.85	60.68	59.72	56.29	54.59	54.5	52.73	53.77	56.23	46.77	60.786	57.426	52.8	0.0731299	0.000875	0.076932
10681	10681	'GNB5'	mRNA	0.197458	0.150936	-0.0863207	0.686868	-0.284239	0.00935261	5.31	5.22	4.88	4.72	5.46	4.58	5.03	5.41	4.9	4.74	5.38	5.63	6.38	6.67	5.5	5.118	4.932	5.912	0.327208	0.0309329	0.00155116
10682	10682	'EBP'	mRNA	-0.331635	8.56e-06	0.148795	0.041928	0.479978	1.31e-14	107.42	102.93	99.15	92.86	101.66	112.86	112.01	109.65	114.14	117.42	73.81	83.16	85.42	81.72	79.86	100.804	113.216	80.794	0.00510465	1.87e-07	1.86e-16
10683	10683	'DLL3'	mRNA	0.728968	0.00302696	0.328958	0.420733	-0.400428	0.0991364	1.51	1.06	1.87	1.89	1.47	1.78	1.7	1.59	2.08	2.51	2.26	2.42	2.59	2.62	2.85	1.56	1.932	2.548	0.136503	0.000185	0.02796
10687	10687	'PNMA2'	mRNA	0.774934	0.00167266	-0.0891854	0.941802	-0.864751	0.000118	0.48	0.47	0.73	0.52	0.54	0.47	0.57	0.55	0.57	0.44	0.98	0.86	1.01	0.96	0.93	0.548	0.52	0.948	0.700157	9.06e-05	1.03e-05
1069	1069	'CETN2'	mRNA	-0.293177	0.000419	0.0977414	0.341387	0.390302	3.88e-07	43.26	44.14	43.7	41.39	44.78	51.47	49.77	45.87	43.73	44.71	38.56	38.18	35.77	31.58	34.72	43.454	47.11	35.762	0.0972829	1.72e-05	1.85e-08
10693	10693	'CCT6B'	mRNA	0.521528	0.0800125	-0.260746	0.630334	-0.782706	0.00330409	1.35	1.51	1.71	1.69	1.81	1.31	1.11	1.88	1.37	1.29	2.58	1.88	2.09	3.1	2.3	1.614	1.392	2.39	0.276121	0.013	0.000457
10712	10712	'FAM189B'	mRNA	-0.031528	0.923619	0.202565	0.0123629	0.233429	0.000519	35.05	42.4	36.42	44.93	39.93	48.78	47.67	49.59	42.86	42.61	45.66	38.26	34.5	37.54	40.64	39.746	46.302	39.32	0.00112532	0.667644	5.48e-05
10714	10714	'POLD3'	mRNA	-0.239934	0.00215825	0.124567	0.108027	0.363905	2.81e-11	21.57	25.59	23.34	28	27.98	28.89	28.13	28.2	26.34	26.66	26.15	20.31	19.79	19.85	20.85	25.296	27.644	21.39	0.0182096	0.000123	6.53e-13
1072	1072	'CFL1'	mRNA	-0.34003	1.33e-10	0.0303741	0.759796	0.369803	3.52e-15	602.94	651.09	581.26	638.5	631.49	665	636.96	638.77	619.46	651.34	545.8	492.83	491.15	456.71	489.17	621.056	642.306	495.132	0.40674	8.7e-13	4.44e-17
10721	10721	'POLQ'	mRNA	-0.164391	0.0230846	0.0804658	0.370868	0.244291	7.53e-05	7.68	7.68	7.14	7.48	7.6	7.86	7.69	8.82	7.83	7.97	7.58	6.2	6.58	6.64	6.8	7.516	8.034	6.76	0.110318	0.00251892	6.14e-06
10723	10723	'SLC12A7'	mRNA	0.140054	0.0278686	0.429945	4.28e-19	0.289288	3.55e-09	20.57	21.06	20.99	22.28	19.57	29.76	28.99	28.11	28.84	26.54	23.62	22.48	21.33	24.45	24.06	20.894	28.448	23.188	1.45e-21	0.00318338	1.15e-10
10724	10724	'OGA'	mRNA	-0.150843	0.0200711	-0.122605	0.0507069	0.0277085	0.802762	32.1	32.93	30.8	31.71	29.4	29.28	30.1	29.29	27.63	30.53	29.83	28.09	30.16	28.77	26.92	31.388	29.366	28.754	0.0065683	0.00210095	0.558461
10726	10726	'NUDC'	mRNA	-0.121612	0.35439	0.111781	0.0637412	0.232688	0.00446538	127.47	133.14	126.49	144.52	137.99	143.78	146.83	146.7	145.5	147.75	132.54	139.66	112.07	105.31	127.53	133.922	146.112	123.422	0.00897232	0.110182	0.000646
1073	1073	'CFL2'	mRNA	-0.3242	0.000104	-0.198404	0.0116129	0.125291	0.0535142	42.42	44.94	41.21	34.52	40.05	36.73	36.46	36.58	35.62	33.91	31.04	31.01	35.85	31.71	32.99	40.628	35.86	32.52	0.00104304	3.27e-06	0.0129001
10730	10730	'YME1L1'	mRNA	0.0706443	0.445082	-0.0623525	0.395076	-0.13351	0.00274586	89.33	86.06	86.4	78.23	80.69	83.16	81.46	84.66	79.27	78.86	84.84	84.4	90.33	92.06	93.24	84.142	81.482	88.974	0.122085	0.159509	0.000368
10733	10733	'PLK4'	mRNA	-0.2003	0.00264873	-0.13496	0.0637986	0.0648005	0.430138	17.15	19.58	17.68	18.44	18.26	16.69	16.31	17.9	16.26	16.61	16.37	15.19	15.44	16.72	16.34	18.222	16.754	16.012	0.00898425	0.000157	0.203572
10734	10734	'STAG3'	mRNA	0.125648	0.356641	-0.096632	0.586839	-0.222884	0.0288241	6.22	5.76	5.71	5.69	5.58	5.5	5.58	5.36	6.01	4.98	6.2	6.55	5.76	6.66	6.59	5.792	5.486	6.352	0.23978	0.111306	0.00600915
10735	10735	'STAG2'	mRNA	-0.0348482	0.805122	-0.13607	0.000771	-0.101661	0.101623	36.53	38.1	37.75	36.41	37.27	33.94	34.8	36.16	33.01	32.78	36.51	32.21	38.63	38.29	37.23	37.212	34.138	36.574	4.12e-05	0.484867	0.028918
1075	1075	'CTSC'	mRNA	-0.153682	0.00481399	0.118021	0.0333345	0.271118	1.18e-08	141.77	140.35	131.96	139.18	143.12	154.16	152.09	149.22	150.65	158.12	137.52	125.49	125.55	120.54	124.23	139.276	152.848	126.666	0.00384915	0.000331	4.18e-10
10755	10755	'GIPC1'	mRNA	-0.0475707	0.67014	-0.11731	0.0470405	-0.0703235	0.236632	106.64	115.47	109.51	123.74	116.72	108.11	107.49	105.5	105.55	104.04	111.67	112.15	102.95	111.83	117.37	114.416	106.138	111.194	0.00595424	0.331872	0.0882503
10763	10763	'NES'	mRNA	-0.217202	0.0026021	0.245027	0.000189	0.461708	8.54e-19	13.83	12.62	13.36	12.7	14.54	16.65	15.5	16.51	15.2	16.47	12.28	11.59	11.25	11.62	11.37	13.41	16.066	11.622	8.01e-06	0.000154	7.67e-21
10765	10765	'KDM5B'	mRNA	0.102128	0.0302363	-0.0887487	0.0647388	-0.191447	3.81e-07	31.66	33.1	33.33	33.51	31.98	31.29	31.73	32.96	29.58	30.14	37.86	33.02	33.97	35.87	36.4	32.716	31.14	35.424	0.0091401	0.00352036	1.82e-08
10766	10766	'TOB2'	mRNA	-0.217977	0.00709993	0.0386618	0.832685	0.25608	1.39e-05	22.07	27.32	22.82	25.92	23.99	25.87	25.47	28.12	23.15	24.26	23.33	21.56	19.49	20.21	21.13	24.424	25.374	21.144	0.499619	0.000561	9.4e-07
10768	10768	'AHCYL1'	mRNA	0.0219807	0.839185	-0.0744289	0.220991	-0.0969355	0.0302833	64.45	68.87	67.25	71.49	68.24	67.22	66.21	69.85	59.75	63.29	70.86	66.88	67.11	71.45	71.44	68.06	65.264	69.548	0.0504623	0.529738	0.00640965
10769	10769	'PLK2'	mRNA	0.0871301	0.465831	0.204724	0.0141099	0.117022	0.171938	14.41	13.32	13.93	14.72	14.66	16.77	16.58	16.39	17.48	15.53	16.39	14.68	15.01	14.56	15.43	14.208	16.55	15.214	0.00131926	0.172672	0.0573664
10772	10772	'SRSF10'	mRNA	0.152541	0.00214789	0.0252699	0.709525	-0.127774	0.00407333	73.68	74.52	74.89	74.65	74.57	73.95	73.4	78.36	73.32	72.75	88.06	76.19	86.75	87.68	86.96	74.462	74.356	85.128	0.35093	0.000122	0.000581
10776	10776	'ARPP19'	mRNA	-0.0754021	0.507647	0.0737282	0.369904	0.148626	0.0121433	52.68	52.15	52.08	46.03	47.47	56.63	52.5	55.61	52	49.97	47.16	41.89	50.56	50.36	49.2	50.082	53.342	47.834	0.109942	0.199451	0.00212236
10782	10782	'ZNF274'	mRNA	0.297047	0.000109	0.134476	0.19266	-0.163123	0.0446609	14.68	14.5	14.61	14.11	14.44	15.34	17.22	17.2	15.27	15.65	18.38	16.52	18.12	18.71	18.37	14.468	16.136	18.02	0.0413416	3.48e-06	0.0103151
10783	10783	'NEK6'	mRNA	-0.186681	0.00485278	0.00843829	0.956891	0.194556	0.000786	28.42	27.41	30	29.4	30.17	29.8	28.37	29.47	30.41	30.45	26.66	26.65	25.23	25.96	24.33	29.08	29.7	25.766	0.862257	0.000336	8.81e-05
10788	10788	'IQGAP2'	mRNA	-0.0169438	0.951396	0.23454	0.00102278	0.250816	0.000328	13.69	13.74	12.03	13.15	13.39	16.55	16.93	17.04	14.17	14.16	14.88	11.8	12.09	12.85	13.85	13.2	15.77	13.094	5.75e-05	0.779079	3.22e-05
107984203	107984203	'LOC107984203'	mRNA	-0.0910309	0.657796	0.173643	0.201771	0.264074	0.0181461	6.7	8.39	7.64	7.55	7.47	8.79	9.34	9.78	7.68	7.53	8.54	6.05	6.79	7.28	7.09	7.55	8.624	7.15	0.0441804	0.319388	0.00343953
107984345	107984345	'SMIM38'	mRNA	0.582617	0.00461495	-0.0375335	0.953732	-0.620694	0.000464	0.88	0.6	0.99	1.05	0.93	0.72	0.98	0.99	0.91	0.77	1.23	1.26	1.47	1.38	1.36	0.89	0.874	1.34	0.836328	0.000313	4.83e-05
107985021	107985021	'LOC107985021'	mRNA	-3.73275	0.0232502	-0.419938	0.9045	3.31029	0.0726707	0.02	0.04	0.02	0.03	0.01	0.03	0.01	0	0.04	0.01	0	0	0	0	0	0.024	0.018	0	0.617927	0.00254815	0.0189311
107986755	107986755	'LOC107986755'	mRNA	-1.29405	0.478034	-3.71233	0.0308366	-2.41644	0.320831	0.03	0.04	0.01	0.07	0.01	0	0	0	0	0	0	0.01	0.01	0.01	0.03	0.032	0	0.012	0.00348999	0.180385	0.134226
107987373	107987373	'LOC107987373'	mRNA	-0.12327	0.350675	0.0973101	0.51978	0.220066	0.0145073	118.33	121.12	116.3	103.24	131.23	134.38	119.43	120.4	141.53	126.12	112.67	115.94	114.17	99.45	106.42	118.044	128.372	109.73	0.194333	0.108185	0.00262911
107987457	107987457	'LOC107987457'	mRNA	-1.47588	0.121353	0.0902778	0.953732	1.56539	0.0464701	0.24	0.12	0.28	0.37	0.12	0.18	0.23	0.26	0.22	0.38	0.12	0.05	0.11	0.12	0.07	0.226	0.254	0.094	0.854474	0.0227395	0.0108702
1080	1080	'CFTR'	mRNA	-0.164562	0.017864	-0.113772	0.0673934	0.0502633	0.595073	15.94	16.69	15.78	15.91	15.37	15.33	14.96	16	13.93	14.23	14.48	13.34	14.4	13.41	15.95	15.938	14.89	14.316	0.00964506	0.00180237	0.334364
10802	10802	'SEC24A'	mRNA	0.083416	0.15009	0.152953	0.00793971	0.069001	0.302123	46.55	52.69	51.75	55.78	52.28	57.48	56.47	66.28	52.22	51.73	59.34	53.25	52.32	52.83	56.99	51.81	56.836	54.946	0.000656	0.0306827	0.123549
10806	10806	'SDCCAG8'	mRNA	0.154059	0.165456	-0.189404	0.0462725	-0.344109	4.16e-06	15.84	17.69	16.89	19.65	15.68	14.8	14.95	15.96	14.6	14.49	22.37	17.67	17.23	18.89	20.57	17.15	14.96	19.346	0.0058319	0.0352641	2.48e-07
10808	10808	'HSPH1'	mRNA	-0.281642	5.15e-06	-0.035398	0.726582	0.245696	1.45e-05	55.55	57.1	56.77	58.08	61.55	56.73	56.11	62.23	53.12	57.26	55.13	43.81	47.92	43.98	48.92	57.81	57.09	47.952	0.372179	1.04e-07	9.95e-07
10815	10815	'CPLX1'	mRNA	0.212512	0.136793	0.394969	3.77e-05	0.181788	0.0902313	13.57	14.24	13.13	15.99	11.66	19.01	19.02	20.09	16.72	16.5	18.26	16.42	15.22	13.27	16.99	13.718	18.268	16.032	1.27e-06	0.0269135	0.0248439
10818	10818	'FRS2'	mRNA	-0.192177	0.0166713	-0.0103667	0.953732	0.181282	0.00812882	7.76	8.62	8.38	7.57	8.41	8.21	8.41	8.25	8.33	7.85	7.53	6.38	7.33	7.38	7.23	8.148	8.21	7.17	0.853783	0.00165202	0.00131535
10825	10825	'NEU3'	mRNA	-0.145672	0.0251814	-0.0392909	0.717199	0.10584	0.0840306	20.51	19.01	21.55	19.12	20.17	21.89	19.55	19.58	20.77	21.44	18.29	18.73	19.36	17.08	20.23	20.072	20.646	18.738	0.358983	0.00280515	0.0226959
10827	10827	'FAM114A2'	mRNA	0.206027	0.0274597	0.08184	0.529087	-0.124704	0.158316	12.14	12.83	11.12	11.19	11.69	12.36	12.12	12.26	12.04	12.87	13.41	12.09	14.52	14.21	13.67	11.794	12.33	13.58	0.20008	0.00312323	0.0515598
10841	10841	'FTCD'	mRNA	-0.34999	0.125052	0.102506	0.773361	0.45189	0.00488123	4.71	3.88	2.86	3.53	3.28	3.51	3.46	4.38	4.07	3.73	2.43	3.22	2.49	3.44	3.5	3.652	3.83	3.016	0.426707	0.0237554	0.000721
10846	10846	'PDE10A'	mRNA	-0.319533	0.0461384	-0.186517	0.29671	0.132483	0.501051	1.48	1.72	1.52	1.4	1.52	1.45	1.46	1.32	1.25	1.31	1.32	0.95	1.41	1.21	1.24	1.528	1.358	1.226	0.0784444	0.00613597	0.256824
10849	10849	'POLR1G'	mRNA	-0.179925	0.224709	0.359294	0.000144	0.538542	2.11e-08	8.34	9.61	8.38	9.67	8.3	12.33	12.51	11.81	10.47	10.35	8.88	7.96	7.77	6.35	8.43	8.86	11.494	7.878	5.87e-06	0.054623	7.79e-10
10857	10857	'PGRMC1'	mRNA	-0.120075	0.0738472	0.070965	0.336974	0.190525	1.96e-05	160.01	154.88	154.67	140.97	147.16	162.11	163.55	159.37	156.54	163.77	137.8	134.98	146.76	138.65	144.43	151.538	161.068	140.524	0.0953137	0.0115563	1.37e-06
10861	10861	'SLC26A1'	mRNA	0.26589	0.321279	0.399948	0.0425287	0.133392	0.645262	1.83	2.15	1.87	1.89	2.04	2.58	3.26	2.13	2.42	2.12	2.59	1.58	2.11	2.9	2.57	1.956	2.502	2.35	0.00519832	0.0945043	0.381507
10890	10890	'RAB10'	mRNA	0.130217	0.0163723	0.0200092	0.902013	-0.110751	0.0110867	77.85	86.08	79.94	86.53	86.83	87.97	86.76	86.7	80.28	85.9	98.19	84.96	91.98	93.08	91.78	83.446	85.522	91.998	0.61372	0.00161303	0.0019076
10893	10893	'MMP24'	mRNA	-0.0757567	0.695837	-0.559011	5.36e-09	-0.483795	4.99e-07	5.51	5.23	6.08	5.37	5.7	3.75	4.15	3.69	3.62	3.83	5.15	4.95	5.19	5.33	5.97	5.578	3.808	5.318	7.21e-11	0.354705	2.44e-08
10897	10897	'YIF1A'	mRNA	-0.0153114	0.951396	0.195104	0.000127	0.209797	0.000162	133.29	134.42	133.57	143.18	132.44	165.76	159.92	153.51	156.87	152.03	135.59	137.15	129.72	129.62	146.74	135.38	157.618	135.764	5.08e-06	0.756749	1.46e-05
10902	10902	'BRD8'	mRNA	-0.1502	0.0274907	-0.227465	7.55e-06	-0.0778161	0.17285	74.86	80.89	81	88.57	85.45	71.73	68.99	74.33	70.83	69.27	81.03	74.51	72.56	69.37	74.63	82.154	71.03	74.42	2.06e-07	0.00313005	0.0579085
10904	10904	'BLCAP'	mRNA	-0.0154041	0.951396	0.170494	0.000793	0.185381	0.000295	68.26	70.14	66.4	67.18	72.56	79.85	77.25	78.98	76.58	80.35	67.35	69.18	66.57	73.58	68.32	68.908	78.602	69	4.28e-05	0.745992	2.86e-05
10906	10906	'TRAFD1'	mRNA	0.0105157	0.951396	-0.147727	0.0636689	-0.1588	0.0198372	23.22	21.33	20.44	22.56	21.79	20.73	19.07	21.01	19.96	19.87	22.94	22.71	21.46	23.09	21.47	21.868	20.128	22.334	0.0089583	0.853399	0.00382823
10908	10908	'PNPLA6'	mRNA	-0.138758	0.196321	0.0586239	0.761176	0.196869	0.00465052	18.75	16.04	19.55	18.88	20.79	19.2	17.87	20.66	20.9	20.36	17.31	15.66	17.33	17.42	18.4	18.802	19.798	17.224	0.409924	0.044655	0.000682
10910	10910	'SUGT1'	mRNA	-0.0945062	0.198833	-0.244662	1.88e-05	-0.15067	0.00921646	9.43	9.92	10.09	9.12	9.1	7.96	7.79	8.15	8.17	8.54	9.29	8.23	9.26	9.08	9.07	9.532	8.122	8.986	5.73e-07	0.0454807	0.00152469
10914	10914	'PAPOLA'	mRNA	-0.0588832	0.27484	-0.0924436	0.021325	-0.0340966	0.49378	95.75	98.65	95.73	91.71	93.54	89.03	89.28	94.79	89.95	87.92	93.68	86.28	91	94.51	94.94	95.076	90.194	92.082	0.00220755	0.0737796	0.25143
10915	10915	'TCERG1'	mRNA	-0.144404	0.0181057	0.0516085	0.545602	0.195394	8.9e-05	76.14	82.29	74.5	85.1	79.1	82.53	83.99	91.74	78.84	77.93	80.64	69.58	68.84	67.59	75	79.426	83.006	72.33	0.211298	0.00183741	7.41e-06
10922	10922	'FASTK'	mRNA	0.156344	0.0333664	0.126111	0.079712	-0.0307765	0.818403	46.68	45.77	46.07	45.95	44.28	50.81	49.68	49.1	51.34	52.62	49.19	52.9	48.84	54.92	49.1	45.75	50.71	50.99	0.0121201	0.00400733	0.581225
10923	10923	'SUB1'	mRNA	-0.226837	0.00827225	0.0690202	0.644586	0.295348	2.46e-06	62.17	60.57	59.73	49.33	56.87	59.05	61.78	57.95	61.57	65.53	50.94	47.89	53.09	50.32	46.16	57.734	61.176	49.68	0.288635	0.000685	1.4e-07
10927	10927	'SPIN1'	mRNA	0.0547802	0.629037	-0.130054	0.0578955	-0.185384	8e-05	30.2	28.05	29.58	25.98	29.06	27.48	26.09	27.27	25.35	25.84	29.89	27.8	30.37	30.6	30.86	28.574	26.406	29.904	0.0078833	0.294829	6.58e-06
10929	10929	'SRSF8'	mRNA	0.00728479	0.955827	0.124563	0.0324813	0.116728	0.0312907	21.89	21.63	21.64	20.84	21.26	24.38	24.05	23.78	23.34	22.66	22.01	20.84	21.5	22.64	21.59	21.452	23.642	21.716	0.0037271	0.871035	0.00666675
10938	10938	'EHD1'	mRNA	-0.127374	0.0219721	-0.0322805	0.773361	0.0944883	0.0892093	37.15	40.03	37.61	40.7	39.3	40.7	39.82	39.74	36.32	35.97	39.13	34.96	34.65	34.43	36.46	38.958	38.51	35.926	0.426709	0.0023672	0.024498
10940	10940	'POP1'	mRNA	-0.303894	0.000373	-0.14853	0.14778	0.154797	0.110909	9.71	11.81	10.07	12.09	10.89	11.09	9.44	10.11	9.55	8.24	9.68	8.78	7.68	7.63	9.37	10.914	9.686	8.628	0.0282944	1.5e-05	0.0323194
10944	10944	'C11orf58'	mRNA	-0.0122615	0.951396	-0.134561	0.0472809	-0.122757	0.0755174	82.53	81.58	83.66	72.88	72.02	71.16	71.39	74.22	74.23	70.17	76.13	71.32	87.36	75.37	81.71	78.534	72.234	78.378	0.00599608	0.850895	0.0198903
10945	10945	'KDELR1'	mRNA	0.173693	4.17e-08	0.125459	0.00136932	-0.048785	0.280769	378.27	395.36	388.24	407.22	387.65	434.99	449.1	463.79	409.61	404.93	463.66	421.39	440.28	444.41	456.65	391.348	432.484	445.278	8.1e-05	4.76e-10	0.111482
10951	10951	'CBX1'	mRNA	-0.0756209	0.158957	0.0125125	0.909112	0.0875402	0.0332336	343.2	343.85	345.97	362.27	348.59	363.17	353.94	369.37	347.23	347.26	357.48	314.65	333.19	316.46	346.69	348.776	356.194	333.694	0.623138	0.0333699	0.00717313
10952	10952	'SEC61B'	mRNA	0.108918	0.185857	-0.189088	0.000153	-0.298532	4.54e-07	537.25	522.28	534.2	542.9	516.99	496.22	481.39	451.32	480.01	468.37	533.39	557.87	626.55	632.78	560.78	530.724	475.462	582.274	6.33e-06	0.0412965	2.21e-08
10953	10953	'TOMM34'	mRNA	-0.192411	0.00615302	-0.104272	0.14962	0.087529	0.149995	123.98	132.42	123.74	145.97	123.68	121.5	130.04	125.55	119.63	114.66	125.17	114.32	113.42	106.01	113.91	129.958	122.276	114.566	0.0287554	0.000463	0.048045
10954	10954	'PDIA5'	mRNA	0.279301	1.83e-06	0.141265	0.0120574	-0.13866	0.0088489	68.66	78.08	71.06	78.22	73.16	85.71	82	84.67	80.43	79.09	96.09	84.61	84.61	88.14	98.44	73.836	82.38	90.378	0.00109534	3.23e-08	0.00145321
10955	10955	'SERINC3'	mRNA	0.00421226	0.980519	-0.0896875	0.0777509	-0.0944899	0.0183673	185.58	193.18	193.27	233.16	192.36	192.47	186.23	193.9	180.34	188.35	224.35	196.66	191.64	194.36	200.99	199.51	188.258	201.6	0.0117375	0.916959	0.00349363
10956	10956	'OS9'	mRNA	0.13745	0.0187638	-0.0355347	0.717465	-0.173592	7.99e-06	156.09	167.52	159.7	181.55	164.18	164.36	166.09	175.23	158.78	156.3	197.62	177.56	169.23	183.41	190.77	165.808	164.152	183.718	0.359346	0.00192694	5.08e-07
10959	10959	'TMED2'	mRNA	0.238451	2.9e-16	-0.0969767	0.0357878	-0.335995	8.18e-22	198.08	207.18	203.82	205.6	195.65	193.74	196.83	206.09	174.43	184.95	249.56	231.01	231.47	242.66	246.47	202.066	191.208	240.234	0.00416915	6.61e-19	5.72e-24
10961	10961	'ERP29'	mRNA	-0.0798058	0.261523	0.0519615	0.491791	0.131186	0.00112493	286.83	270.34	260.06	279.25	291.85	292.08	294.27	300.07	288.86	289.15	294.12	262.7	254.8	264.23	281.55	277.666	292.886	271.48	0.177048	0.0686348	0.000132
10963	10963	'STIP1'	mRNA	-0.0975201	0.356235	0.103649	0.168463	0.200563	4e-05	191.28	213.54	198.89	239.88	210.84	228.86	233.16	238.5	222.49	223	221.99	199.63	187.86	183.43	200.36	210.886	229.202	198.654	0.0340984	0.111098	3.06e-06
10965	10965	'ACOT2'	mRNA	-0.266821	0.00898787	-0.10119	0.488694	0.165151	0.0703971	68.01	60.44	65.84	51.64	62.15	56.77	59.32	53.39	63.92	59.9	48.14	55.71	55.45	49.1	50.51	61.616	58.66	51.782	0.174984	0.000758	0.0181648
10970	10970	'CKAP4'	mRNA	0.152521	0.00850338	-0.0323339	0.801552	-0.185442	0.000254	43.36	43.01	41.89	42.11	39.31	44.56	40.93	42.96	39.82	39.12	49.55	42.27	46.32	48.23	48.58	41.936	41.478	46.99	0.459101	0.000709	2.41e-05
10971	10971	'YWHAQ'	mRNA	-0.246388	1.42e-05	-0.0851861	0.160205	0.160683	0.000917	487.78	516.23	486.81	450.39	497.59	472.3	482.89	455.27	454.38	460.09	419.85	401.42	438.01	386.2	425.76	487.76	464.986	414.248	0.0315246	3.4e-07	0.000104
10972	10972	'TMED10'	mRNA	0.130887	0.000161	-0.0896267	0.00843145	-0.221042	1.55e-14	129.84	135.68	136.18	131.71	131.94	129.7	126.71	131.62	123.69	120.47	147.23	142.21	145.19	150.79	148.16	133.07	126.438	146.716	0.000712	5.57e-06	2.22e-16
10975	10975	'UQCR11'	mRNA	-0.167489	0.34171	0.104077	0.603349	0.271189	0.0174739	105.1	82.84	100.59	79.21	100.48	95.27	98.67	91.74	109.34	114.16	70.78	95.72	88.62	87.38	77.48	93.644	101.836	83.996	0.253428	0.104148	0.00329209
10980	10980	'COPS6'	mRNA	-0.177155	0.0298945	0.00583026	0.980527	0.182402	0.0276066	136.86	133.28	137.72	145.64	138.51	139.79	146.54	128.18	139.64	148.65	117.45	137.91	115.7	119.99	125.57	138.402	140.56	123.324	0.911872	0.00346655	0.00571205
10982	10982	'MAPRE2'	mRNA	0.738202	0.000548	0.420565	0.151444	-0.318036	0.160503	0.76	0.64	0.88	0.86	0.9	1.31	0.93	0.95	1.01	1.17	1.4	1.21	1.4	1.39	1.39	0.808	1.074	1.358	0.0292423	2.37e-05	0.0525452
10983	10983	'CCNI'	mRNA	0.130021	0.0149325	-0.0284739	0.731533	-0.159046	0.000593	241.99	242.73	250.12	239.86	229.31	240.54	245.74	257.38	233.57	219.8	274.32	232.86	261.91	281.79	273.5	240.802	239.406	264.876	0.376527	0.00143849	6.38e-05
10985	10985	'GCN1'	mRNA	-0.0328716	0.719159	0.0953021	0.0690785	0.127632	0.000414	43.07	44.27	45.09	47.98	47.12	50.02	50.22	48.97	49.24	47.09	46.12	44.7	42.82	45.06	45.17	45.506	49.108	44.774	0.00999725	0.381226	4.21e-05
10988	10988	'METAP2'	mRNA	-0.114631	0.00715991	-0.124588	0.00044	-0.0105476	0.931746	141.63	150.79	147.15	148.22	144.58	136.75	140.51	141.72	126.99	133.38	149.67	130.33	131.5	134.33	135.87	146.474	135.87	136.34	2.14e-05	0.000567	0.760642
10989	10989	'IMMT'	mRNA	-0.165156	0.000776	0.0140842	0.925502	0.178663	0.000115	215.58	231.4	221.83	233.57	224.44	234.26	239.69	238.22	211.88	226.49	211.13	207.15	196.6	188.63	208.34	225.364	230.108	202.37	0.6693	3.59e-05	9.96e-06
10999	10999	'SLC27A4'	mRNA	0.0167704	0.951396	0.213444	0.00222276	0.196112	0.00774359	16.73	16.88	16.81	16.84	16.64	19.68	18.73	19.06	19.78	20.11	17.41	16.18	16.52	15.54	19.13	16.78	19.472	16.956	0.000142	0.783133	0.00124228
11000	11000	'SLC27A3'	mRNA	-0.218801	0.178228	-0.286452	0.0476347	-0.0682917	0.745055	9.58	10.35	8.83	11.81	8.26	8.46	9.28	7.39	7.98	7.36	7.94	7.56	7.89	9.09	9.78	9.766	8.094	8.452	0.00606813	0.0389276	0.485564
11001	11001	'SLC27A2'	mRNA	0.193941	0.0040984	0.188948	0.00257309	-0.00560438	0.961674	29.05	29.18	29.53	32.67	30.07	35.31	35.84	35.81	34.05	32.44	36.88	32.6	32.2	36.22	35.43	30.1	34.69	34.666	0.00017	0.00027	0.907696
11004	11004	'KIF2C'	mRNA	-0.0491402	0.607585	-0.186244	5.03e-05	-0.137673	0.00347261	75.19	81.26	73.3	81.73	74.46	69.45	68.91	68.84	67.79	67.95	77.59	76.99	74.02	71.13	75.79	77.188	68.588	75.104	1.78e-06	0.276962	0.000484
11011	11011	'TLK2'	mRNA	0.0514759	0.568305	-0.0661215	0.361776	-0.11817	0.0241881	24.1	24.71	25.8	29.51	27.71	24.98	25.18	29.1	23.47	23.44	28.15	26.34	25.79	24.9	27.29	26.366	25.234	26.494	0.10639	0.244534	0.00487431
11014	11014	'KDELR2'	mRNA	0.145542	0.0069647	0.117283	0.0168357	-0.0287782	0.730893	171.36	171.12	166.41	158.33	162.18	185.83	178.46	191.48	186.11	168.11	181.58	170.25	188.39	194.38	189.73	165.88	181.998	184.866	0.0016412	0.000545	0.471399
11015	11015	'KDELR3'	mRNA	0.217732	0.00832314	0.238472	0.00340517	0.0201891	0.907503	26.85	28.48	31.58	33.57	29.97	35.22	35.61	38.41	36.68	33.71	35.61	33.18	35.24	34.66	38.51	30.09	35.926	35.44	0.000237	0.000691	0.721786
11019	11019	'LIAS'	mRNA	0.250268	0.000188	0.0116042	0.953732	-0.239207	0.00011	26.71	24.66	23.86	26.83	22.47	23.57	27.21	22.28	24.9	20.59	31.03	36.3	33.71	31.84	28.04	24.906	23.71	32.184	0.832194	6.72e-06	9.37e-06
11021	11021	'RAB35'	mRNA	-0.0596538	0.551642	0.0719598	0.408	0.131034	0.0276066	34.77	35.06	33.91	37.34	32.87	35.77	36.51	37.43	37.64	37.27	36.83	31.77	33.42	32.25	33.26	34.79	36.924	33.506	0.129461	0.23104	0.00571186
11022	11022	'TDRKH'	mRNA	0.168564	0.0367443	-0.0289571	0.921493	-0.198049	0.00620931	14.61	15.96	15.5	16.54	16.08	16.37	16.3	14.64	14.51	15.82	18.63	17.42	17.78	17.43	18.14	15.738	15.528	17.88	0.645406	0.00457181	0.000959
11030	11030	'RBPMS'	mRNA	-0.0793964	0.669963	-0.268514	0.0072453	-0.189825	0.0445438	41.15	46.09	41.01	55.49	39.15	36.83	42.14	41.4	36.6	31.27	52.14	39.93	38.77	39.55	43.55	44.578	37.648	42.788	0.000588	0.331664	0.0102719
11031	11031	'RAB31'	mRNA	0.195456	0.0266012	-0.277375	0.00145952	-0.473376	1.32e-10	10.81	11.94	11.79	10.34	10.57	8.53	9.22	10.69	8.57	9.26	12.77	12.05	12.04	14.17	12.96	11.09	9.254	12.798	8.74e-05	0.00299685	3.35e-12
11037	11037	'STON1'	mRNA	0.421742	0.422417	-0.353516	0.639465	-0.775708	0.0454369	0.15	0.26	0.32	0.25	0.29	0.19	0.28	0.18	0.15	0.2	0.25	0.31	0.31	0.4	0.43	0.254	0.2	0.34	0.284087	0.147269	0.0105491
1104	1104	'RCC1'	mRNA	-0.158875	0.0935081	0.0134129	0.953732	0.171716	0.0158374	114.73	112.98	115.28	128.55	126.74	119.52	121.82	121.58	122.01	124.08	111.78	120.46	104.9	101.15	99.51	119.656	121.802	107.56	0.770166	0.0159729	0.0029284
11041	11041	'B4GAT1'	mRNA	-0.192798	0.0549855	0.147841	0.116643	0.340106	1.45e-06	27.18	25.32	24.82	22.71	23.27	27.83	27.28	27.18	27.58	28.3	21.03	19.38	22.51	23.65	22.21	24.66	27.634	21.756	0.0202215	0.00773452	7.81e-08
11043	11043	'MID2'	mRNA	0.460872	6.35e-05	-0.0276842	0.953732	-0.489146	5.66e-06	2.2	1.81	2.17	2.01	2.07	2.33	2.14	2.26	1.79	1.9	2.91	2.65	2.77	2.72	3.48	2.052	2.084	2.906	0.785324	1.84e-06	3.49e-07
11044	11044	'TENT4A'	mRNA	-0.127498	0.126122	0.0407506	0.762131	0.167705	0.00514926	26.33	26.83	26.49	27.13	23.46	27.82	27.81	29.89	25.92	24.45	23.9	21.87	24.68	23.25	25.07	26.048	27.178	23.754	0.412162	0.0240345	0.000768
11046	11046	'SLC35D2'	mRNA	0.0470622	0.666216	0.159807	0.00358646	0.112225	0.059158	68.98	68.19	71.09	65.23	68.65	76.29	76.48	78.37	73.13	77.42	74.16	68.6	71.94	69.13	67.98	68.428	76.338	70.362	0.000251	0.328131	0.0146727
11052	11052	'CPSF6'	mRNA	-0.0405148	0.698923	0.214432	4.38e-06	0.254403	7.04e-11	23.96	25.38	25.51	25.2	27.35	30.25	29.13	31.66	29.53	28.9	26.59	23.08	24.63	25.39	25.1	25.48	29.894	24.958	1.12e-07	0.358548	1.72e-12
11059	11059	'WWP1'	mRNA	-0.0391479	0.814904	0.109337	0.140828	0.148079	0.0450521	17.44	17.66	17.84	17.32	17.88	19.11	18.25	21.62	18.11	18.64	16.38	15.19	18.73	17.29	17.61	17.628	19.146	17.04	0.0265046	0.496152	0.0104256
1106	1106	'CHD2'	mRNA	-0.306801	5.11e-09	-0.220926	1.69e-07	0.0852199	0.144291	23.35	23.64	23.31	25.09	23.73	20.16	21.15	20.85	19.93	18.94	21.42	17.3	18.64	20.23	19.92	23.824	20.206	19.502	2.99e-09	4.73e-11	0.0455515
11060	11060	'WWP2'	mRNA	0.169253	0.045979	0.0388358	0.841453	-0.13105	0.107002	18.88	21.54	19.56	22.09	19.64	21.33	20.59	23.65	19.72	18.32	25.91	20.98	22.07	21.76	23.28	20.342	20.722	22.8	0.51248	0.00609613	0.0308292
11062	11062	'DUS4L'	mRNA	0.230292	0.108975	-0.137455	0.487513	-0.368398	0.000299	14.55	13.71	11.67	12.13	10.17	12.49	13.02	11.64	10.83	9.54	13.88	12.66	15.76	15.64	15.82	12.446	11.504	14.752	0.173794	0.0196895	2.89e-05
11064	11064	'CNTRL'	mRNA	0.0491937	0.817507	-0.229129	0.0178285	-0.278883	0.000615	4.84	5.36	5.46	6.02	5.23	4.52	4.62	5.05	4.46	4.56	6.19	5.54	5.24	5.3	5.58	5.382	4.642	5.57	0.0017638	0.498915	6.65e-05
11065	11065	'UBE2C'	mRNA	-0.189165	0.0326278	-0.273475	1e-05	-0.0849416	0.404826	515.36	580.11	503.19	580.34	549.54	479.56	496.23	433.14	418.36	468.74	514.88	508.61	478.79	416.07	500.05	545.708	459.206	483.68	2.81e-07	0.00388755	0.186341
11067	11067	'DEPP1'	mRNA	0.302923	0.105119	-0.513688	0.00600456	-0.817155	7.96e-08	3.73	3.87	4.22	4.74	3.58	2.58	3.06	2.65	3.24	2.71	5.78	4.7	4.93	5.26	4.38	4.028	2.848	5.01	0.000468	0.0187574	3.28e-09
1107	1107	'CHD3'	mRNA	-0.0907472	0.405298	-0.174638	0.0101196	-0.0844623	0.172971	22.62	22.63	23.69	26.76	26.48	21.82	21.43	22.74	21.4	21.62	26.03	22.84	21.18	22.76	22.72	24.436	21.802	23.106	0.000884	0.137224	0.0579951
11073	11073	'TOPBP1'	mRNA	-0.113083	0.0647121	0.11056	0.0272281	0.223038	6.04e-06	30.44	32.85	31.64	31.07	30.94	35.7	33.55	36.34	33.21	32.09	32.51	28.32	27.46	27.52	29.84	31.388	34.178	29.13	0.00299119	0.00964409	3.76e-07
11077	11077	'HSF2BP'	mRNA	0.268975	0.243049	-0.234216	0.405041	-0.503745	0.00478503	3.1	2.64	3.02	3.21	3.05	2.26	2.43	2.52	3.21	2.27	4.64	3.61	3.99	4.05	3.14	3.004	2.538	3.886	0.127842	0.061488	0.000704
11078	11078	'TRIOBP'	mRNA	0.114104	0.318762	-0.133135	0.18245	-0.247802	0.000305	19.15	19.51	17.97	21.01	20.8	16.93	17.51	17.88	18.51	18.86	21.06	21.07	19.99	21.04	19.03	19.688	17.938	20.438	0.0383358	0.0934419	2.96e-05
1108	1108	'CHD4'	mRNA	-0.107119	0.0835657	-0.134741	0.00121827	-0.0281703	0.681351	149.87	159.37	158.17	169.11	166.75	148.53	149.71	154.55	141.33	145.48	158.36	155.06	145.57	142.88	148.74	160.654	147.92	150.122	7.08e-05	0.0137027	0.419688
110806298	110806298	'C17orf113'	mRNA	0.368486	0.0230737	0.0804511	0.84288	-0.288555	0.0477994	2.59	2.2	2.26	2.78	2.88	2.81	2.94	2.5	2.78	2.56	2.87	3.41	3.47	3.47	3.25	2.542	2.718	3.294	0.514469	0.00251635	0.0112618
11092	11092	'SPACA9'	mRNA	0.397321	0.0305192	-0.0948962	0.857609	-0.492772	0.00425712	4.33	4.37	4.5	3.97	3.6	3.41	3.44	5.53	3.85	3.4	7.34	5.46	5.24	4.8	5.98	4.154	3.926	5.764	0.540352	0.00356281	0.000613
111	111	'ADCY5'	mRNA	-0.63807	0.347795	0.482978	0.468654	1.12067	0.0167166	0.14	0.19	0.13	0.15	0.26	0.28	0.21	0.24	0.13	0.38	0.1	0.16	0.14	0.09	0.15	0.174	0.248	0.128	0.162404	0.106904	0.00312926
11101	11101	'ATE1'	mRNA	-0.185683	0.0135613	-0.0253396	0.878513	0.159889	0.0167374	30.07	29.25	32.02	32.64	33.83	30.89	30.43	35.63	32.16	26.24	30.04	22.54	27.57	28.92	30.5	31.562	31.07	27.914	0.575034	0.00127791	0.00313516
11104	11104	'KATNA1'	mRNA	0.182664	0.00723911	-0.139769	0.0690785	-0.322986	1.33e-08	33.11	32.8	33.39	36.08	32.76	30.32	32.31	31.64	30.31	29.55	39.55	37.18	39.03	37.62	38.75	33.628	30.826	38.426	0.0099988	0.000575	4.74e-10
11113	11113	'CIT'	mRNA	-0.200988	0.0531047	-0.23408	0.00570558	-0.0337289	0.809805	14.37	17.04	15.6	19.63	16.99	13.92	15.28	15.93	13.26	13.58	16.73	14.87	12.86	14.41	14.69	16.726	14.394	14.712	0.000441	0.00734369	0.5699
11124	11124	'FAF1'	mRNA	0.152354	0.0132466	-0.104623	0.0750241	-0.257558	1.26e-07	56.35	59.78	56.88	61.79	60.93	54.96	57.2	57.04	52.38	52.94	65.94	65.45	63.19	62.33	64.05	59.146	54.904	64.192	0.0112231	0.00123474	5.42e-09
11127	11127	'KIF3A'	mRNA	0.234527	0.0108486	0.113162	0.201822	-0.121787	0.189417	11.68	11.69	12.03	13.6	12.75	13.57	12.94	15.59	13.27	12.46	16.6	12.88	13.55	13.57	14.6	12.35	13.566	14.24	0.0442092	0.00096	0.06564
11128	11128	'POLR3A'	mRNA	-0.0556332	0.52276	0.0619288	0.450067	0.117011	0.0297759	14.27	14.92	15	14.02	14.43	15.57	15.13	16.07	15.47	14.4	14.6	13.17	13.73	14.44	14.45	14.528	15.328	14.078	0.151918	0.209903	0.00627579
11130	11130	'ZWINT'	mRNA	-0.274857	0.000462	-0.0677716	0.495512	0.206508	0.0013844	143.68	147.07	132.1	157.64	155.72	141.14	139.49	141.23	140.28	147.5	128.23	135.58	117.14	115.62	118.59	147.242	141.928	123.032	0.17932	1.94e-05	0.000167
11137	11137	'PWP1'	mRNA	0.026565	0.830251	-0.102768	0.0715582	-0.129889	0.0104981	48.95	51.25	50.31	52.29	50.74	46.41	48.87	49.5	45.94	48.04	55.05	51.1	51.17	49.92	52.98	50.708	47.752	52.044	0.0104873	0.516509	0.00178165
11138	11138	'TBC1D8'	mRNA	-0.135785	0.228563	-0.261084	0.00173142	-0.125828	0.100149	12.76	15.24	13.56	16.56	14.68	12.07	12.47	12.98	12.39	11.9	14.8	13.45	13.48	12.75	13.23	14.56	12.362	13.542	0.000106	0.0559684	0.0283655
11143	11143	'KAT7'	mRNA	0.000728	0.995976	-0.178562	2.17e-06	-0.179847	2.73e-07	126.09	126	119.64	128.12	129.36	107.19	111.47	116.5	110.81	112.85	130.56	125.84	126.68	127	127.84	125.842	111.764	127.584	5.13e-08	0.983153	1.27e-08
11148	11148	'HHLA2'	mRNA	-0.445934	0.00177393	0.237335	0.144696	0.682656	5.29e-13	17.28	17.92	14.06	11.63	14.2	20.28	17.18	20.92	15.58	16.63	12.37	9.89	12.33	10.24	10.68	15.018	18.118	11.102	0.027491	9.71e-05	9.66e-15
11152	11152	'WDR45'	mRNA	0.16156	0.0425778	-0.0875825	0.400931	-0.24972	3.62e-05	40.34	38.83	39.41	42.07	44.56	37.8	40.31	41.72	37.82	37.9	47.51	44.56	43.15	48.94	48.27	41.042	39.11	46.486	0.125286	0.00551229	2.73e-06
11153	11153	'FICD'	mRNA	0.553474	8.33e-06	-0.318531	0.0594948	-0.872404	7.51e-12	3.57	3.97	4.2	4.34	3.89	3.26	3.57	4.06	2.58	2.76	5.36	5.51	5.67	7.15	5.8	3.994	3.246	5.898	0.00819151	1.81e-07	1.57e-13
11157	11157	'LSM6'	mRNA	-0.299741	0.00364044	-0.179416	0.133686	0.119803	0.359568	19.19	19.78	26.05	19.63	21.62	16.46	18.45	20.9	18.28	19.2	17.6	16.55	21.14	18.05	16.17	21.254	18.658	17.902	0.0246766	0.000233	0.157857
11158	11158	'RABL2B'	mRNA	0.22507	0.0351285	0.15468	0.197858	-0.0710054	0.572634	12.96	15.05	11.7	14.6	13.4	15.34	16.55	15.33	13.98	14.67	18.12	14.72	15.49	15.57	16.17	13.542	15.174	16.014	0.0429339	0.00431594	0.314781
1116	1116	'CHI3L1'	mRNA	-0.499785	0.00106072	-0.451335	0.00283441	0.0479355	0.899653	7.38	7.64	7.64	7.18	6.05	4.76	5.5	5.5	5.36	5.43	5.17	5.14	5.68	4.55	5.03	7.178	5.31	5.114	0.000191	5.27e-05	0.709795
11161	11161	'ERG28'	mRNA	-0.245842	0.000966	0.291885	0.000294	0.537148	2.17e-14	29.97	33.22	28.42	32.21	28.79	40.62	40.88	40.8	35.29	31.6	26.53	25.42	26.19	24.04	27.43	30.522	37.838	25.922	1.34e-05	4.67e-05	3.18e-16
11163	11163	'NUDT4'	mRNA	0.108084	0.258767	0.141239	0.0219404	0.0325954	0.751499	166.58	168.71	163.54	142.69	146.36	182.67	172.22	186.27	171.13	162.84	169.07	140.2	175.93	178.58	176.69	157.576	175.026	168.094	0.00228581	0.0675923	0.492301
11165	11165	'NUDT3'	mRNA	0.130841	0.00572252	0.053502	0.42972	-0.0779073	0.115305	15.68	15.22	15.57	15.61	15.33	16.04	16.88	16.36	16.02	15.86	17.34	16.39	16.32	17.44	17.85	15.482	16.232	17.068	0.141234	0.000416	0.0341251
11169	11169	'WDHD1'	mRNA	-0.0840768	0.320476	0.0907271	0.222174	0.174253	0.00112493	14.66	15.64	16.72	16.45	15.3	16.51	16.94	18.35	16.67	16.81	15.16	13.47	14.84	14.93	15.5	15.754	17.056	14.78	0.0508304	0.0941524	0.000132
11179	11179	'ZNF277'	mRNA	0.15223	0.0154876	0.0781361	0.390202	-0.0746587	0.310641	35.68	39.2	37.05	40.57	38.59	40.79	44.12	43.07	38.36	38.56	47.18	40.28	41.27	42.47	43.13	38.218	40.98	42.866	0.119504	0.00150637	0.1281
11180	11180	'WDR6'	mRNA	-0.148443	0.0434335	0.032104	0.839576	0.180042	0.0104094	49.21	47.23	48.1	49.86	51.41	49.62	48.68	49.52	51.86	54.04	42.99	48.49	43.08	44.89	43.44	49.162	50.744	44.578	0.510324	0.00565696	0.00176219
11182	11182	'SLC2A6'	mRNA	-0.1035	0.558448	0.208085	0.112361	0.31099	0.00249933	9.68	8.56	8.78	8.19	9.22	9.7	9.22	10.16	11.78	11.11	8.57	8.1	7.37	8.84	8.84	8.886	10.394	8.344	0.0191516	0.236371	0.000329
11189	11189	'CELF3'	mRNA	-1.30673	4.36e-05	-0.329167	0.448106	0.976846	0.00561876	0.56	0.49	0.47	0.55	0.56	0.38	0.34	0.36	0.47	0.56	0.34	0.15	0.2	0.2	0.19	0.526	0.422	0.216	0.150874	1.21e-06	0.000851
11190	11190	'CEP250'	mRNA	-0.0933817	0.501628	0.0602033	0.635848	0.152876	0.0454254	31.79	35.72	32.16	39.3	36.11	37.29	38.16	41.14	34.28	34.27	39.79	31.81	28.61	29.7	34.96	35.016	37.028	32.974	0.281252	0.195289	0.0105437
11198	11198	'SUPT16H'	mRNA	-0.113378	0.0178488	-0.0350053	0.64557	0.0777764	0.0522485	131.9	131.33	125.42	139.47	134.48	132.14	134.8	133.04	124.58	128.98	132.77	121.09	118.45	120.48	123.99	132.52	130.708	123.356	0.289714	0.00179977	0.0125369
112	112	'ADCY6'	mRNA	-0.227405	1.95e-05	-0.110263	0.0360517	0.116647	0.0359429	40.92	40.52	42.21	41.12	43.29	38.77	38.29	38.73	39.61	39.26	35.96	36.44	36.75	36.3	33.68	41.612	38.932	35.826	0.00421295	4.88e-07	0.0079028
11212	11212	'PLPBP'	mRNA	0.0488602	0.642174	0.136605	0.0368846	0.0871658	0.18428	32.99	32.34	32	33.71	30.92	37.69	37.18	36.68	35.06	33.21	35.19	33.29	33	33.33	33.48	32.392	35.964	33.658	0.00434591	0.305485	0.0632153
11226	11226	'GALNT6'	mRNA	-0.163516	0.00769615	0.24554	8.58e-06	0.408492	5.62e-20	33.74	35.85	31.97	34	37.63	43.28	43.83	44.28	37.89	40.61	33.33	29.83	30.47	29.67	32.4	34.638	41.978	31.14	2.37e-07	0.000625	4.54e-22
11228	11228	'RASSF8'	mRNA	0.242282	0.00841688	-0.313602	6.26e-07	-0.556327	1.23e-14	32.42	32.95	31.95	28.43	29.59	25.51	24.27	29.26	24.23	22.86	35.95	29.49	38.36	39.63	40.48	31.068	25.226	36.782	1.31e-08	0.0007	1.75e-16
11230	11230	'PRAF2'	mRNA	0.539469	0.0151938	0.264795	0.42057	-0.275289	0.192997	4.71	3.89	3.79	6.44	4.2	5.89	5.18	6.83	4.52	5.64	7.71	5.87	5.81	6.71	7.71	4.606	5.612	6.762	0.136348	0.00146913	0.0672706
11231	11231	'SEC63'	mRNA	0.196067	8.09e-05	-0.00986301	0.953732	-0.206551	4.91e-05	89.12	92.88	90.05	95.93	88.94	91.63	93.39	102.31	88.39	84.51	119.33	93.66	99.19	103.28	110.02	91.384	92.046	105.096	0.787714	2.41e-06	3.81e-06
11236	11236	'RNF139'	mRNA	-0.125281	0.283309	0.0615814	0.671449	0.186436	0.0227904	14.33	16.32	16.13	14.51	14.69	16.11	15.87	15.85	15.62	16.67	12.97	13.24	15.23	14.88	13.77	15.196	16.024	14.018	0.312035	0.07753	0.00450921
11237	11237	'RNF24'	mRNA	0.227169	0.00766135	-0.0593076	0.74017	-0.286988	5.05e-05	7.63	6.52	6.32	8.33	7.59	7.27	6.87	7.33	7.42	6.13	8.28	7.72	8.44	8.66	8.67	7.278	7.004	8.354	0.385744	0.000621	3.94e-06
11238	11238	'CA5B'	mRNA	0.267625	0.0199577	-0.0805297	0.719667	-0.348713	0.000255	2.62	3.08	3.31	2.95	3.25	2.94	2.72	3.22	3	2.67	4.1	3.42	3.28	3.64	4.02	3.042	2.91	3.692	0.362214	0.00208429	2.43e-05
112398	112398	'EGLN2'	mRNA	0.137177	0.00706894	0.0185704	0.920902	-0.119143	0.0133744	95.84	92.48	92.66	90.44	95.92	97.66	92.26	95.75	96.64	96.4	102.78	100.19	101.15	104.62	109.46	93.468	95.742	103.64	0.64391	0.000557	0.00237461
112479	112479	'ERI2'	mRNA	0.14307	0.403069	0.223411	0.0174212	0.0799218	0.600634	9.78	9.44	8.75	8.07	8.45	10.95	10.03	11.31	10.28	10.11	10.06	7.49	10.57	10.36	11.14	8.898	10.536	9.924	0.0017172	0.135453	0.338989
112483	112483	'SAT2'	mRNA	0.245319	0.0216459	-0.0267016	0.953732	-0.27253	0.000775	76.88	77.47	77.92	60.4	67.16	72.28	73.53	66.04	73.64	73.47	78.41	77.1	88.29	96.46	85.76	71.966	71.792	85.204	0.727591	0.00232167	8.68e-05
112495	112495	'GTF3C6'	mRNA	-0.185181	0.0451884	0.0958539	0.417342	0.280527	1.61e-06	134.19	134.81	136.66	115.67	111.23	139.82	131.25	139.64	140.05	135.97	111.54	111.73	115.32	112.7	111.57	126.512	137.346	112.572	0.134395	0.00597232	8.8e-08
11253	11253	'MAN1B1'	mRNA	0.176649	0.000462	0.249382	3.01e-07	0.0721826	0.217129	45.43	43.66	46.53	46.52	44.22	51.95	54.35	56.28	56.4	52.58	53.28	51.47	51.3	52.06	51.25	45.272	54.312	51.872	5.84e-09	1.94e-05	0.0789609
11255	11255	'HRH3'	mRNA	-0.529667	0.498863	-2.86851	0.000416	-2.33931	0.00491393	0.22	0.45	0.37	0.58	0.3	0.07	0.04	0.12	0	0.04	0.31	0.32	0.18	0.22	0.3	0.384	0.054	0.266	2e-05	0.193605	0.000726
11258	11258	'DCTN3'	mRNA	-0.104447	0.365189	-0.198455	0.0322888	-0.0945533	0.369983	67.98	63.82	66.56	62.91	68.07	59.45	55.59	56.58	59.71	60.03	60.53	61.66	59.97	62.87	64.77	65.868	58.272	61.96	0.00368747	0.115731	0.164437
11259	11259	'FILIP1L'	mRNA	-0.446506	3.15e-06	-0.0234849	0.953732	0.422315	1.27e-07	49.59	56.9	48.28	64.02	56.52	53.17	58.13	61.57	48.41	49.31	48.96	37.29	37.65	34.41	40.73	55.062	54.118	39.808	0.73453	5.95e-08	5.48e-09
112611	112611	'RWDD2A'	mRNA	0.188439	0.111637	-0.155789	0.254258	-0.344793	9.92e-05	6.8	6.47	6.83	6.21	5.45	5.74	5.7	6.42	5.51	5.3	6.89	7.06	7.49	7.77	7.32	6.352	5.734	7.306	0.0619876	0.0203828	8.37e-06
112616	112616	'CMTM7'	mRNA	-0.299463	0.0353565	0.0135535	0.963782	0.312396	0.00911169	12.25	12.06	10.72	13.51	12.35	12.47	12.49	12	11.86	12.73	9.99	11.98	9.07	9.28	8.54	12.178	12.31	9.772	0.877446	0.00435245	0.00150264
11264	11264	'PXMP4'	mRNA	-0.211368	0.00214855	0.00348795	0.999585	0.21432	0.000186	13.89	14.68	12.66	13.02	13.38	14.5	13.23	14.14	13.59	13.06	11.4	11.71	11.62	12.01	12.08	13.526	13.704	11.764	0.946369	0.000123	1.71e-05
11266	11266	'DUSP12'	mRNA	0.272017	1.77e-05	-0.0221253	0.91368	-0.294691	3.58e-07	86.24	92.28	85.59	87.59	91	93.88	88.79	87.4	86.26	86.08	100.52	112.01	104.41	111.3	112.75	88.54	88.482	108.198	0.63175	4.31e-07	1.69e-08
11269	11269	'DDX19B'	mRNA	0.0999182	0.315369	-0.0708219	0.506072	-0.171318	0.00493084	30.99	37.23	34.22	37.7	34.39	35.55	33.87	35.05	30.73	32.78	39.92	38.35	33.89	36.27	39.86	34.906	33.596	37.658	0.185833	0.0915101	0.00073
112694756	112694756	'LOC112694756'	mRNA	-0.1357	0.344566	0.288189	0.0037241	0.423301	8.52e-14	55.31	59.13	48.5	71.9	62.27	69.78	80.2	77.32	67.61	72.18	60.11	54.04	51.52	50.54	56.03	59.422	73.418	54.448	0.000262	0.105473	1.35e-15
112724	112724	'RDH13'	mRNA	-0.0186038	0.951396	0.171709	0.089744	0.189779	0.026483	16.72	20.02	18.82	20.87	19.76	23.64	20.92	22.51	19.7	19.84	19.47	17.81	17.01	19.02	18.52	19.238	21.322	18.366	0.0142089	0.776579	0.00544445
112752	112752	'IFT43'	mRNA	0.14492	0.465831	-0.153485	0.464368	-0.298862	0.0277727	30.07	25.24	25.86	25.45	24.2	21.77	21.65	23.91	25.91	26.23	24.72	28.15	32.27	30.41	31.6	26.164	23.894	29.43	0.160237	0.172677	0.0057615
112858	112858	'TP53RK'	mRNA	0.11826	0.202118	0.18341	0.0136757	0.0646207	0.477579	17.2	16.81	17.27	15.91	15.4	18.72	18.27	19.43	19.2	19.19	18.17	16.53	18.67	18.57	18.39	16.518	18.962	18.066	0.00127371	0.0467295	0.239034
112869	112869	'SGF29'	mRNA	0.134763	0.345023	-0.173173	0.12359	-0.308588	0.00011	45.36	46.41	50.11	59.83	50.7	46.57	49.54	46.91	41	42.71	62.65	55.71	48.55	53.17	59.66	50.482	45.346	55.948	0.0220145	0.105675	9.39e-06
112939	112939	'NACC1'	mRNA	-0.150767	0.152726	0.071447	0.451892	0.221485	0.00132479	38.46	42.49	36.74	45.05	41.31	45.26	44.21	44.95	40.68	41.53	43.01	37.98	32.46	33.8	38.01	40.81	43.326	37.052	0.153104	0.0314509	0.000159
112950	112950	'MED8'	mRNA	0.116743	0.110419	-0.0389417	0.765179	-0.156202	0.0138498	49.11	49.79	51.82	50.28	48.35	47.69	47.14	50.04	51.71	47.1	52.86	55.92	52.89	56.09	54.52	49.87	48.736	54.456	0.416535	0.0200886	0.00247821
113000	113000	'RPUSD1'	mRNA	0.0157039	0.951396	0.164599	0.00979146	0.148349	0.0274989	40.39	41.12	41.08	41.14	42.37	44.11	46.66	47.02	48.37	48.05	40.66	42.85	38.41	43.08	44.3	41.22	46.842	41.86	0.00085	0.763876	0.00568315
11309	11309	'SLCO2B1'	mRNA	0.0804995	0.290319	-0.00597788	0.972522	-0.0870465	0.0406995	161.91	168.15	168.06	192.6	179.34	178.27	184.14	185.77	167.84	161.34	194.74	184.87	174.36	186.48	186.47	174.012	175.472	185.384	0.896209	0.0806072	0.00918664
11313	11313	'LYPLA2'	mRNA	-0.204159	0.000321	0.0708917	0.347524	0.274485	2.66e-08	66.77	63.77	64.62	63.88	65.1	70.25	67.72	69.88	67.81	68.57	59.71	55.5	53.46	59.27	56.13	64.828	68.846	56.814	0.0998918	1.26e-05	9.97e-10
113130	113130	'CDCA5'	mRNA	-0.149326	0.0141238	-0.0721245	0.28189	0.0766557	0.202675	59.84	56.89	59.27	60.41	61.23	58.69	57.81	58.3	57.19	54.36	52.89	55.52	54.22	53.76	53.82	59.528	57.27	54.042	0.0728929	0.00133855	0.0717618
113146	113146	'AHNAK2'	mRNA	-0.0743963	0.944228	-0.781755	0.00667188	-0.707912	0.0108005	0.17	0.16	0.2	0.16	0.21	0.1	0.09	0.11	0.11	0.13	0.16	0.2	0.14	0.17	0.2	0.18	0.108	0.174	0.000531	0.710565	0.00184678
11316	11316	'COPE'	mRNA	0.172055	0.0254558	0.030345	0.860446	-0.142166	0.0118127	159.9	151.86	172.29	145.97	163.56	166.46	158.97	166.25	165.73	164.04	168.11	176.75	184.5	188.81	181.37	158.716	164.29	179.908	0.5441	0.00284183	0.00205246
113178	113178	'SCAMP4'	mRNA	0.124512	0.237153	0.289047	6.94e-06	0.163914	0.0103526	32.08	37.79	37.21	40.21	34.54	45.87	46.58	47.17	42.98	41.57	42.5	39.1	34.59	40.53	43.27	36.366	44.834	39.998	1.88e-07	0.0590143	0.00174884
11320	11320	'MGAT4A'	mRNA	-0.0475683	0.783642	0.143739	0.057799	0.190793	0.00118611	14.2	13.1	13.22	11.31	13.08	15.22	14.22	14.85	14.88	14.76	12.48	11.47	14.06	12.18	13.31	12.982	14.786	12.7	0.00785329	0.455906	0.000141
113220	113220	'KIF12'	mRNA	-0.0848981	0.579445	-0.201163	0.0423331	-0.116858	0.256916	23.18	19	22.23	22.08	19.78	20.33	16.72	19.87	17.86	17.68	22.39	17.92	19.88	19.79	21.07	21.254	18.492	20.21	0.00516164	0.254006	0.098758
113235	113235	'SLC46A1'	mRNA	-0.0347023	0.630865	0.110981	0.00557597	0.145152	2.73e-05	124.86	125.51	124.72	133.55	131.1	142.59	135.68	142.18	140.54	137.2	127.77	127.03	122.69	126.24	125.28	127.948	139.638	125.802	0.000429	0.296194	1.99e-06
113246	113246	'C12orf57'	mRNA	0.240641	0.0448392	0.0115388	0.974527	-0.229645	0.0618986	103.03	100.59	111.36	91.48	105.4	98.1	104.97	89.92	116.29	115.08	111.73	117.98	114.11	144.81	125.18	102.372	104.872	122.762	0.901911	0.00590733	0.0155278
11325	11325	'DDX42'	mRNA	-0.0542018	0.468186	-0.129206	0.00387038	-0.0755739	0.0969949	132.19	136.7	132.53	145.22	143.67	126.85	126.15	130.84	122.96	129.1	143.53	134.07	126.64	131.43	135.06	138.062	127.18	134.146	0.000275	0.174168	0.0272267
11332	11332	'ACOT7'	mRNA	-0.0112671	0.945275	0.0685827	0.133066	0.0793131	0.0480722	204.82	207.46	208.58	209.32	208.8	215.64	220.55	230.55	220.18	216.13	213.96	199.52	204.23	214.12	214.4	207.796	220.61	209.246	0.0245298	0.711799	0.011358
11333	11333	'PDAP1'	mRNA	-0.16963	0.0231037	-0.0453096	0.5715	0.123672	0.0770621	92.21	95.85	93.68	100.65	99.2	94.08	92.67	94.87	96.2	93.85	92.11	93.13	80.12	78.3	87.54	96.318	94.334	86.24	0.229668	0.00252378	0.0204189
11334	11334	'TUSC2'	mRNA	-0.113414	0.451779	0.124716	0.292634	0.237534	0.00504552	20.85	21.11	22.22	25.26	24.21	24.78	25.01	25.41	25.18	24.97	21.93	22.54	18.35	22.16	20.93	22.73	25.07	21.182	0.076904	0.163808	0.00075
11336	11336	'EXOC3'	mRNA	0.0785051	0.390851	-0.0835506	0.391241	-0.162619	0.0105068	23.2	23.3	23.39	21.71	22.63	21.39	22.7	23.1	20.01	21.87	24.62	23.28	23.62	24.66	25.38	22.846	21.814	24.312	0.120249	0.12879	0.00178503
11338	11338	'U2AF2'	mRNA	-0.113993	0.0809925	0.0518945	0.405978	0.16528	0.000281	184.11	199.28	194.05	209.36	199.22	207.32	210.67	208.94	202.46	203.3	196.8	186.8	169.35	174.01	186.53	197.204	206.538	182.698	0.128356	0.013203	2.71e-05
11342	11342	'RNF13'	mRNA	0.118466	0.0835737	-0.030964	0.818918	-0.149905	0.00762457	41.97	42.52	41.76	39.74	41.65	39.79	40.86	43.18	40.04	41.04	44.23	43.93	47.45	45.72	46.22	41.528	40.982	45.51	0.48274	0.0137091	0.00121813
11343	11343	'MGLL'	mRNA	0.380746	0.000352	0.337805	0.000382	-0.0435456	0.798522	7.42	6.55	6.25	6.45	5.7	8.45	8.23	9.55	7.5	8.27	9.12	7.1	8.88	9.02	8.1	6.474	8.4	8.444	1.82e-05	1.39e-05	0.553097
113444	113444	'SMIM12'	mRNA	-0.121452	0.334346	0.129924	0.228121	0.250828	0.00107153	10.31	9.43	11	11.61	10.55	12.41	10.59	11.75	10.77	11.17	10.15	10.33	8.73	9.92	9.22	10.58	11.338	9.67	0.052962	0.100302	0.000125
113452	113452	'TMEM54'	mRNA	-0.120324	0.325289	-0.197524	0.00517245	-0.0777893	0.523909	66.48	70.14	65.74	66.36	68.08	61.73	59.55	60.98	59.73	56.01	62.49	70.9	58.17	56.47	64.31	67.36	59.6	62.468	0.00039	0.096514	0.275963
11346	11346	'SYNPO'	mRNA	0.284487	0.00259337	-0.333706	0.000121	-0.618793	2.06e-30	16.22	18.24	15.73	21.38	19.27	15.07	14.75	16.6	13.94	13.36	25.52	21.36	20.64	22.21	23.23	18.168	14.744	22.592	4.81e-06	0.000153	8.95e-33
113612	113612	'CYP2U1'	mRNA	0.116301	0.855622	-0.674229	0.0404236	-0.791319	0.000969	1.31	0.77	0.65	0.86	0.7	0.54	0.5	0.61	0.33	0.71	1.05	0.98	0.84	0.91	0.86	0.858	0.538	0.928	0.00488489	0.555958	0.000111
113622	113622	'ADPRHL1'	mRNA	-0.0634857	0.947467	-0.705025	0.00288211	-0.642011	0.00306354	1.9	2.53	2.18	2.94	1.82	1.87	1.37	1.79	1.76	1.81	2.25	2.68	1.76	2.63	3	2.274	1.72	2.464	0.000195	0.715848	0.000418
113655	113655	'MFSD3'	mRNA	0.1147	0.501769	0.294796	0.00165181	0.179711	0.0902541	23.47	22.28	22.03	18.27	21.36	27.22	24.21	25.82	27.77	27.67	20.45	23.6	24.26	27.18	21.32	21.482	26.538	23.362	0.0001	0.195576	0.0248611
113730	113730	'KLHDC7B'	mRNA	1.02692	1.85e-11	-0.409449	0.0375228	-1.43706	2.89e-28	2.24	2.63	2.1	3.21	1.92	1.83	1.86	2.25	1.87	1.4	4.67	4.3	4.06	6.07	5.69	2.42	1.842	4.958	0.00445887	9.46e-14	1.37e-30
113763	113763	'ZBED6CL'	mRNA	-0.175501	0.0851029	0.380498	2.58e-06	0.555487	6.05e-14	17.24	15.84	17.56	15	15.48	21.32	19.94	20.51	21.63	23.3	14.79	14.21	15.64	13.58	14.14	16.224	21.34	14.472	6.26e-08	0.0140416	9.41e-16
113829	113829	'SLC35A4'	mRNA	-0.0513169	0.670611	0.157025	0.0106932	0.207759	3.92e-06	91.16	93.33	91.3	117.36	103.66	124.63	109.55	116.2	105.89	114.96	118.8	104.88	88.26	99.01	97.34	99.362	114.246	101.658	0.00094	0.332267	2.32e-07
1139	1139	'CHRNA7'	mRNA	0.234872	0.658818	-0.815253	0.0402879	-1.05087	0.00217857	0.34	0.42	0.37	0.4	0.37	0.13	0.3	0.22	0.16	0.27	0.48	0.48	0.36	0.35	0.55	0.38	0.216	0.444	0.00486364	0.320058	0.000282
114049	114049	'BUD23'	mRNA	-0.0551051	0.717639	0.128645	0.291059	0.183142	0.0177981	125.43	118.34	123.47	101.29	110.93	128.04	132.65	111.32	130.86	136.64	111.91	115.83	111.94	110.89	111.54	115.892	127.902	112.422	0.076195	0.37971	0.00335853
114112	114112	'TXNRD3'	mRNA	0.0977954	0.493048	-0.111146	0.38705	-0.209417	0.0158838	11.63	12.02	11.8	10.59	12.62	10.65	11.68	11.56	10.36	10.79	11.49	12.8	12.91	13.09	12.9	11.732	11.008	12.638	0.118075	0.189289	0.00294081
114659	114659	'LRRC37B'	mRNA	0.293749	0.00362727	-0.138062	0.324733	-0.432402	4.31e-07	6.98	8.07	6.98	8.37	7.12	6.32	6.86	7.81	6.37	6.94	10.52	8.21	8.72	8.67	9.48	7.504	6.86	9.12	0.0899498	0.000231	2.08e-08
114781	114781	'BTBD9'	mRNA	0.0138682	0.951396	-0.277438	1.92e-05	-0.291857	3.5e-06	6.33	6.28	6.6	6.64	6.42	5.34	5.81	5.29	5.42	5.23	6.64	6.63	6.32	6.5	6.59	6.454	5.418	6.536	5.9e-07	0.805154	2.06e-07
114787	114787	'GPRIN1'	mRNA	0.212383	0.0461384	0.196076	0.077843	-0.0168772	0.933652	6.91	5.95	6.68	5.7	5.93	6.84	7.1	7.44	7.42	7.29	7.77	7.23	6.89	7.25	7.28	6.234	7.218	7.284	0.0117606	0.00613195	0.806783
114791	114791	'TUBGCP5'	mRNA	-0.05308	0.728358	0.184406	0.00516821	0.236995	0.000231	20.79	17.48	17.35	23.29	17.76	23.28	24.81	24.6	23.23	23.37	16.3	15.5	19.85	18.21	17.24	19.334	23.858	17.42	0.00039	0.391261	2.18e-05
114793	114793	'FMNL2'	mRNA	0.194648	0.000964	0.100645	0.104476	-0.0945013	0.132846	17.99	18.21	18.32	17.87	17.62	19.4	19.47	21.17	18.91	18.59	20.44	19.6	19.87	21.81	22.08	18.002	19.508	20.76	0.0174054	4.66e-05	0.0409822
114794	114794	'ELFN2'	mRNA	-0.0891803	0.607026	-0.369474	4.18e-05	-0.280836	1.6e-05	7.77	8.25	7.43	10.2	9.23	7.16	6.67	6.81	6.64	6.25	9.03	7.94	7.15	8.04	8.45	8.576	6.706	8.122	1.43e-06	0.275696	1.1e-06
114818	114818	'KLHL29'	mRNA	0.630679	0.0148778	-0.00229411	0.999991	-0.633511	0.00898235	0.51	0.59	0.61	0.67	0.47	0.6	0.54	0.71	0.43	0.66	0.96	0.94	0.74	0.8	1.11	0.57	0.588	0.91	0.991666	0.00142964	0.00147946
114823	114823	'LENG8'	mRNA	-0.0268675	0.93729	0.109189	0.299683	0.13546	0.00830649	42.69	43.76	41.11	55.55	47.06	48.44	51.74	51.71	47.33	48.17	49.73	45.37	39.82	45.7	46.64	46.034	49.478	45.452	0.0796647	0.696119	0.00134811
114881	114881	'OSBPL7'	mRNA	-0.168166	0.116839	0.168921	0.0713795	0.336441	2.21e-05	14.01	13.43	14.5	15.96	14.45	15.35	15.96	17.98	17.69	15.17	14.85	13.2	11.02	12.29	13.84	14.47	16.43	13.04	0.0104472	0.0216343	1.58e-06
114904	114904	'C1QTNF6'	mRNA	-0.437888	6.71e-05	-0.281961	0.00726939	0.155277	0.124668	14.07	14.88	12.44	18.63	15.8	11.68	12.01	12.11	10.01	10.96	12.79	10.49	8.7	9.79	9.59	15.164	11.354	10.272	0.00059	1.95e-06	0.037595
114907	114907	'FBXO32'	mRNA	1.17554	0.00770463	0.200598	0.885624	-0.975652	0.00706507	0.2	0.13	0.26	0.18	0.06	0.18	0.11	0.24	0.24	0.19	0.33	0.35	0.23	0.6	0.39	0.166	0.192	0.38	0.586157	0.000627	0.00111624
114908	114908	'TMEM123'	mRNA	-0.0863739	0.116731	0.0366808	0.680938	0.122467	0.00131568	198.99	208.38	193.76	189.36	185.12	204.72	211.43	214.42	193.5	188.26	190.24	171.57	183.07	189	192.01	195.122	202.466	185.178	0.321409	0.0216072	0.000158
114926	114926	'SMIM19'	mRNA	0.109984	0.684489	-0.357154	0.0385571	-0.46758	0.00198026	3.05	3.43	3.31	2.83	3.15	2.54	1.99	2.98	2.38	2.57	3.45	3.39	3.76	3.45	2.83	3.154	2.492	3.376	0.00460818	0.345223	0.000253
114928	114928	'GPRASP2'	mRNA	-0.418249	0.0287816	-0.627128	0.00164548	-0.209248	0.447307	2.12	2.38	2.67	2.21	2.6	1.4	1.67	2.06	1.02	1.73	1.74	1.58	1.75	2.23	1.77	2.396	1.576	1.814	9.98e-05	0.00330813	0.216278
114932	114932	'MRFAP1L1'	mRNA	-0.122356	0.0883109	0.0216159	0.941802	0.143432	0.0456545	56.53	53.09	55.05	54.96	53.44	50.87	54.74	59.22	56.48	59.23	52.15	50.02	51.24	49.19	50.39	54.614	56.108	50.598	0.698246	0.014714	0.0106161
114987	114987	'WDR31'	mRNA	0.537195	0.0059661	-0.273089	0.37256	-0.810845	2.9e-06	1.2	1.33	1.67	0.96	1.36	1.16	1.26	1.16	0.93	0.91	2.09	1.4	1.86	2.17	1.75	1.304	1.084	1.854	0.110956	0.000442	1.67e-07
115004	115004	'CGAS'	mRNA	-0.0440926	0.923619	0.309451	0.00511397	0.353106	0.000162	8.16	8.26	7.83	6.32	6.45	9.26	9.31	9.2	8.92	9.66	6.86	6.78	8.35	7.28	6.87	7.404	9.27	7.228	0.000385	0.66561	1.47e-05
115024	115024	'NT5C3B'	mRNA	-0.0470867	0.634933	-0.141425	0.0341474	-0.0948617	0.213668	110.33	114.43	116.34	113.12	115.21	104.57	106.29	97.9	104.46	110.15	107.09	113.97	109.27	113.96	110.61	113.886	104.674	110.98	0.00396775	0.299422	0.0772043
115196	115196	'ZNF554'	mRNA	0.192221	0.321279	-0.2929	0.090057	-0.485641	5.9e-05	4.96	5.71	8.61	5.45	6.56	5.19	4.73	6.36	4.6	5.48	7.97	7.07	5.51	8.03	7.56	6.258	5.272	7.228	0.0142793	0.0945267	4.68e-06
1152	1152	'CKB'	mRNA	-0.474164	1.1e-10	0.17954	0.0476347	0.653082	3.39e-48	1490.13	1969.64	1284.21	2238.83	1594.52	2188.07	2222.56	2108.05	1763.34	1772.42	1522.44	1200.42	1078.95	1070.79	1281.51	1715.47	2010.89	1230.82	0.00606641	6.84e-13	6.33e-51
115290	115290	'FBXO17'	mRNA	0.205568	0.0160351	0.0375339	0.872423	-0.168561	0.01259	24.04	24.93	25.48	29.63	28.05	25.45	27.39	29.13	27.84	27.32	30.49	30.92	29.05	31.9	31.1	26.426	27.426	30.692	0.566543	0.00156973	0.00221333
1153	1153	'CIRBP'	mRNA	0.13414	0.106377	-0.0271889	0.894292	-0.161814	0.03396	573.79	535.44	551.32	518	574.14	535.33	530.66	505.69	577.33	565.67	564.05	669.3	607.35	620.5	590.58	550.538	542.936	610.356	0.599372	0.0191154	0.00736855
115353	115353	'LRRC42'	mRNA	-0.0189983	0.951396	-0.240452	0.000169	-0.221909	0.000507	113.43	107.19	116.78	102.96	109.38	92.06	91.11	90.78	99.1	97.53	104.71	105.64	117.59	112.11	106.39	109.948	94.116	109.288	7.09e-06	0.732447	5.35e-05
115509	115509	'ZNF689'	mRNA	-0.146428	0.168413	0.0448513	0.8044	0.190685	0.0153709	13.18	11.78	12.75	13.25	11.87	12.97	13.8	13.35	12.77	12.64	13.04	11.35	11.28	10.55	10.99	12.566	13.106	11.442	0.462529	0.0360257	0.00282731
115557	115557	'ARHGEF25'	mRNA	0.174945	0.17638	0.257387	0.0149683	0.0818537	0.579795	8.41	9.06	8.96	8.76	9.17	9.97	10.92	9.9	11.39	10.34	10.83	8.66	9.35	11.39	9.85	8.872	10.504	10.016	0.00141578	0.0384391	0.320535
115572	115572	'TENT5B'	mRNA	0.0791812	0.693634	-0.19666	0.115149	-0.276345	0.00667473	9.31	9.28	10.59	9.34	9.47	8.5	8.58	9.04	8.53	7.74	9.66	9.41	10.55	11.32	10.15	9.598	8.478	10.218	0.0198476	0.352666	0.00104293
115701	115701	'ALPK2'	mRNA	-0.151966	0.544296	-0.471827	0.00438915	-0.320369	0.0662065	1.38	1.47	1.16	1.53	1.27	1.1	0.84	1.1	1.08	0.85	1.24	1.01	1.25	1.47	1.2	1.362	0.994	1.234	0.000319	0.226068	0.0168485
115703	115703	'ARHGAP33'	mRNA	-0.339381	0.0458565	-0.180172	0.391732	0.158638	0.401381	3.01	3.61	2.5	3.19	3.07	2.59	2.79	2.79	2.51	2.93	2.43	2.6	1.98	2.5	2.7	3.076	2.722	2.442	0.120539	0.00607292	0.184223
115704	115704	'EVI5L'	mRNA	0.467797	2.33e-06	-0.00520371	0.999991	-0.473639	7.47e-08	5.54	5.32	5.17	6.33	5.76	5.83	5.97	5.98	5.38	5.19	7.63	7.62	6.85	8.46	8.63	5.624	5.67	7.838	0.950505	4.23e-08	3.07e-09
115708	115708	'TRMT61A'	mRNA	0.0517226	0.78888	0.415525	1.02e-08	0.363224	4.3e-07	11.28	10.13	10.5	10.27	10.78	14.74	14.3	13.77	14.41	14.19	12.03	11.29	9.98	11.15	10.9	10.592	14.282	11.07	1.44e-10	0.462551	2.07e-08
115939	115939	'TSR3'	mRNA	0.0163364	0.951396	0.238832	3.05e-05	0.221932	4.48e-05	79.33	79.66	77.48	77.6	72.98	99.83	93.12	92.22	86.99	90.66	80.19	74	78.21	81.62	81.21	77.41	92.564	79.046	1e-06	0.735461	3.45e-06
115992	115992	'RNF166'	mRNA	0.24717	0.0213299	0.503844	4.27e-10	0.256061	0.00300535	10.73	11.89	11.35	11.93	10.57	17.9	16.42	15.97	15.57	14.73	13.88	13.38	12.3	15.51	13.14	11.294	16.118	13.642	4.74e-12	0.00227881	0.000408
116028	116028	'RMI2'	mRNA	0.0723021	0.715126	0.27316	0.00801223	0.20027	0.0231696	24.73	21.83	19.73	21.42	19.21	26.86	26.89	24.76	25.63	26.63	24.04	21.5	21.59	23.34	23.01	21.384	26.154	22.696	0.000665	0.376041	0.00461241
116068	116068	'LYSMD3'	mRNA	0.331705	0.0120204	0.0340587	0.93644	-0.298104	0.00425205	11.89	12.36	11.43	9.77	9.22	12.19	11.55	12.71	9.77	10.53	12.81	10.91	15.06	14.99	15.53	10.934	11.35	13.86	0.687068	0.00108942	0.000612
1161	1161	'ERCC8'	mRNA	0.0744406	0.547347	-0.0809933	0.488694	-0.155941	0.0394221	18.31	18.24	21.65	18	19.97	15.9	18.94	16.61	17.42	19.95	19.26	22.52	19.37	18.39	20.27	19.234	17.764	19.962	0.174998	0.228098	0.00882258
116150	116150	'NUS1'	mRNA	0.222047	0.00124131	0.00104595	0.999991	-0.221507	1.43e-05	53.3	52.48	53.25	47.61	47.84	52.76	51.56	55.18	49.11	48.98	60.28	52.14	62.35	62.18	62.11	50.896	51.518	59.812	0.980824	6.41e-05	9.74e-07
116225	116225	'ZMYND19'	mRNA	-0.160003	0.0311043	0.140662	0.142165	0.300146	3.41e-05	55.36	54.11	54.2	58.07	59.12	58.19	60.7	62.23	70.35	63.52	52.34	49.99	46.85	53.17	53.8	56.172	62.998	51.23	0.0268264	0.00365911	2.56e-06
116228	116228	'COX20'	mRNA	-0.120835	0.318914	0.025745	0.941802	0.146017	0.0369753	25.84	25.11	26.3	20.02	23.66	25.41	24.09	26.51	23.86	24.41	22.04	20.85	22.28	23.47	23.11	24.186	24.856	22.35	0.703051	0.093563	0.00817438
116236	116236	'ABHD15'	mRNA	0.294855	0.0029191	-0.00897519	0.978326	-0.304364	0.000904	7.05	7.48	6.62	7.49	7.34	6.66	7.8	7.79	6.84	7.07	8.66	7.94	8.52	10.04	9.29	7.196	7.232	8.89	0.908466	0.000178	0.000103
1163	1163	'CKS1B'	mRNA	-0.0590418	0.365679	0.0551897	0.510643	0.113678	0.0478796	456.13	483.75	460.04	456.58	469.45	465.9	507.97	476.27	495.6	508.5	468.3	440.85	464.19	431.64	454.57	465.19	490.848	451.91	0.188575	0.115908	0.011298
116369	116369	'SLC26A8'	mRNA	0.24352	0.142659	-0.190927	0.398782	-0.435039	0.00185788	3.3	3.21	3.22	3.49	2.82	3.25	2.41	3.03	3.1	2.43	4.3	3.4	3.61	3.75	4.14	3.208	2.844	3.84	0.124037	0.0285613	0.000235
116496	116496	'NIBAN1'	mRNA	1.52985	2.62e-10	-0.243588	0.731674	-1.77388	9.45e-15	0.24	0.34	0.31	0.36	0.16	0.26	0.22	0.24	0.24	0.24	0.7	0.8	0.69	0.96	0.95	0.282	0.24	0.82	0.376679	1.84e-12	1.28e-16
116540	116540	'MRPL53'	mRNA	-0.0992304	0.321279	-0.179481	0.0211398	-0.0807248	0.399405	367.17	380.66	367.05	361.42	404.92	346.32	324.69	323.71	358.4	348.36	337.92	353.15	396.31	348.33	357.72	376.244	340.296	358.686	0.00218582	0.0945106	0.182791
116844	116844	'LRG1'	mRNA	-0.30542	0.153107	0.116061	0.745433	0.420881	0.0109335	3.29	3.64	3.63	3.66	2.55	4.19	3.91	3.2	3.77	3.28	3.12	2.73	2.46	3	2.41	3.354	3.67	2.744	0.391502	0.0315754	0.00187531
116966	116966	'WDR17'	mRNA	1.02338	0.00497698	0.430923	0.39563	-0.593043	0.0785217	0.26	0.16	0.24	0.17	0.34	0.2	0.3	0.37	0.3	0.29	0.49	0.26	0.35	0.62	0.58	0.234	0.292	0.46	0.122409	0.000347	0.0208814
116983	116983	'ACAP3'	mRNA	0.0693463	0.569551	0.182082	0.0117393	0.112191	0.150404	15.08	15.16	13.93	13.9	14.22	16.74	16.86	16.74	16.47	17.25	15.9	13.89	15.38	16.81	15.32	14.458	16.812	15.46	0.00106077	0.245446	0.0482362
116987	116987	'AGAP1'	mRNA	0.125196	0.118645	-0.0230043	0.921926	-0.148789	0.00156776	16.48	16.05	15.48	18.94	16.65	16.43	16.07	15.96	15.46	14.8	17.98	16.38	14.54	16.17	17.24	16.72	15.744	16.462	0.660927	0.0220968	0.000193
117177	117177	'RAB3IP'	mRNA	0.176659	0.0122778	-0.152253	0.0162844	-0.329427	2.32e-09	21.59	22.98	23.37	22.72	25.51	20.73	20.35	19.75	18.12	16.7	29.95	23.77	23.31	23.87	23.37	23.234	19.13	24.854	0.00157172	0.00112011	7.27e-11
117245	117245	'PLAAT5'	mRNA	0.590741	0.00161866	-0.0853418	0.915224	-0.676592	0.000261	1.96	1.53	1.68	1.93	1.7	1.12	1.54	2.07	1.82	1.82	2.59	2.85	2.7	2.67	2.33	1.76	1.674	2.628	0.634786	8.7e-05	2.49e-05
117246	117246	'FTSJ3'	mRNA	-0.186334	0.0368867	-0.0572023	0.638042	0.128553	0.0497252	36.3	40.47	36.79	42.53	42.44	38.31	38.27	40.91	36.45	37.91	37.26	35.93	32.77	31.94	37.11	39.706	38.37	35.002	0.282915	0.00460059	0.0118295
1173	1173	'AP2M1'	mRNA	-0.145708	0.00471238	0.0061912	0.954871	0.151305	0.00076	166.4	172.24	164.07	170.66	177.31	179.91	176.13	172.47	171.13	164.73	160.11	158.17	148.54	147.75	160.45	170.136	172.874	155.004	0.858452	0.000322	8.47e-05
1174	1174	'AP1S1'	mRNA	-0.0684464	0.646771	0.134265	0.182481	0.202183	0.00215415	53.24	54.76	51.48	43.95	47.42	58.49	54.35	55.52	55.07	55.51	48.7	46.98	46.09	49.27	50.52	50.17	55.788	48.312	0.0383533	0.309779	0.000278
117583	117583	'PARD3B'	mRNA	0.374124	0.000406	0.11935	0.363424	-0.25536	0.0152437	3.53	3.91	3.8	4.02	3.41	3.96	4.11	4.9	4.06	3.62	5.75	3.87	5.09	4.64	5.3	3.734	4.13	4.93	0.107007	1.65e-05	0.00279841
117608	117608	'ZNF354B'	mRNA	-0.0341992	0.923788	0.235186	0.0218731	0.268852	0.00455355	9.32	9.68	9.64	8.67	8.58	10.07	10.75	12.24	10.43	11.16	10.21	7.8	8.91	8.8	9.5	9.178	10.93	9.044	0.00227485	0.675555	0.000663
117854	117854	'TRIM6'	mRNA	-0.125331	0.512079	-0.379842	0.0043709	-0.255017	0.0586134	4.54	4.36	4.86	5.22	4.7	3.42	3.87	4.27	3.66	3.26	4.36	4.13	4.45	4.52	4.32	4.736	3.696	4.356	0.000317	0.202486	0.0144988
1181	1181	'CLCN2'	mRNA	-0.215188	0.00185133	0.0589673	0.671045	0.273587	3.96e-05	18.22	17.55	17.2	18.53	18.08	19.52	19.31	17.69	19.73	18.65	16.43	15.39	15.36	15.46	15.82	17.916	18.98	15.692	0.311409	0.000103	3.01e-06
1182	1182	'CLCN3'	mRNA	0.158638	0.000134	-0.085957	0.0815417	-0.245137	1.07e-11	38.36	39.66	37.89	42.64	40.85	38.94	37.44	40.58	35.47	35.66	46.36	43.4	43.66	43.98	46.29	39.88	37.618	44.738	0.0124919	4.47e-06	2.3e-13
1183	1183	'CLCN4'	mRNA	0.12244	0.216674	-0.0803982	0.543739	-0.203394	0.0102079	5.52	5.47	5.69	5.48	5.55	4.91	5.47	5.41	5.51	5.17	6.04	6.24	5.63	6.3	6.15	5.542	5.294	6.072	0.209888	0.0515961	0.00172009
1184	1184	'CLCN5'	mRNA	-0.0908154	0.139967	0.196074	1.87e-06	0.286394	3.8e-13	21.49	23.81	23.08	23.12	22.11	27.31	27.36	27.04	27.59	27.87	22.73	24.18	24.18	22.15	20.95	22.722	27.434	22.838	4.29e-08	0.0278658	6.83e-15
118471	118471	'PRAP1'	mRNA	-0.320757	0.0201848	-0.0561097	0.882495	0.264099	0.048777	28.93	33.22	33.52	28.71	32.21	30.92	30.4	35.45	29.8	27.05	28.35	23.8	26.27	23.55	25.24	31.318	30.724	25.442	0.579285	0.00211785	0.0115657
118472	118472	'ZNF511'	mRNA	-0.152595	0.0186608	-0.0840368	0.328532	0.0680199	0.313603	117.64	131.46	116.32	131.39	117.11	113.16	122.61	117.14	114.66	119.13	113.42	109.58	110.92	110.47	113	122.784	117.34	111.478	0.0914385	0.00190853	0.129826
118487	118487	'CHCHD1'	mRNA	-0.205829	0.176149	0.180515	0.273842	0.385736	0.00011	50.86	40.64	44.6	35.83	40.32	43.27	51.85	46.38	54.57	48.13	35.03	35.63	39.36	40.5	35.71	42.45	48.84	37.246	0.069624	0.038336	9.43e-06
1185	1185	'CLCN6'	mRNA	-0.0734005	0.543866	0.22459	0.000325	0.297415	1.9e-07	10.36	11.72	11.03	12.32	11.69	13.64	13.64	13.91	13.05	13.19	11.97	11.24	10.2	10.64	10.61	11.424	13.486	10.932	1.5e-05	0.225825	8.48e-09
1186	1186	'CLCN7'	mRNA	0.0665084	0.402837	0.207942	4.84e-07	0.140844	0.00299512	45.87	46.13	48.39	50.06	47.54	56.79	54.74	56.59	55.7	53.95	50.4	49.69	45.85	53	52.07	47.598	55.554	50.202	9.87e-09	0.135278	0.000406
118738	118738	'ZNF488'	mRNA	-0.330994	0.00282513	0.0834041	0.620164	0.413842	2.8e-07	9.12	8.54	10.82	10.6	10.22	10.85	10.39	11.34	10.39	9.83	9.13	7.5	7.46	8.28	7.16	9.86	10.56	7.906	0.267164	0.00017	1.31e-08
118924	118924	'FRA10AC1'	mRNA	0.147825	0.190954	-0.0759682	0.672968	-0.224276	0.0138165	12.21	13.54	12.38	11.79	10.99	11.63	11.18	13.9	10.41	11.36	13.69	12.1	14.91	13.78	13.49	12.182	11.696	13.594	0.313203	0.0430252	0.00246976
118980	118980	'SFXN2'	mRNA	-0.204266	0.0138214	-0.238173	0.00288211	-0.0344889	0.837663	16.77	16.81	15.61	16.98	17.03	13.66	14.92	14.41	14.84	13.33	14.05	14.85	13.59	14.45	15.43	16.64	14.232	14.474	0.000195	0.00130408	0.60567
1191	1191	'CLU'	mRNA	0.083749	0.466206	-0.107305	0.207867	-0.191724	0.00234269	46.06	47.59	45.55	54.71	46.94	47.5	46.93	47.65	42.96	41.15	56.53	52.24	46.57	48.13	53.74	48.17	45.238	51.442	0.046257	0.172844	0.000307
119391	119391	'GSTO2'	mRNA	0.51908	0.304661	-0.505909	0.500745	-1.02586	0.0144663	0.39	0.28	0.56	0.56	0.31	0.39	0.5	0.45	0.26	0.38	1.46	1.28	0.82	0.79	0.92	0.42	0.396	1.054	0.182471	0.0869851	0.00261732
119392	119392	'SFR1'	mRNA	0.0570682	0.8579	-0.194249	0.18705	-0.251807	0.0148729	21.47	17.6	19.19	16.95	15.69	16.75	15.12	16.09	15.36	16.46	18.2	20.74	18.47	20.49	17.89	18.18	15.956	19.158	0.0396523	0.561187	0.00271699
119467	119467	'CLRN3'	mRNA	-0.0724562	0.674394	0.116356	0.323165	0.188321	0.0282884	37.52	39.42	35.51	34.37	40.66	42.52	39.38	43.73	39.53	41.15	35.79	34.44	39.77	33.87	36.61	37.496	41.262	36.096	0.0892228	0.335919	0.00588212
1196	1196	'CLK2'	mRNA	-0.177071	0.0499911	0.0240184	0.921926	0.200391	0.00284802	52.38	56.32	51.75	62.44	55.45	55.84	60.5	61.38	54.45	54.31	56.83	47.92	43	49.88	50.36	55.668	57.296	49.598	0.649155	0.0068051	0.000382
120	120	'ADD3'	mRNA	-0.0915024	0.074958	0.0444864	0.530322	0.135441	0.00219819	123.73	131.39	125.85	120.87	122.85	130.1	137.56	138.85	121.6	122.85	123.65	107.38	120.38	118.26	120.79	124.938	130.192	118.092	0.201046	0.0118594	0.000285
120224	120224	'TMEM45B'	mRNA	0.00061	0.996016	0.13004	0.105178	0.128903	0.0290838	74.14	63.12	69.69	61.66	66.48	70.97	69.83	73.91	70.91	74.83	66.58	63.02	71.49	67.86	64.62	67.018	72.09	66.714	0.0175731	0.992249	0.00608609
120227	120227	'CYP2R1'	mRNA	0.29037	0.00150902	-0.016289	0.953732	-0.307151	0.000911	10.49	9.29	10.57	9.7	10.03	10.88	9.39	10.55	11.19	9.41	12.53	11.24	12.62	13.99	13.81	10.016	10.284	12.838	0.834026	8.02e-05	0.000104
120400	120400	'NXPE1'	mRNA	0.494027	0.089059	-0.0377595	0.956891	-0.532475	0.0340001	0.62	0.84	0.58	0.48	0.65	0.53	0.7	0.82	0.52	0.6	0.89	0.83	0.77	0.79	1.2	0.634	0.634	0.896	0.862338	0.0149193	0.00738545
1209	1209	'CLPTM1'	mRNA	-0.232645	0.0295618	0.0504182	0.729148	0.282413	0.000151	87.16	99.93	90.26	111.66	98.59	106.74	103.69	106.97	93.95	99.35	94.42	92.25	77.57	73.13	80.44	97.52	102.14	83.562	0.373839	0.00342265	1.36e-05
120939	120939	'TMEM52B'	mRNA	0.0316651	0.863135	-0.218024	0.0163622	-0.250186	0.00189863	20.08	19.23	19.55	20.42	20.2	15.45	19.06	19.02	18.04	15	20.72	19.18	20.8	20.44	21.45	19.896	17.314	20.518	0.0015815	0.568723	0.000242
1211	1211	'CLTA'	mRNA	0.00581719	0.960864	-0.134807	0.00281283	-0.141147	0.00166615	382.88	412.51	421.62	417.96	392.72	372.98	379.97	369.94	374.14	377.16	413.56	419.48	409.86	404.22	402.57	405.538	374.838	409.938	0.00019	0.883047	0.000206
121227	121227	'LRIG3'	mRNA	0.147891	0.0130963	0.0357335	0.745433	-0.112706	0.0406366	26.86	26.46	28.08	27.49	28.47	28.39	29.31	30.61	27.74	26.68	31.77	31.66	28.88	31.52	29.42	27.472	28.546	30.65	0.391384	0.00121708	0.00916755
121441	121441	'NEDD1'	mRNA	0.140514	0.214356	-0.0522461	0.7233	-0.193158	0.0299939	13.42	14.72	13.66	13.91	13.65	12.74	14.48	14.91	13.08	13.1	15.07	12.88	16.5	16.8	16.16	13.872	13.662	15.482	0.367858	0.0508326	0.00633327
121506	121506	'ERP27'	mRNA	-0.4251	0.00294049	-0.386496	0.00758221	0.0379885	0.930822	10.92	12.91	10.15	11.07	10.54	8.23	7.7	7.83	9.88	9.33	9.11	8.81	8.56	6.57	8.69	11.118	8.594	8.348	0.000622	0.000179	0.758204
121665	121665	'SPPL3'	mRNA	0.0641542	0.428777	-0.104577	0.0687892	-0.169287	0.00171468	41.65	43.72	43.02	44.45	42.58	39.77	40.88	41.89	37.91	40.76	45.66	42.64	45.31	44.62	43.37	43.084	40.242	44.32	0.00991541	0.151118	0.000214
122060	122060	'SLAIN1'	mRNA	0.246642	0.139247	-0.393304	0.0132792	-0.640547	1.24e-06	4.5	4.4	3.96	4.07	4.12	3	3.76	3.64	3.09	3.05	6.24	3.93	5.04	5	4.95	4.21	3.308	5.032	0.00122637	0.0277056	6.57e-08
122525	122525	'C14orf28'	mRNA	0.516208	0.157586	-0.212085	0.780905	-0.728993	0.0167445	1.16	0.91	1.37	1	0.99	0.91	1.32	1.35	0.87	0.43	1.4	1.81	1.33	1.85	1.48	1.086	0.976	1.574	0.433983	0.0329341	0.00313752
122553	122553	'TRAPPC6B'	mRNA	0.115529	0.244847	-0.0653346	0.595	-0.181412	0.0121123	25.72	29.79	28.18	28.23	24.94	26.76	26.83	26.51	24.42	24.8	33.13	30	27.9	33.72	30.62	27.372	25.864	31.074	0.24708	0.0621486	0.00211401
122773	122773	'KLHDC1'	mRNA	1.47192	0.038001	0.668746	0.676534	-0.805001	0.239491	0.19	0.08	0.22	0.15	0	0.23	0.2	0.49	0.07	0.08	0.37	0.36	0.45	0.22	0.34	0.128	0.214	0.348	0.316363	0.00478063	0.089793
122786	122786	'FRMD6'	mRNA	-0.231798	0.0172379	-0.160534	0.0751635	0.0708032	0.545895	23.74	22.65	24.95	24.2	22.22	19.51	19.53	21.88	23.53	19.26	20.07	19.43	20.49	20.26	19.09	23.552	20.742	19.868	0.0112562	0.00172782	0.293501
122953	122953	'JDP2'	mRNA	-0.234266	0.0172133	-0.317876	6.94e-07	-0.0843448	0.45441	73.62	72.25	70.92	85.64	78.72	64.2	59.68	68.27	60.9	55.63	74.6	67.11	59.06	53.63	70.17	76.23	61.736	64.914	1.48e-08	0.00172123	0.221931
123096	123096	'SLC25A29'	mRNA	0.505729	6.22e-06	0.243544	0.0714396	-0.262786	0.013673	6.93	6.12	7.46	7.01	6.87	8.82	8.64	8.35	7.88	6.89	10.09	8.95	8.91	10.3	11.13	6.878	8.116	9.876	0.0104613	1.3e-07	0.00243835
123169	123169	'LEO1'	mRNA	-0.214334	0.00771697	0.0183171	0.948436	0.232051	0.000888	38.61	43.25	40.41	43.85	42.9	44.43	41.33	46.06	39.59	42.69	40.92	34.41	36.38	31.9	38	41.804	42.82	36.322	0.718537	0.000629	0.000101
123207	123207	'C15orf40'	mRNA	0.118515	0.0949033	0.130957	0.0484286	0.0118453	0.933652	9.59	8.85	9.4	8.36	9.03	10.34	9.8	10.44	9.88	9.16	9.75	7.83	10.8	11.8	9.58	9.046	9.924	9.952	0.0062001	0.0163218	0.815392
123264	123264	'SLC51B'	mRNA	-0.0667316	0.764434	0.380642	3.02e-05	0.446816	2.53e-07	38.92	34.93	41.19	39.44	34.95	46.46	54.01	49.84	52.45	48.08	38.02	34.48	37.27	40.69	32.68	37.886	50.168	36.628	9.91e-07	0.435425	1.16e-08
123879	123879	'DCUN1D3'	mRNA	-0.049927	0.827221	0.129446	0.273296	0.178896	0.043572	5.58	5.1	5.22	4.75	5.62	5.84	5.51	6.05	5.57	6.1	4.81	5.31	5.22	5.01	5.19	5.254	5.814	5.108	0.0693839	0.512836	0.00999526
123920	123920	'CMTM3'	mRNA	-0.125758	0.254407	-0.225627	0.0222206	-0.100371	0.363828	20.88	24.29	23.83	25.69	23.15	19.77	21.59	18.3	20.69	21.6	22.49	22.46	21.72	20.75	21.43	23.568	20.39	21.77	0.00232615	0.0658272	0.160495
124045	124045	'SPATA33'	mRNA	-0.441937	0.017892	0.0276551	0.953732	0.468949	0.00449832	6.49	7.79	7.47	8.81	6.87	7.64	8.27	7.27	8.85	6.9	6.83	5.21	6.29	4.86	4.92	7.486	7.786	5.622	0.829697	0.00180735	0.000652
124152	124152	'IQCK'	mRNA	0.382701	0.0341006	0.200952	0.450695	-0.182268	0.370576	2.25	2.22	2.44	2.67	2.49	2.58	3.14	3.55	2.55	2.57	3.3	2.68	3.26	3.49	3.36	2.414	2.878	3.218	0.15229	0.00413645	0.164745
124222	124222	'PAQR4'	mRNA	0.0146681	0.961976	0.598016	1.66e-08	0.582786	2.24e-09	6.88	7.61	6.19	8.52	7.78	10.8	13.31	11.11	10.71	12.01	7.62	8.27	6.69	7.18	7.52	7.396	11.588	7.456	2.49e-10	0.8857	7.01e-11
124245	124245	'ZC3H18'	mRNA	0.0561103	0.752699	0.173026	0.0445257	0.116301	0.089621	31.9	36.33	34.09	41.84	37.02	41.85	41.03	45.13	37.9	39.64	43.05	37.85	34.12	37.51	40.41	36.236	41.11	38.588	0.00552604	0.42033	0.0246597
1244	1244	'ABCC2'	mRNA	0.0910793	0.181489	0.271002	1.68e-10	0.179402	8.38e-07	52.8	54.99	51.73	48.08	49.6	63.59	61.91	66.3	60.63	61.36	54.96	52.32	56.58	56.82	55.32	51.44	62.758	55.2	1.65e-12	0.0398685	4.29e-08
124512	124512	'METTL23'	mRNA	0.130901	0.275763	-0.0715822	0.671453	-0.202948	0.0158976	49.81	46.59	53.02	45.08	47.43	42.36	46.37	50.4	49.32	48.11	49.97	51.04	56.58	55.7	51.21	48.386	47.312	52.9	0.312095	0.0741669	0.00294432
124565	124565	'SLC38A10'	mRNA	0.200916	0.00879066	0.138937	0.019937	-0.06262	0.485296	23.82	26.43	23.13	26.48	24.61	28.51	27.07	28.48	26.32	26.94	28.78	25.07	25.49	31.17	27.96	24.894	27.464	27.694	0.00202174	0.000739	0.244934
124637	124637	'CYB5D1'	mRNA	-0.0446928	0.849127	0.199241	0.0267917	0.243402	0.0012077	10.83	10.48	9.8	10.37	11.98	13.03	12.61	12.59	11.8	12.02	11.34	10.66	10.16	10.42	9.65	10.692	12.41	10.446	0.00293678	0.545951	0.000144
124872	124872	'B4GALNT2'	mRNA	0.0935312	0.305582	-0.0925055	0.374931	-0.186609	0.000484	72.48	80.82	80.92	93.72	84.8	81.37	77.49	84.9	72.76	67.18	94.43	87.28	79.32	79.81	87.28	82.548	76.74	85.624	0.112245	0.0874873	5.08e-05
124923	124923	'RSKR'	mRNA	-0.147894	0.652351	0.301027	0.119081	0.448304	0.00588298	1.82	2.26	1.82	1.98	1.69	2.28	2.56	2.42	2.35	2.3	1.88	1.54	1.51	1.6	2.18	1.914	2.382	1.742	0.0208768	0.314723	0.000901
125058	125058	'TBC1D16'	mRNA	0.00306179	0.99449	0.103201	0.132129	0.0996135	0.0249112	40.53	35.15	39.6	44.82	40.61	39.22	44.91	38.73	43.47	44.69	36.96	38.36	34.4	35.41	39.22	40.142	42.204	36.87	0.0243011	0.945724	0.00505522
125061	125061	'AFMID'	mRNA	2.74e-05	0.999738	0.322108	3.2e-05	0.321488	1.5e-05	29.49	28.99	28.92	29.5	29.02	40.28	38.68	39.35	35.64	33.14	31.49	28.09	28.43	28.83	30.25	29.184	37.418	29.418	1.06e-06	0.999672	1.03e-06
125476	125476	'INO80C'	mRNA	-0.290128	0.0206431	-0.0829866	0.729836	0.206646	0.104647	23.87	25.35	27.74	24	26.77	24.4	21.89	24.66	24.81	26.07	20.48	19.71	20.58	22.78	22.24	25.546	24.366	21.158	0.374547	0.00218065	0.0299808
125488	125488	'TTC39C'	mRNA	0.335959	0.0436924	0.046863	0.941802	-0.289686	0.0541228	5.77	5.74	6.08	4.87	3.38	5.48	4.47	3.22	5.61	5.65	5.87	5.39	5.34	8.24	6.27	5.168	4.886	6.222	0.707063	0.00569855	0.0130747
125950	125950	'RAVER1'	mRNA	-0.142975	0.176864	0.116107	0.151418	0.258351	0.000422	42.27	47.74	42.45	49.72	43.33	52.23	50.82	53.28	45.04	45.7	48.68	40.89	36.93	37.4	42.1	45.102	49.414	41.2	0.0292197	0.0385871	4.31e-05
126069	126069	'ZNF491'	mRNA	0.486163	0.317544	-0.307925	0.704115	-0.794741	0.0399509	0.48	0.49	0.45	0.39	0.45	0.38	0.39	0.37	0.31	0.37	0.75	0.51	0.56	0.85	0.56	0.452	0.364	0.646	0.345151	0.0925511	0.00897191
126070	126070	'ZNF440'	mRNA	-0.131303	0.403624	-0.29085	0.00704624	-0.160155	0.117922	8.42	7.41	7.69	6.15	7.25	5.73	6.42	6.3	6.25	5.73	6.59	6.03	6.83	6.9	7.45	7.384	6.086	6.76	0.000566	0.136027	0.0351058
126133	126133	'ALDH16A1'	mRNA	0.0518735	0.698361	0.225135	9.48e-05	0.172774	0.00984065	23.03	22.78	23.81	23.27	23.21	26.62	27.49	28.57	28.52	26.04	22.44	23.12	24.84	25.1	25.75	23.22	27.448	24.25	3.64e-06	0.357735	0.00164456
126282	126282	'TNFAIP8L1'	mRNA	-0.128094	0.25085	-0.201441	0.0246079	-0.0738949	0.5397	14.71	13.35	13.26	13.13	14.74	11.65	11.24	12.39	12.59	12.89	12.84	13.51	11.83	11.84	13.82	13.838	12.152	12.768	0.00264389	0.0644702	0.28799
126295	126295	'ZNF57'	mRNA	-0.0823849	0.715207	0.155176	0.264619	0.236921	0.0327806	11.22	11.97	9.91	12.05	11.54	11.83	13.89	13.16	12.83	12.12	11.54	10.6	10.02	9.43	12.38	11.338	12.766	10.794	0.0660309	0.376341	0.0070494
1263	1263	'PLK3'	mRNA	0.24989	0.352492	0.564055	0.00215548	0.313541	0.0572401	3.24	3.1	1.99	3.55	2.62	4.56	4.33	3.85	4.65	4.23	3.53	3.13	3.84	3.13	3.73	2.9	4.324	3.472	0.000137	0.10933	0.0140831
126328	126328	'NDUFA11'	mRNA	-0.254277	6.33e-06	0.0497712	0.663357	0.303443	1.17e-07	297.44	304.8	297.55	312.12	302.05	313.39	327.73	303.69	331.71	322.5	268.3	253.69	245.69	254.13	266.84	302.792	319.804	257.73	0.30407	1.33e-07	5e-09
126353	126353	'MISP'	mRNA	-0.0130132	0.951396	-0.125094	0.0162166	-0.112675	0.0132685	85.98	85.24	83.21	94.95	85.32	83.78	81.05	82.9	77.93	77.39	88.98	88.26	80.94	85.68	89.99	86.94	80.61	86.77	0.00156322	0.77282	0.00235341
126374	126374	'WTIP'	mRNA	-0.0865756	0.467388	-0.243633	0.000462	-0.15758	0.0474517	14.07	12.65	11.06	14.19	11.3	12.42	11.03	9.36	11.86	9.42	13.12	12.87	14.45	13.22	11.16	12.654	10.818	12.964	2.27e-05	0.173395	0.0111542
126375	126375	'ZNF792'	mRNA	0.103029	0.610445	-0.196397	0.2025	-0.299967	0.0110639	3.36	3.78	3.78	3.72	3.8	3.15	3.3	3.51	3.21	3.1	4.28	4.16	3.89	3.94	3.67	3.688	3.254	3.988	0.0445409	0.279154	0.00190302
126433	126433	'FBXO27'	mRNA	0.26697	0.0246493	-0.0908401	0.67875	-0.358428	0.000719	8.04	7.93	8.05	8.65	8.12	8.07	7.39	8.57	7.94	6.82	10.79	9.26	8.62	10.11	10.91	8.158	7.758	9.938	0.318706	0.00273256	7.96e-05
1265	1265	'CNN2'	mRNA	0.0289075	0.919185	-0.218877	0.000264	-0.248458	4.75e-05	230.52	257.44	241.18	286.12	247.67	222.58	231.34	228.07	213.66	202.26	287.99	274.81	234.38	238.46	262.47	252.586	219.582	259.622	1.18e-05	0.658394	3.69e-06
126549	126549	'ANKLE1'	mRNA	-0.00813118	0.987243	0.261021	0.0289967	0.268579	0.0194767	6.49	5.98	6.15	6.52	6.01	7.19	6.87	7.81	8.32	7.59	6.73	5.41	6.21	5.82	7.17	6.23	7.556	6.268	0.00323974	0.930426	0.00374105
1266	1266	'CNN3'	mRNA	-0.222432	5.37e-07	-0.126292	0.00137612	0.0955408	0.0561576	150.54	147.86	146.71	150.39	146.31	142.73	139.33	137.39	132.6	135.21	137.12	127.74	128.45	121.91	125.62	148.362	137.452	128.168	8.15e-05	8.18e-09	0.0137321
126661	126661	'CCDC163'	mRNA	0.518795	1.9e-05	-0.135681	0.594755	-0.654979	1.5e-08	5.35	5.81	5.04	5.15	5.87	5.64	4.62	4.97	4.75	5.14	8.06	7.35	7.83	8.36	7.9	5.444	5.024	7.9	0.246669	4.7e-07	5.41e-10
1267	1267	'CNP'	mRNA	-0.158338	0.0383491	-0.0554609	0.589154	0.102399	0.147474	51.08	48.41	53.4	50.65	51.96	50.77	48.76	49.28	50.86	49.89	43.01	48.45	47.89	45.6	46.91	51.1	49.912	46.372	0.242293	0.0048394	0.0469796
126792	126792	'B3GALT6'	mRNA	0.280834	1.34e-05	0.42719	3.11e-10	0.145784	0.0611742	17.93	18.62	17.44	17.83	17.64	25	23.07	23.03	24.05	26.33	23.66	20.45	20.94	22.43	22.09	17.892	24.296	21.914	3.34e-12	3.2e-07	0.0153129
126868	126868	'MAB21L3'	mRNA	-0.11487	0.420683	0.110731	0.626383	0.224893	0.0170782	77.59	88.54	77.82	100.45	78.94	95.12	98.73	109.23	81.9	77.73	95.88	73.03	74.71	71.34	79.01	84.668	92.542	78.794	0.272376	0.146397	0.00320621
127253	127253	'TYW3'	mRNA	-0.0805029	0.506383	0.0983418	0.292634	0.178253	0.00684766	27.16	28.55	23.29	29.71	23.29	27.83	27.97	30.4	25.57	25.85	27.28	22.57	25.89	24.17	22.07	26.4	27.524	24.396	0.0768906	0.198803	0.00107543
127262	127262	'TPRG1L'	mRNA	-0.090146	0.394427	0.377646	7.11e-12	0.467219	8.64e-16	25.54	28.45	26.65	28.3	26.1	37.15	36	35.85	33.59	34.82	26.51	27.19	24.72	23.82	25.47	27.008	35.482	25.542	5.88e-14	0.130939	1.05e-17
127281	127281	'PRXL2B'	mRNA	-0.0473601	0.822142	0.192544	0.0132946	0.239251	0.00356784	18.86	18.42	18.66	20.05	20.36	22.77	21.97	21.04	22.54	22.81	19.99	20.87	17.02	18.18	17.7	19.27	22.226	18.752	0.00122859	0.505633	0.0005
127544	127544	'RNF19B'	mRNA	-0.200225	0.00647994	-0.116451	0.192153	0.083224	0.336973	21.04	21.93	20.09	21.89	19.55	19.39	18.41	21.08	18.56	19.13	18.76	17.2	18.11	17.95	19.37	20.9	19.314	18.278	0.0412095	0.000495	0.143834
127687	127687	'C1orf122'	mRNA	0.342341	0.00128056	0.14579	0.408092	-0.197176	0.109396	47.8	42.82	45.01	37.32	38.76	42.51	44.53	42.77	52.43	54.48	55.59	59.79	53.89	52.77	48.3	42.342	47.344	54.068	0.129544	6.65e-05	0.0317563
1277	1277	'COL1A1'	mRNA	-0.268954	2.15e-07	-0.286904	6.95e-10	-0.0185472	0.883422	22.33	22.75	22.51	23.65	23.94	19.05	20.19	19.02	18.64	18.5	19.92	18.42	17.59	20.32	20.04	23.036	19.08	19.258	8.06e-12	3.07e-09	0.682472
127707	127707	'KLHDC7A'	mRNA	-0.044494	0.879886	-0.514302	5.1e-08	-0.470347	1.86e-06	5.02	5.21	5.08	5.79	5.63	4.08	4.05	3.74	3.27	3.77	4.66	5.25	4.93	5.34	5.9	5.346	3.782	5.216	8.32e-10	0.593227	1.03e-07
127845	127845	'GOLT1A'	mRNA	0.243511	0.159794	-0.143237	0.622283	-0.387412	0.00268694	27.24	24.88	31.62	20.38	28.74	19.71	25.15	23.8	28.31	24.7	29.96	29.99	32.11	35.39	31.27	26.572	24.334	31.744	0.269205	0.0336353	0.000358
127933	127933	'UHMK1'	mRNA	-0.184956	0.141683	0.135523	0.202056	0.32004	2.71e-05	12.18	11.73	11.98	9.55	10.41	13.01	11.66	13.77	12.12	11.55	9.26	8.52	11.33	10.01	10.28	11.17	12.422	9.88	0.0443944	0.0283008	1.97e-06
1280	1280	'COL2A1'	mRNA	-0.209809	0.077499	0.287679	0.00237992	0.497002	6.42e-09	5.05	5.41	5.33	4.74	5.68	7.08	6.58	6.24	5.96	6.45	4.13	4.85	4.45	4.7	4.65	5.242	6.462	4.556	0.000154	0.0124149	2.17e-10
128077	128077	'LIX1L'	mRNA	0.328954	0.0325404	-0.185725	0.47471	-0.515228	0.000332	2.37	2.67	2.32	2.17	2.63	2.08	2.18	2.29	1.65	2.62	3.14	2.74	2.94	3.41	3.23	2.432	2.164	3.092	0.165935	0.00387492	3.27e-05
1281	1281	'COL3A1'	mRNA	-0.28806	0.096483	-0.314559	0.0411286	-0.0269438	0.933652	2.27	2.05	2.56	2.08	2.42	1.84	1.92	1.95	1.86	1.69	1.95	2.06	2.05	1.73	1.58	2.276	1.852	1.874	0.00498002	0.0167162	0.819293
1282	1282	'COL4A1'	mRNA	-0.303144	0.000712	-0.25528	0.00272435	0.0472714	0.755418	5.46	5.24	5.48	5.99	6.22	4.9	4.94	4.8	4.76	4.85	4.84	3.96	4.73	4.83	5.02	5.678	4.85	4.676	0.000182	3.23e-05	0.496325
128218	128218	'TMEM125'	mRNA	0.26032	0.00668553	-0.238841	0.000812	-0.499534	7.33e-11	36.14	32.77	37.06	32.69	35.16	27.8	29.42	29.61	30.93	29.68	35.41	42.19	44.02	46.55	41.67	34.764	29.488	41.968	4.4e-05	0.000518	1.8e-12
128272	128272	'ARHGEF19'	mRNA	-0.335955	0.00011	-0.252716	0.0216146	0.0827549	0.619239	12.14	12.46	11.47	12.12	12.93	10.19	9.07	9.52	11.56	11.41	9.17	10.05	8.88	10.81	9.82	12.224	10.35	9.746	0.00224405	3.5e-06	0.356043
128338	128338	'DRAM2'	mRNA	0.195623	0.00445234	-0.0426382	0.760684	-0.23887	2.15e-05	35.71	35.95	32.59	37.55	35.99	35.19	36.23	36.02	34.64	33.34	43.48	40.82	37.9	40.21	43.24	35.558	35.084	41.13	0.408741	0.0003	1.53e-06
128344	128344	'PIFO'	mRNA	-0.432215	0.0525353	0.0580052	0.921926	0.489671	0.0103121	3.54	3.72	3.37	3.37	3.98	3.86	4.03	4.09	3.18	3.8	3.52	1.73	3.03	2.36	2.83	3.596	3.792	2.694	0.65831	0.00724288	0.00174138
128387	128387	'TATDN3'	mRNA	0.437723	8.47e-05	-0.029786	0.953732	-0.468044	4.47e-06	6.38	6.75	6.9	5.76	6.91	6.7	6.51	6.95	5.71	6.89	8.63	8.14	8.54	10.01	8.83	6.54	6.552	8.83	0.762927	2.55e-06	2.7e-07
1284	1284	'COL4A2'	mRNA	0.189803	0.197222	-0.13969	0.437618	-0.330093	0.000386	3.23	3.25	3.17	4.35	3.24	3.44	3.17	3.35	3.02	2.84	4.34	3.46	3.91	4.13	3.96	3.448	3.164	3.96	0.145821	0.0450292	3.9e-05
128414	128414	'NKAIN4'	mRNA	-0.436571	0.304063	0.202203	0.699053	0.637778	0.00328688	5.72	4.54	3.95	3.29	2.24	4.81	5.18	4.12	4.48	3.55	2.25	1.73	3.22	4.2	3.49	3.948	4.428	2.978	0.339671	0.0866875	0.000454
128434	128434	'VSTM2L'	mRNA	-1.17658	0.387147	0.678116	0.586709	1.8542	0.022174	0.49	0.33	0.05	0.11	0.11	0.33	0.45	0.52	0.32	0.16	0.11	0.11	0.11	0.11	0.06	0.218	0.356	0.1	0.239578	0.126514	0.0043701
128497	128497	'SPATA25'	mRNA	0.383498	0.0343886	0.313341	0.127329	-0.0706929	0.805137	8.47	9	10.79	6.27	10	12	11.09	10.14	11.72	13.5	13.26	13.26	14.14	12.8	10.31	8.906	11.69	12.754	0.0229957	0.00418583	0.562533
128869	128869	'PIGU'	mRNA	-0.0394838	0.839185	0.131027	0.107765	0.169937	0.00150235	115.81	130.19	115.53	143.3	131.19	138.37	148.67	149.86	133.48	134.28	135.04	128.92	117.55	119.3	123.88	127.204	140.932	124.938	0.0181419	0.529773	0.000184
1289	1289	'COL5A1'	mRNA	0.0228942	0.951396	-0.341137	0.115212	-0.364574	0.0424739	0.97	0.84	0.83	0.85	0.97	0.82	0.66	0.87	0.56	0.67	0.93	0.87	0.93	0.93	0.92	0.892	0.716	0.916	0.0198687	0.860034	0.00968704
128977	128977	'C22orf39'	mRNA	-0.0687723	0.51633	0.0816453	0.322247	0.149914	0.0166698	25.25	27.46	30.5	29.5	29.29	33.72	31.15	32.74	29.6	29.23	24.12	26.73	27.81	26.99	28.15	28.4	31.288	26.76	0.0889113	0.205342	0.00311749
128989	128989	'TANGO2'	mRNA	0.0900102	0.613297	0.298339	0.000771	0.207788	0.035491	8.95	9.66	9.66	10.33	10.4	11.97	11.54	12.71	11.78	12.32	10.91	11.84	9.84	9.71	9.09	9.8	12.064	10.278	4.11e-05	0.281881	0.00778419
1290	1290	'COL5A2'	mRNA	0.20359	3.52e-06	-0.0849421	0.134426	-0.289092	4.79e-16	31.87	34.53	33.72	35.91	34.09	32.47	33.27	33.61	31.72	30.23	40.65	37.34	37.77	39.93	41.18	34.024	32.26	39.374	0.024894	6.76e-08	5.61e-18
130340	130340	'AP1S3'	mRNA	-0.427741	0.00011	0.154416	0.247411	0.581548	1.04e-20	17.46	17.75	15.73	12.56	13.26	18.22	17.86	17.43	17.18	16.59	11.56	10.41	12.26	12.12	12.05	15.352	17.456	11.68	0.0596672	3.53e-06	7.97e-23
130535	130535	'KCTD18'	mRNA	0.128558	0.153441	-0.0814927	0.483101	-0.210656	0.00398871	17.69	18.22	18.46	17.33	17.61	17.17	18.4	16.83	16.4	16.88	21.44	18.51	17.94	20.72	20.12	17.862	17.136	19.746	0.170793	0.0316897	0.000568
130589	130589	'GALM'	mRNA	-0.176153	0.0101915	0.0923138	0.227289	0.267889	4.21e-06	46.06	41.61	44.92	41.87	39.49	44.2	43.85	45.62	46.9	45.43	40.66	38.67	37.06	36.7	38.53	42.79	45.2	38.324	0.0526002	0.000886	2.52e-07
130612	130612	'TMEM198'	mRNA	0.343827	0.00143562	0.100212	0.598984	-0.244161	0.00710717	12.28	11.91	12.41	11.12	9.32	12.8	12.15	12.41	13.04	11.39	13.63	14.44	14.63	15.55	14.69	11.408	12.358	14.588	0.249941	7.56e-05	0.00112433
130733	130733	'TMEM178A'	mRNA	1.00768	0.175722	-0.584557	0.72737	-1.59372	0.0183506	0.45	0.33	0.18	0.13	0.26	0	0.3	0.21	0.22	0.21	0.76	0.32	0.64	0.74	0.53	0.27	0.188	0.598	0.372707	0.0382051	0.00348823
1308	1308	'COL17A1'	mRNA	-0.519868	0.0535445	0.0438691	0.953732	0.563258	0.0117644	0.94	1.02	0.89	0.57	0.85	0.88	0.82	1.17	0.84	0.76	0.64	0.58	0.68	0.63	0.47	0.854	0.894	0.6	0.807024	0.0074495	0.00204123
130916	130916	'MTERF4'	mRNA	-0.153272	0.0612893	0.0612458	0.651265	0.213967	0.00285793	26.92	31.11	26.97	28.07	32.56	26.55	32.13	30.55	26.89	32.53	30.97	24.11	23.42	24.65	23.92	29.126	29.73	25.414	0.294243	0.00894999	0.000384
131076	131076	'MIX23'	mRNA	-0.0916021	0.556754	0.142556	0.243527	0.233481	0.0187888	106.59	112.65	100.72	94.82	101.04	108.04	137	147.14	109.07	101.42	125.67	97.09	89.51	84.79	100.26	103.164	120.534	99.464	0.0583865	0.234976	0.00358286
131118	131118	'DNAJC19'	mRNA	-0.058927	0.752341	-0.210262	0.017237	-0.151783	0.110444	49.41	45.96	46.41	41.41	47	36.94	42.93	38.84	41.42	41.14	42.59	42.32	49.66	46.66	41.33	46.038	40.254	44.512	0.00169176	0.419305	0.0321424
1312	1312	'COMT'	mRNA	-0.199292	0.000155	0.136994	0.00722282	0.335697	1.75e-12	56.56	59.43	56.75	58.36	57.78	63.33	66.95	63.88	63.92	60.16	50.33	51.09	47.27	48.64	49.31	57.776	63.648	49.328	0.000585	5.32e-06	3.38e-14
1314	1314	'COPA'	mRNA	0.185176	1.17e-08	0.0524875	0.275097	-0.133227	4.81e-06	105.67	111.45	112.22	115.02	110.01	118.09	115.92	123.76	113.54	109.93	131.92	122.98	125.8	127.31	126.61	110.874	116.248	126.924	0.070057	1.17e-10	2.92e-07
131405	131405	'TRIM71'	mRNA	-0.187508	0.036059	-0.0339732	0.854505	0.153112	0.0393541	17.18	15.99	17.23	14.83	16.63	15.8	15.64	16.05	16.83	16.44	14.22	13.77	16.13	14.76	13.45	16.372	16.152	14.466	0.526877	0.00445841	0.00880467
1315	1315	'COPB1'	mRNA	0.11902	0.0702005	-0.050843	0.395076	-0.170313	0.000343	107.38	105.68	108.03	100.62	102.45	103.64	102.67	104.48	99.19	101.53	110.66	108.15	119.82	122.29	112.82	104.832	102.302	114.748	0.122054	0.0108033	3.4e-05
131566	131566	'DCBLD2'	mRNA	-0.12035	0.0378257	-0.00691588	0.953732	0.112934	0.0348838	23.25	22.36	22.74	22.56	22.73	22.59	23.46	24.78	21.98	22.28	20.85	19.39	21.92	21.81	21.4	22.728	23.018	21.074	0.855572	0.00475404	0.00761793
1316	1316	'KLF6'	mRNA	0.281247	0.000486	0.332654	1.36e-06	0.0508928	0.667497	10.24	11.06	10.62	9.5	9.94	13.49	12.73	14.66	12.38	12.2	13.13	10.7	12.48	13.09	13.52	10.272	13.092	12.584	3.04e-08	2.06e-05	0.404187
131601	131601	'TPRA1'	mRNA	0.270554	5.49e-06	-0.106642	0.199552	-0.377724	4.04e-12	37.06	34.64	40.19	33.09	36.45	29.25	31.25	31.89	33.72	33.12	41.11	42.22	44.29	45.25	42.3	36.286	31.846	43.034	0.0434671	1.12e-07	8.21e-14
131965	131965	'METTL6'	mRNA	0.240819	0.0131595	0.0692906	0.740889	-0.172088	0.0921005	20.01	23.72	20.83	20.32	19.2	21.84	22.17	22.67	21.61	26.06	25.97	22.31	24.07	23.09	23.2	20.816	22.87	23.728	0.386363	0.00122504	0.0254972
132	132	'ADK'	mRNA	-0.0980097	0.210325	-0.142109	0.0337624	-0.0446494	0.581743	63.35	59	58.8	55.57	59.32	53.97	55.15	54.28	51.79	55.52	55.24	55.51	55.01	55.81	57.42	59.208	54.142	55.798	0.00391186	0.0494475	0.322069
132158	132158	'GLYCTK'	mRNA	0.0735881	0.594202	0.254634	0.00199463	0.180529	0.0351148	29.84	28.11	29.48	26.66	28.06	33.89	33.79	31.82	38.55	35.26	26.96	30.19	30.42	30.83	32.18	28.43	34.662	30.116	0.000126	0.265235	0.00768474
132989	132989	'C4orf36'	mRNA	0.812727	0.121805	-0.269925	0.835629	-1.08305	0.0161717	0.95	1.46	2.05	1.21	1.14	1.17	1.23	1.06	0.64	1.66	1.86	3.17	3.16	2.4	2.06	1.362	1.152	2.53	0.503839	0.0228721	0.00300874
133522	133522	'PPARGC1B'	mRNA	-0.0323346	0.905401	0.322468	7.81e-08	0.354219	3.57e-07	5.17	5.22	5.18	5.98	5.56	6.54	7	6.92	6.52	6.51	5.77	5.51	5.27	4.45	5.47	5.422	6.698	5.294	1.3e-09	0.629024	1.68e-08
133619	133619	'PRRC1'	mRNA	0.167299	0.000872	0.0593077	0.526233	-0.108527	0.090105	44.41	46.49	47.45	50.21	46.7	48.72	50.45	52.78	44.69	42.36	54.77	51.07	51.06	51.28	54.77	47.052	47.8	52.59	0.198214	4.14e-05	0.0248037
133746	133746	'JMY'	mRNA	0.273877	0.000544	0.0139107	0.953732	-0.26048	0.000188	9.48	10.11	8.89	9.28	9.04	9.32	9.68	10.58	9.1	9.08	11.74	9.4	11.29	12.39	12.18	9.36	9.552	11.4	0.777147	2.35e-05	1.73e-05
1340	1340	'COX6B1'	mRNA	-0.395864	5.47e-05	-0.0816824	0.586839	0.313621	0.00135369	791.32	738.25	750.23	706.43	833.77	721.65	732.47	653.1	788.22	804.4	563.74	690.34	557.24	566.26	581.45	764	739.968	591.806	0.239812	1.54e-06	0.000163
134285	134285	'TMEM171'	mRNA	-0.234502	0.912154	1.02123	0.108859	1.25489	0.0225985	0.75	0.29	0.57	0.78	0.48	0.77	1.66	1.31	1.61	0.57	0.49	0.28	0.65	0.38	0.67	0.574	1.184	0.494	0.0184312	0.638086	0.0044633
134359	134359	'POC5'	mRNA	0.139643	0.359908	-0.20919	0.164452	-0.349315	0.00234269	10.31	10.08	9.64	9.21	9.77	7.28	9.42	8.75	9.21	8.64	10.04	10.17	11.53	11.63	10.75	9.802	8.66	10.824	0.032797	0.113369	0.000307
134429	134429	'STARD4'	mRNA	-0.124779	0.528161	0.422494	4.51e-06	0.546722	1.16e-14	22.43	21.36	21.39	15.82	18.72	27.65	27.8	26.62	28	26.17	19.44	14.24	19.29	20.02	18.51	19.944	27.248	18.3	1.17e-07	0.214887	1.64e-16
134430	134430	'WDR36'	mRNA	0.0545309	0.735927	0.155923	0.0172308	0.100922	0.178341	15.77	16.79	15.62	14.36	14.32	17.23	17.46	17.36	17.38	17.07	15.57	14.08	17.12	17.22	16.36	15.372	17.3	16.07	0.00168595	0.398816	0.0603716
1345	1345	'COX6C'	mRNA	-0.386051	0.0010582	-0.0619996	0.777554	0.32359	0.0722108	246.49	222.89	250.32	212.77	219.89	198.05	205.69	218.37	242.67	255.17	165.69	217.89	179.73	172.89	157.41	230.472	223.99	178.722	0.431041	5.24e-05	0.0187547
134510	134510	'UBLCP1'	mRNA	0.060408	0.670435	-0.115188	0.158394	-0.176122	0.00241466	49.27	48.72	49.63	42.32	43.87	43.74	44.08	45.08	42.83	42.71	48.36	43.93	50.54	52.66	50.34	46.762	43.688	49.166	0.031063	0.332099	0.000317
134549	134549	'SHROOM1'	mRNA	-0.0961092	0.507493	0.126413	0.278357	0.221882	0.0143254	11.06	11.9	9.47	10.99	9.65	11.68	11.93	11.2	12.34	10.9	10.55	9.77	8.66	9.86	11.28	10.614	11.61	10.024	0.0715424	0.19936	0.00258319
134553	134553	'C5orf24'	mRNA	-0.0567532	0.742065	0.145688	0.070799	0.201889	0.00468873	24.12	25.02	23.55	22.29	21.17	26.44	27.57	29	25.33	22.97	24.96	19.25	23	24	24.23	23.23	26.262	23.088	0.0103333	0.406672	0.000688
134637	134637	'ADAT2'	mRNA	0.0287918	0.903256	0.26755	6.21e-06	0.238295	0.000133	8.93	6.56	6.83	7.78	7.55	8.63	9.36	9.38	8.65	8.19	7.76	7.11	7.11	8.29	7.82	7.53	8.842	7.618	1.66e-07	0.626603	1.17e-05
1349	1349	'COX7B'	mRNA	-0.536176	6.62e-09	-0.0405092	0.857609	0.495154	1.84e-07	58.85	56.34	56.17	52.98	61.05	54.34	51.25	53.57	58.94	62.15	39.48	47.82	37.92	36.56	36.18	57.078	56.05	39.592	0.540015	6.36e-11	8.15e-09
134957	134957	'STXBP5'	mRNA	0.0317773	0.923619	0.287689	0.000571	0.255383	0.00145554	3.72	4.48	4.69	5.78	3.66	6.31	5.43	4.55	5.64	5.09	4.93	4.64	5.03	3.8	4.21	4.466	5.404	4.522	2.89e-05	0.673242	0.000177
1351	1351	'COX8A'	mRNA	-0.248356	0.0213527	-0.118847	0.131565	0.129026	0.271578	672.53	657.53	642.74	647.93	701.42	629.04	620.96	580.48	646.43	658.11	496.51	661.82	592.12	569.97	528.52	664.43	627.004	569.788	0.0241338	0.00228509	0.106391
135112	135112	'NCOA7'	mRNA	0.0911575	0.50321	0.308236	7.98e-05	0.216522	0.0014878	21.11	24.22	22.32	18.36	19.71	28.14	28.18	31.32	26.62	24.62	22.36	19.88	23.16	22.65	25.25	21.144	27.776	22.66	2.99e-06	0.196472	0.000182
135114	135114	'HINT3'	mRNA	0.141369	0.411494	-0.116596	0.30285	-0.258318	0.00462598	37.03	35.45	35.71	29.78	28.91	30.48	31.3	32.31	31.32	30.23	30.97	32.75	41.87	40.52	39.11	33.376	31.128	37.044	0.0809253	0.140976	0.000678
135398	135398	'C6orf141'	mRNA	0.0036033	0.995976	0.593128	0.000229	0.588968	7.69e-05	2.96	3.59	2.8	3.51	2.62	4.77	4.56	4.62	4.34	4.74	3.23	3.46	3.26	2.99	3.73	3.096	4.606	3.334	1e-05	0.980434	6.29e-06
1364	1364	'CLDN4'	mRNA	0.107189	0.310535	-0.0993848	0.200029	-0.207055	0.00347464	146.91	135.27	137.91	128.5	137.89	134.09	126.05	124.4	133.95	129.73	133.49	156.03	146.37	161.23	147.77	137.296	129.644	148.978	0.0436715	0.0895951	0.000485
1365	1365	'CLDN3'	mRNA	0.00284553	0.995976	-0.303739	0.000507	-0.307216	0.000314	36.94	41.75	38.08	40.82	34.76	35.27	31.29	32.38	31.25	27.69	42.29	35.4	35.27	43.22	38.45	38.47	31.576	38.926	2.51e-05	0.968647	3.06e-05
1366	1366	'CLDN7'	mRNA	0.209725	0.000653	0.0617818	0.537724	-0.148404	0.0255894	142.92	138.52	140.31	130.25	137.18	149.75	134.93	143.19	149.24	150.68	150.71	157.16	164.85	171.99	159.27	137.836	145.558	160.796	0.205878	2.9e-05	0.00522835
136895	136895	'C7orf31'	mRNA	0.228769	0.138009	-0.0548634	0.883243	-0.284261	0.0149895	4.38	5.25	5.45	5.91	4.67	4.71	4.95	5.77	4.73	4.83	7.28	5.18	5.79	5.73	6.67	5.132	4.998	6.13	0.581133	0.0272785	0.00274359
1370	1370	'CPN2'	mRNA	-0.623934	0.179017	0.186934	0.803599	0.810324	0.0206354	0.81	1.09	0.65	0.54	0.68	0.89	1.03	1.09	0.68	0.63	0.64	0.18	0.51	0.53	0.53	0.754	0.864	0.478	0.461736	0.0391741	0.00401586
1371	1371	'CPOX'	mRNA	-0.222416	0.00197735	0.0240348	0.902725	0.245997	5.03e-05	46.43	45.12	45.08	41.3	45.05	45.97	45.83	44.46	46.47	46.43	35.92	37.42	41.21	40.18	37.76	44.596	45.832	38.498	0.614803	0.000111	3.92e-06
1376	1376	'CPT2'	mRNA	-0.170033	0.0258117	-0.154238	0.0515528	0.015241	0.933652	20.33	22.23	19.77	21.91	20.83	18.48	20.09	19.21	18.66	19.02	19.79	18.44	18.68	18.8	18.32	21.014	19.092	18.806	0.00670277	0.00289705	0.787747
137994	137994	'LETM2'	mRNA	0.099523	0.849659	-0.35397	0.23387	-0.454162	0.0417203	2.22	2.73	2.51	2.53	1.68	1.66	2.12	2.37	1.39	1.53	2.69	2.26	2.04	2.83	2.22	2.334	1.814	2.408	0.0550689	0.54684	0.0094724
138050	138050	'HGSNAT'	mRNA	0.135268	0.366567	-0.12466	0.380198	-0.260477	0.0115361	4.69	4.31	4.67	4.38	4.24	4.4	4.08	4.19	4.07	3.91	4.95	4.14	5.17	5.72	4.93	4.458	4.13	4.982	0.114975	0.116322	0.00199815
138065	138065	'RNF183'	mRNA	-0.458169	0.405481	0.355123	0.535482	0.81275	0.0291016	0.68	1.01	0.38	0.62	0.62	1.02	0.76	0.87	0.7	0.69	0.44	0.5	0.59	0.64	0.7	0.662	0.808	0.574	0.204149	0.137442	0.00609157
138151	138151	'NACC2'	mRNA	-0.0346524	0.867596	0.183339	0.0129707	0.217431	0.00169156	7.5	7.61	7.62	6.91	7.1	8.73	9	8.39	7.97	8.09	7.26	7.24	6.42	7.61	7.61	7.348	8.436	7.228	0.00119317	0.575308	0.000211
1382	1382	'CRABP2'	mRNA	-0.271145	0.00126989	-0.346807	5.61e-09	-0.0762854	0.401525	163.47	189.04	157.69	188.07	175.54	144.75	145.23	141.8	131.38	133.84	153.07	157.29	135.48	132.9	151.74	174.762	139.4	146.096	7.62e-11	6.58e-05	0.184366
138311	138311	'DIPK1B'	mRNA	-0.038566	0.827538	0.357045	6.77e-10	0.394979	3.28e-11	34.2	32.69	33.35	36.71	34.15	47.09	42.72	44.18	44.19	40.68	34.01	31.12	29.4	36.83	34.82	34.22	43.772	33.236	7.81e-12	0.513345	7.68e-13
1384	1384	'CRAT'	mRNA	0.176017	0.089059	-0.0414307	0.878116	-0.218098	0.0264818	12.72	14.45	13.82	14.73	14.03	13.31	15.86	14.9	13.11	11.78	18.28	14.59	14.85	14.63	17.51	13.95	13.792	15.972	0.574404	0.0149242	0.00544261
138429	138429	'PIP5KL1'	mRNA	0.20447	0.472759	-0.279908	0.344728	-0.48485	0.00922881	3.07	3.38	3.61	5.29	3.7	2.96	3.87	3.86	2.28	3.23	4.71	4.45	3.67	5.3	4.65	3.81	3.24	4.556	0.0987346	0.177004	0.00152728
1386	1386	'ATF2'	mRNA	0.137056	0.0598376	-0.12303	0.0894993	-0.26062	5.39e-05	30	31.41	31.01	28.93	29.72	30.06	28.95	29.86	26.9	24.38	34.07	28.84	34.04	35.2	35.14	30.214	28.03	33.458	0.0141323	0.00866667	4.24e-06
138639	138639	'PTPDC1'	mRNA	0.273565	0.0153818	-0.0311767	0.952128	-0.305261	0.00298432	3.64	4.11	4.18	4.13	3.93	3.67	3.91	4.01	3.86	3.89	4.94	4.25	5.14	4.99	4.83	3.998	3.868	4.83	0.72462	0.00149285	0.000404
139285	139285	'AMER1'	mRNA	-0.173299	0.112265	0.0694616	0.680219	0.242191	0.00268177	3.73	4	3.36	3.93	4.11	4.19	4.09	3.99	4.06	3.93	3.78	3.39	3.15	3.32	3.44	3.826	4.052	3.416	0.320427	0.0205313	0.000356
1397	1397	'CRIP2'	mRNA	-0.162705	0.465545	-0.503115	0.000896	-0.340973	0.0299939	9.38	11.2	10.99	12.36	11.84	8.13	8.57	8.05	7.28	7.91	10.57	10.21	8.73	10.01	11.34	11.154	7.988	10.172	4.92e-05	0.17242	0.00633439
139728	139728	'PNCK'	mRNA	-1.46445	0.00192764	-0.906715	0.0576284	0.557178	0.351444	1.61	2.42	1.08	1.15	0.84	0.92	0.75	0.74	0.86	0.45	0.4	0.45	0.67	0.3	0.6	1.42	0.744	0.484	0.00781168	0.000108	0.152744
139886	139886	'SPIN4'	mRNA	-0.207067	0.0948494	0.0642682	0.782496	0.270774	0.00442112	6.49	6.58	7.19	5.56	6.39	7.03	7.23	7.5	6.01	6.34	5.45	5.23	5.41	5.73	6.31	6.442	6.822	5.626	0.436095	0.0162703	0.00064
1399	1399	'CRKL'	mRNA	0.0836272	0.225886	-0.0686888	0.254353	-0.152784	0.000865	62.14	60.25	64.1	59.36	62.85	59.48	57.76	60.84	59.26	60.1	62.73	64.71	66.2	68.25	67.38	61.74	59.488	65.854	0.0620414	0.0551665	9.81e-05
140453	140453	'MUC17'	mRNA	-0.968903	0.000752	-0.326902	0.497928	0.641301	0.0612653	0.25	0.33	0.24	0.26	0.17	0.24	0.14	0.33	0.17	0.14	0.16	0.12	0.14	0.11	0.11	0.25	0.204	0.128	0.180934	3.46e-05	0.0153394
140461	140461	'ASB8'	mRNA	0.0116353	0.951396	-0.148282	0.0358122	-0.160472	0.015605	27.36	25.86	27.09	26.97	26.42	24.94	25.51	25.37	23.85	22.51	26.51	28.07	26.39	27.88	26.81	26.74	24.436	27.132	0.00417636	0.829746	0.00287979
140576	140576	'S100A16'	mRNA	-0.216488	0.000141	-0.178417	0.000155	0.0375592	0.706741	198.51	201.97	205.65	195.94	199.67	185.79	173.37	177.41	180.57	181.49	173.13	181.51	178.35	167.87	167.57	200.348	179.726	173.686	6.44e-06	4.75e-06	0.444658
140609	140609	'NEK7'	mRNA	-0.0314929	0.94248	-0.178622	0.00679469	-0.147403	0.152267	23.64	25.39	24.43	21.58	22.84	20.68	20.55	21.89	21.03	20.88	21.98	18.84	26.42	25.96	22.58	23.576	21.006	23.156	0.000542	0.705772	0.0490115
140628	140628	'GATA5'	mRNA	-0.795826	0.010082	-0.147998	0.823242	0.64719	0.0326798	1.03	1.48	1.06	1.51	1.39	1.17	1.37	1.27	0.87	1.21	0.8	0.89	0.52	0.69	0.85	1.294	1.178	0.75	0.487922	0.000872	0.00702181
140680	140680	'C20orf96'	mRNA	0.411694	1.09e-06	0.108688	0.523191	-0.303517	0.00055	16.33	18.48	18.23	18.61	16.18	19.85	18.32	17.09	20.1	20.29	24.81	22.57	22.82	23.57	24.18	17.566	19.13	23.59	0.196461	1.78e-08	5.85e-05
140685	140685	'ZBTB46'	mRNA	0.309846	0.00555678	0.0998282	0.598889	-0.210604	0.0562888	4.95	3.77	3.79	3.91	4.59	4.93	4.44	4.75	4.41	3.78	4.88	4.34	4.57	4.9	5.8	4.202	4.462	4.898	0.249866	0.0004	0.0137812
140707	140707	'BRI3BP'	mRNA	-0.318641	0.00111556	0.325182	0.000315	0.643258	7.78e-33	14.33	12.42	12.44	10.16	11.94	15.54	15.9	14.84	15.89	15.8	10.15	9.65	10.11	10.45	9.54	12.258	15.594	9.98	1.45e-05	5.62e-05	2.95e-35
140730	140730	'RIMS4'	mRNA	-0.187316	0.0321698	-0.0228169	0.918538	0.163939	0.0462767	14.99	14.66	14.6	14.49	15.19	14.85	14.93	14.13	14.58	14.99	13.56	14.36	13.22	12.54	11.63	14.786	14.696	13.062	0.640754	0.0038135	0.0108082
1408	1408	'CRY2'	mRNA	-0.23053	0.023032	-0.201876	0.0384818	0.0281717	0.890539	8.42	8.58	8.63	8.3	9.85	7.5	7.46	8.46	7.73	7.35	7.33	8.14	7.36	7.35	7.36	8.756	7.7	7.508	0.00459681	0.00250912	0.694093
140803	140803	'TRPM6'	mRNA	-0.0328587	0.947819	0.481724	1.29e-09	0.514054	8.42e-08	3.34	3.18	3.47	3.29	3.11	4.87	4.14	4.89	4.82	4.42	3.51	2.43	3.49	3.21	3.53	3.278	4.628	3.234	1.6e-11	0.719982	3.5e-09
140809	140809	'SRXN1'	mRNA	0.132514	0.031926	0.0807575	0.218042	-0.0523208	0.478492	51.48	53.56	50.88	54.27	49.82	56.54	54.04	55.75	55.92	55.64	56.98	57.86	54.25	61.12	56.81	52.002	55.578	57.404	0.049539	0.00377877	0.239785
140825	140825	'NEURL2'	mRNA	0.462237	1.12e-07	0.182405	0.108526	-0.280358	0.00140186	23.2	23.63	24.76	24.2	22.65	27.15	30.14	27.48	25.19	26.3	32.27	31.11	34.16	35.89	31.21	23.688	27.252	32.928	0.0183421	1.5e-09	0.00017
140838	140838	'NANP'	mRNA	-0.0439595	0.947819	0.349012	0.0176506	0.392351	0.00118392	4.9	3.7	3.32	3.63	3.69	5.71	4.82	5.37	4.48	4.44	3.18	3.79	3.5	4.26	4.05	3.848	4.964	3.756	0.00174249	0.721158	0.00014
1410	1410	'CRYAB'	mRNA	0.454622	0.8579	-2.87451	0.160743	-3.32644	0.0203216	0	0.19	0.28	0.98	0.28	0	0	0	0	0.14	0.39	0.4	0.75	0.42	0.39	0.346	0.028	0.47	0.0316596	0.560846	0.00394258
142	142	'PARP1'	mRNA	-0.160031	0.000136	-0.00422926	0.966084	0.155231	2.61e-05	191.61	202.2	190.03	202.88	200.72	199.88	204.57	204.71	188.94	197.06	187.71	179.95	173.74	170.46	177.95	197.488	199.032	177.962	0.882812	4.58e-06	1.89e-06
142678	142678	'MIB2'	mRNA	0.154557	0.296863	-0.152981	0.285189	-0.308147	0.00332513	6.03	5.47	5.65	5.51	5.21	4.96	5.47	5.12	5.55	4.72	6.96	5.81	5.42	7.09	7.05	5.574	5.164	6.466	0.0741246	0.0834588	0.00046
142683	142683	'ITLN2'	mRNA	0.297223	0.0574941	0.0684091	0.846661	-0.229351	0.0319236	16.7	19.08	19.4	26.71	20.41	22.91	21.77	22.47	20.38	21.06	25.44	26.89	22.65	27.58	23.84	20.46	21.718	25.28	0.519076	0.00825435	0.00682854
1427	1427	'CRYGS'	mRNA	0.664163	0.0374513	0.0906199	0.949297	-0.574071	0.0475481	3.94	3.72	3.95	2.39	3.65	4.24	4.3	2.99	3.94	3.63	4.45	6.41	5.55	6.83	5.04	3.53	3.82	5.656	0.719694	0.00469125	0.0111883
142940	142940	'TRUB1'	mRNA	-0.0458118	0.892726	0.132634	0.263273	0.177933	0.0448634	16.34	16.97	14.91	12.74	14.02	16.89	16.64	17.46	16.83	15.33	14.65	11.99	16.36	15.36	14.83	14.996	16.63	14.638	0.0656316	0.61176	0.0103672
143098	143098	'MPP7'	mRNA	0.0622053	0.58872	-0.149929	0.139151	-0.212626	0.00787079	17	17.75	16.33	20.41	18.68	15.58	16.11	17.94	14.36	15.14	22.02	21.17	17.75	18.83	19.31	18.034	15.826	19.816	0.0260045	0.261052	0.00126553
1432	1432	'MAPK14'	mRNA	-0.0563864	0.742783	-0.189871	0.00976721	-0.133913	0.0934992	78.64	69.63	77.02	67.65	72.09	62.44	64.46	61.27	63.58	72.38	67.58	71.27	78.42	77.36	71.04	73.006	64.826	73.134	0.000847	0.408391	0.0259805
143384	143384	'CACUL1'	mRNA	-0.0248131	0.887857	-0.199315	0.000201	-0.17502	0.00109739	10.24	10.02	10.73	9.81	10.32	8.59	9.04	9.43	8.85	9.08	10.62	9.16	10.34	9.96	10.54	10.224	8.998	10.124	8.55e-06	0.60441	0.000128
1434	1434	'CSE1L'	mRNA	-0.195988	9.32e-06	-0.0425807	0.568582	0.152883	0.00039	273.3	285.99	265.79	262.05	276.06	271.76	269.08	269.24	252.39	275.43	249.58	219.19	246.41	237.29	246.49	272.638	267.58	239.792	0.227268	2.08e-07	3.93e-05
143570	143570	'XRRA1'	mRNA	0.428155	1.17e-06	-0.0568857	0.85476	-0.485539	1.46e-09	7.56	8.5	7.7	10.29	8.63	8.19	9.23	9.68	7.86	6.59	12.4	10.82	10.69	12.25	11.89	8.536	8.31	11.61	0.528057	1.94e-08	4.43e-11
1436	1436	'CSF1R'	mRNA	-0.0789924	0.678263	-0.349474	0.000144	-0.27114	0.00439002	7.93	8.31	7.61	9.28	9.29	6.28	7.01	7.54	6.39	6.56	9.68	7.69	7.02	7.95	8.34	8.484	6.756	8.136	5.87e-06	0.33964	0.000634
143684	143684	'FAM76B'	mRNA	0.230529	0.00104107	0.0289925	0.854864	-0.202069	0.00181958	19.51	19.35	19.4	18.74	19.11	19.94	20.49	20.51	19.64	18.6	24.01	19.08	23.51	23.5	23.73	19.222	19.836	22.766	0.532914	5.12e-05	0.00023
143686	143686	'SESN3'	mRNA	-0.126245	0.246798	-0.288801	0.000543	-0.163046	0.0838496	4.43	4.43	4.29	3.94	4.21	3.5	3.59	4.12	3.17	3.29	3.93	3.48	4.05	4.27	3.93	4.26	3.534	3.932	2.73e-05	0.0630437	0.0226319
1438	1438	'CSF2RA'	mRNA	0.17587	0.392826	-0.167835	0.405041	-0.344225	0.00993977	9.91	7.69	7.62	7.83	9.14	7.55	7.69	7.42	7.54	8.54	8.93	10.31	8.37	10.92	9.51	8.438	7.748	9.608	0.127819	0.130054	0.00166652
143872	143872	'ARHGAP42'	mRNA	-0.0857713	0.578842	-0.175377	0.018779	-0.0901383	0.419252	9.32	9.91	8.91	9.06	8.25	8.25	8.51	8.86	7.5	7.57	9.13	6.79	8.86	9.33	9.08	9.09	8.138	8.638	0.00188731	0.253157	0.196242
143884	143884	'CWF19L2'	mRNA	-0.0221993	0.941285	-0.197404	0.00501613	-0.175768	0.0144303	16.92	18.54	17.48	18.23	16.71	16.02	15.17	15.89	15.1	15.52	18.96	15.62	17.45	18.33	17.47	17.576	15.54	17.566	0.000375	0.70304	0.00260644
143888	143888	'POGLUT3'	mRNA	-0.0938964	0.388925	0.105225	0.232515	0.198535	1.06e-05	59.37	57.67	54.98	47.69	51.53	58.7	61.66	62.31	57.22	55.49	50.24	47.8	53.22	51.26	53.73	54.248	59.076	51.25	0.0545604	0.127735	6.97e-07
144097	144097	'SPINDOC'	mRNA	-0.207949	0.01354	-0.509474	5.06e-20	-0.302162	2.06e-05	49.63	51.49	51.16	57.1	51.33	35.03	38.22	40.28	35.82	36.17	50.37	48.52	42.24	41.34	45.5	52.142	37.104	45.594	1.58e-22	0.00127509	1.46e-06
144132	144132	'DNHD1'	mRNA	0.290352	0.164446	-0.0325318	0.953732	-0.323639	0.0456545	1.02	0.8	0.75	1.01	1.08	0.91	0.85	1.14	0.89	0.75	0.87	0.86	1.02	1.21	1.02	0.932	0.908	0.996	0.796191	0.0349303	0.0106151
144195	144195	'SLC2A14'	mRNA	-0.154302	0.452346	0.10162	0.664744	0.255386	0.0332336	5.87	5.38	4.23	3.98	4.79	5.1	5.22	5.49	5.47	4.96	4.14	4.13	4.13	4.9	3.83	4.85	5.248	4.226	0.305549	0.164285	0.00716831
144348	144348	'ZNF664'	mRNA	0.135667	0.00572252	0.00644471	0.953732	-0.129805	0.00575779	98.28	103.41	99.91	103.3	101.51	103.76	104.74	110.81	97.65	97.26	123.36	100.49	110.53	112.98	113.32	101.282	102.844	112.136	0.827975	0.000416	0.000876
144404	144404	'TMEM120B'	mRNA	0.113409	0.364923	0.249636	0.00476139	0.135663	0.174227	10.37	10.19	10.65	10.18	10.66	11.49	10.85	12.18	11.28	11.97	12.74	11.28	9.8	11.62	12.13	10.41	11.554	11.514	0.000351	0.115625	0.0586113
144455	144455	'E2F7'	mRNA	-0.262371	0.00567733	-0.11976	0.289595	0.141962	0.149564	6.68	7.36	6.14	6.71	6.51	6.15	6.57	5.88	6.2	5.87	6.42	5.12	5.04	5.47	5.76	6.68	6.134	5.562	0.0757244	0.00041	0.0478499
144501	144501	'KRT80'	mRNA	0.496713	0.556635	-0.89935	0.245852	-1.39614	0.0196191	0.27	0.18	0.2	0.15	0.22	0.08	0.15	0.13	0.12	0.07	0.13	0.14	0.34	0.49	0.35	0.204	0.11	0.29	0.0590924	0.234768	0.00377904
144577	144577	'KICS2'	mRNA	0.366347	0.0347508	-0.00925173	0.999371	-0.376125	0.0148836	1.9	2.54	2.59	2.25	2.16	2.3	1.96	2.34	2.56	2.22	3.02	2.83	2.65	3.48	3.1	2.288	2.276	3.016	0.945969	0.00424422	0.00272063
144715	144715	'RAD9B'	mRNA	0.381247	0.377715	-0.317506	0.572325	-0.699222	0.0323596	0.44	0.55	0.53	0.45	0.57	0.46	0.4	0.41	0.4	0.45	0.68	0.42	0.66	1	0.54	0.508	0.424	0.66	0.230353	0.121446	0.0069452
144717	144717	'PHETA1'	mRNA	0.0378306	0.893639	0.234852	0.0156641	0.196501	0.0316703	8.83	10.32	9.85	9.11	10.18	11.91	10.19	11.63	11.25	10.86	10.07	9.55	9.41	10.18	9.37	9.658	11.168	9.716	0.00149389	0.613441	0.00675335
1453	1453	'CSNK1D'	mRNA	0.228873	0.000129	0.0933867	0.0667137	-0.13613	0.00678836	79.59	82.94	80.33	90.68	81.67	90.21	89.85	92.19	87.15	86.98	101.05	97.82	86.14	102.57	101.48	83.042	89.276	97.812	0.00952363	4.25e-06	0.00106325
1455	1455	'CSNK1G2'	mRNA	0.0245126	0.947819	0.199634	0.00663333	0.174443	0.0118825	39.96	43.19	39.3	48.87	41.59	49.62	50.77	55.02	45.69	46.35	49.17	42.36	38.67	41.32	46.64	42.582	49.49	43.632	0.000527	0.717657	0.00206745
1457	1457	'CSNK2A1'	mRNA	0.0675666	0.162473	-0.0233142	0.79714	-0.0914744	0.022016	120.9	135.23	127.48	141.67	132.28	131.09	130.47	136.3	119.45	122.62	148.84	138.33	133.73	131.34	136.2	131.512	127.986	137.688	0.453543	0.0343237	0.00432568
145781	145781	'GCOM1'	mRNA	0.717499	0.721874	-1.35764	0.873532	-2.07748	0.0316557	0.22	0.11	0	0	0.01	0	0	0	0.07	0.08	0.09	0.21	0.1	0.09	0.12	0.068	0.03	0.122	0.568452	0.384841	0.00674832
145853	145853	'C15orf61'	mRNA	0.37823	0.0150937	0.36106	0.0187273	-0.0177383	0.943629	2.17	2.13	2.17	2.38	2.13	3.12	2.52	3.01	3.04	2.55	2.84	2.61	2.62	3.51	2.77	2.196	2.848	2.87	0.00187872	0.00145674	0.876955
1459	1459	'CSNK2A2'	mRNA	0.20503	0.00132194	0.161839	0.0150993	-0.0436997	0.639182	62.81	71.28	74.39	68.5	68.74	81.4	77.15	87.89	74.89	70.89	82.96	83.03	81.46	83.18	74.29	69.144	78.444	80.984	0.00143154	6.89e-05	0.375625
146050	146050	'ZSCAN29'	mRNA	0.183987	0.00217568	0.00295323	0.999991	-0.181604	0.00146237	15.45	14.68	16.06	15.47	15.66	15.95	16.15	16.92	14.31	14.88	17.7	16.69	16.74	18.12	18.96	15.464	15.642	17.642	0.951255	0.000125	0.000178
146057	146057	'TTBK2'	mRNA	0.303896	0.00308102	-0.0836445	0.592859	-0.388016	9.45e-06	2.6	2.71	2.62	2.48	2.44	2.51	2.36	2.57	2.44	2.22	3.11	2.62	3.31	3.22	3.64	2.57	2.42	3.18	0.244906	0.00019	6.14e-07
1462	1462	'VCAN'	mRNA	-0.328658	5.16e-05	0.233892	0.00113925	0.562007	1.5e-19	4.95	5.76	6.15	6.01	6.2	7.21	6.85	6.57	6.35	6.59	4.88	4.44	4.41	4.38	4.7	5.814	6.714	4.562	6.51e-05	1.45e-06	1.27e-21
146330	146330	'FBXL16'	mRNA	0.324873	0.00792153	0.276668	0.0369985	-0.0487708	0.777993	5.79	6.35	5.52	7.69	5.31	7.92	7.9	8.22	7	6.52	8.36	7.39	7.6	7.22	8.1	6.132	7.512	7.734	0.00437497	0.000649	0.526073
146439	146439	'BICDL2'	mRNA	0.493656	0.00476245	-0.039992	0.953732	-0.534231	9.64e-05	4.98	5.13	5.96	3.65	4.05	4.76	4.83	4.6	4.07	5.27	6.47	6.61	6.03	6.7	8.39	4.754	4.706	6.84	0.776556	0.000326	8.11e-06
1465	1465	'CSRP1'	mRNA	-0.177741	0.0109577	-0.190147	3.6e-05	-0.012953	0.933652	112.21	118.93	110.67	112.8	106.58	104.83	97.22	104.68	97.35	93.74	100.84	107.45	100.48	91.6	99.13	112.238	99.564	99.9	1.21e-06	0.000976	0.802524
146542	146542	'ZNF688'	mRNA	0.209523	0.254037	-0.0875623	0.784298	-0.29759	0.0300712	10.31	15.64	14.2	13.62	13.19	12.99	15.13	12.6	12.68	11.82	13.03	17.1	14.66	17.26	15.95	13.392	13.044	15.6	0.437762	0.0656887	0.00635434
146712	146712	'B3GNTL1'	mRNA	-0.114835	0.731372	0.298746	0.10922	0.413019	0.00610168	4.33	3.74	5.43	5.57	4.95	7.21	5.57	6.58	5.94	5.89	4.64	4.63	4.27	4.87	4.34	4.804	6.238	4.55	0.0184991	0.393875	0.000939
146754	146754	'DNAH2'	mRNA	-1.03633	0.001751	-0.839975	0.0116318	0.1958	0.757667	0.25	0.23	0.14	0.31	0.19	0.12	0.11	0.15	0.08	0.14	0.12	0.14	0.13	0.08	0.1	0.224	0.12	0.114	0.00104615	9.56e-05	0.498945
1468	1468	'SLC25A10'	mRNA	-0.171839	0.0784187	0.45992	9.71e-16	0.631217	7.63e-19	33.6	33.32	33.08	33.05	34.56	46.03	46.21	45.09	47.63	48.45	28.34	34.02	27.86	30.35	29.4	33.522	46.682	29.994	5.04e-18	0.0126472	6.76e-21
1469	1469	'CST1'	mRNA	-1.13805	6.11e-33	-0.332978	2.89e-12	0.804221	2.85e-18	266.04	279.74	270.21	293.01	276.37	226	232.12	220.9	228.91	210.07	158.63	131.11	128.62	99.09	119.96	277.074	223.6	127.482	2.28e-14	2.2e-36	2.75e-20
146909	146909	'KIF18B'	mRNA	-0.24395	0.00308798	-0.15544	0.0285931	0.0878574	0.264656	26.54	27.97	25.67	32.06	28.04	26	26.05	26.31	24.04	23.77	25.45	24.62	20.88	21.86	25.27	28.056	25.234	23.616	0.0031705	0.00019	0.102738
147040	147040	'KCTD11'	mRNA	0.173494	0.123756	-0.0757816	0.71042	-0.249766	0.00700329	8.37	9.3	9.12	10.19	9.01	9.52	8.43	8.3	8.91	8.89	10.99	10.35	10.56	10.23	10.08	9.198	8.81	10.442	0.352283	0.0233978	0.00110494
1471	1471	'CST3'	mRNA	-0.528579	1.46e-18	-0.0924157	0.202032	0.435536	2.81e-16	664.74	700.19	631.45	746.39	677.5	672.28	688.14	619.26	648.11	630.23	503.83	502.62	470.05	440.6	472.92	684.054	651.604	478.004	0.0443277	2.55e-21	3.21e-18
147166	147166	'TRIM16L'	mRNA	0.247181	0.0045155	-0.0114116	0.953732	-0.259036	0.000342	26.95	25.06	25.36	22.45	24.43	24.49	26.49	26.29	24.53	22.48	28.86	30.28	29.14	30.28	31.28	24.85	24.856	29.968	0.846169	0.000305	3.38e-05
1476	1476	'CSTB'	mRNA	-0.0996801	0.57467	0.0930109	0.399457	0.192007	0.0349357	257.22	289.43	258.45	325.49	277.05	303.61	313.82	321.95	285.99	306.68	296.14	291.81	256.13	227.52	260.48	281.528	306.41	266.416	0.124512	0.249101	0.0076329
147645	147645	'VSIG10L'	mRNA	-0.147849	0.527539	0.395149	0.00237992	0.542391	4.23e-06	3.63	3.35	2.7	3.49	3.21	4.31	4.47	4.46	3.96	4.56	2.99	3.13	2.63	3.41	2.71	3.276	4.352	2.974	0.000154	0.214264	2.54e-07
147657	147657	'ZNF480'	mRNA	-0.00828041	0.986569	0.20557	0.14133	0.213298	0.0451669	3.78	5.01	4.16	4.14	3.65	4.78	4.35	5.35	5.05	4.55	4.53	3.93	3.87	4.05	4.14	4.148	4.816	4.104	0.0266331	0.928658	0.0104592
147700	147700	'KLC3'	mRNA	0.122602	0.638495	-0.243753	0.231916	-0.366916	0.00818425	7.33	6.78	7.8	9.99	7.45	6.24	7.25	8.25	6.18	5.78	9	9.53	7.59	8.22	8.72	7.87	6.74	8.612	0.0542728	0.302251	0.0013258
147798	147798	'TMC4'	mRNA	0.239616	0.00244089	-0.152539	0.133779	-0.392797	1e-07	18.69	19.74	18.63	20.4	17.69	18.51	18.95	16.56	16.19	15.57	23.79	22.68	20.29	22.45	22.24	19.03	17.156	22.29	0.0247342	0.000143	4.21e-09
147837	147837	'ZNF563'	mRNA	0.162009	0.442172	-0.149545	0.529485	-0.311987	0.032904	6.94	6.88	7.33	6.64	7.9	6.55	6.05	7.86	5.75	6.92	7.55	6.32	8.95	8.86	7.67	7.138	6.626	7.87	0.200455	0.157807	0.00708586
147841	147841	'SPC24'	mRNA	-0.308693	0.000687	-0.106274	0.312384	0.201778	0.0280616	36.67	36.6	33.92	38.93	39.26	32.89	32.48	29.8	30.95	33.15	25.79	31.21	25.45	24.87	25.81	37.076	31.854	26.626	0.0847945	3.09e-05	0.00582649
1479	1479	'CSTF3'	mRNA	-0.0817724	0.512079	0.152589	0.102578	0.233825	0.00075	36.39	44.13	37.5	33.63	37.23	44.68	49.41	38.76	42.31	46.08	32.25	32.85	32.99	33.42	31.58	37.776	44.248	32.618	0.0169776	0.202514	8.34e-05
147968	147968	'CAPN12'	mRNA	-0.175568	0.31809	0.167323	0.318183	0.342288	0.00179594	6.51	6.7	4.81	6.08	6.13	7.42	7.17	6.43	6.56	6.76	4.93	5.14	5.41	5.31	6.32	6.046	6.868	5.422	0.0872288	0.0931874	0.000227
147991	147991	'DPY19L3'	mRNA	0.0555284	0.764282	0.167545	0.00683827	0.111687	0.223689	12.15	12.84	12.93	11.57	11.79	13.72	13.59	14.57	13.75	13.84	11.95	10.9	13.95	14.05	13.28	12.256	13.894	12.826	0.000547	0.435055	0.0820746
148156	148156	'ZNF558'	mRNA	0.106147	0.387704	-0.153478	0.124457	-0.260112	0.00130166	14.39	14.74	13.69	13.07	14.06	11.3	12.66	13.21	13.74	12.24	13.36	14.17	14.81	15.31	16.97	13.99	12.63	14.924	0.022259	0.126985	0.000156
148170	148170	'CDC42EP5'	mRNA	0.515735	0.00623328	-0.0249346	0.963782	-0.541332	0.00126043	16.62	11.09	15.15	11.68	11.18	11.74	10.79	11.85	16.31	14.72	19.03	21.17	15.29	21.83	17.74	13.144	13.082	19.012	0.878013	0.000471	0.00015
148203	148203	'ZNF738'	mRNA	-0.173759	0.291406	0.257868	0.0543678	0.431089	6.94e-05	5.23	6.9	6.14	7.12	6.77	9.05	6.16	7.43	6.59	7.25	5.15	6.1	5.48	5.27	5.45	6.432	7.296	5.49	0.00721972	0.081085	5.62e-06
148206	148206	'ZNF714'	mRNA	-0.29054	0.0129989	0.0539556	0.834616	0.34396	0.000106	4.18	4.25	3.9	3.22	3.83	4.15	4.19	4.35	4.18	3.48	3.31	2.76	3.57	3.26	3.06	3.876	4.07	3.192	0.501784	0.0012015	8.99e-06
148223	148223	'C19orf25'	mRNA	0.138582	0.299403	0.238502	0.026558	0.0994098	0.445346	11.28	12.74	11.4	11.91	10.72	12.62	13.19	15.29	14.95	13.22	12.05	13.64	12.17	13.52	12.98	11.61	13.854	12.872	0.00290636	0.0845214	0.214597
148252	148252	'DIRAS1'	mRNA	0.397709	0.156966	-0.28158	0.451044	-0.679912	0.000917	1.4	1.08	1.14	1.55	1.94	1.02	1.3	1.2	1.4	1	1.95	1.71	1.39	2.33	2.07	1.422	1.184	1.89	0.152645	0.0326633	0.000104
148254	148254	'ZNF555'	mRNA	0.13489	0.330934	-0.200809	0.123927	-0.336265	0.000677	2.18	2.27	2.41	2.19	2.34	1.87	2.17	2.22	1.84	1.91	2.68	2.33	2.55	2.44	2.59	2.278	2.002	2.518	0.0220969	0.0989046	7.42e-05
148327	148327	'CREB3L4'	mRNA	0.16483	0.122842	-0.117103	0.33104	-0.282474	0.000276	23.95	24.88	24.82	26.77	28.69	23.54	24.94	23.46	24.77	23.6	31.28	30.4	28.66	28.89	26.34	25.822	24.062	29.114	0.0926561	0.0231439	2.65e-05
148418	148418	'SAMD13'	mRNA	1.5572	0.0227009	1.03669	0.229775	-0.521135	0.432474	0.34	0.18	0.51	0.42	0.08	0.83	0.44	0.64	0.85	0.43	1.1	0.33	1.19	0.98	0.87	0.306	0.638	0.894	0.0534944	0.00246479	0.205221
148479	148479	'PHF13'	mRNA	-0.0392479	0.821125	-0.241287	0.00346073	-0.202578	0.00941896	16.76	15.27	16.23	15.03	16.09	13.7	12.1	13.4	14	14.41	15.67	14.33	15.02	16.51	16.18	15.876	13.522	15.542	0.000241	0.503636	0.0015633
148545	148545	'NBPF4'	mRNA	1.5429	0.0316716	0.725521	0.501169	-0.818134	0.213668	0.05	0.18	0.28	0.09	0.17	0.08	0.33	0.35	0.19	0.27	0.79	0.55	0.19	0.2	0.37	0.154	0.244	0.42	0.18289	0.00374485	0.0772132
1486	1486	'CTBS'	mRNA	0.309098	0.0247945	0.00874675	0.988755	-0.300808	0.0112822	3.49	3.25	3.75	2.9	2.99	3.53	3.38	3.94	2.99	2.88	3.52	3.78	3.81	4.65	4.7	3.276	3.344	4.092	0.927115	0.00275313	0.00194601
1487	1487	'CTBP1'	mRNA	-0.00322783	0.987243	0.258271	1.97e-09	0.260953	3.79e-09	73.63	78.43	76.36	75.15	73.78	89.28	92.77	90.21	91.4	91.66	75.94	71.42	75.15	75.83	82.21	75.47	91.064	76.11	2.48e-11	0.930655	1.23e-10
1488	1488	'CTBP2'	mRNA	0.180391	0.00168438	-0.105676	0.113752	-0.286643	4.61e-11	66.61	69.39	68.14	75.6	75.87	70.9	65.74	71.87	63.35	62.85	89.87	77.59	77.63	79.68	84.08	71.122	66.942	81.77	0.0195137	9.13e-05	1.1e-12
1489	1489	'CTF1'	mRNA	0.179273	0.482165	-0.489182	0.00375553	-0.66917	1.28e-05	6.2	6.59	5.39	6.9	7.5	4.79	4.7	5.32	4.28	4.4	9.87	6.82	6.31	7.05	7.21	6.516	4.698	7.452	0.000265	0.182841	8.62e-07
149013	149013	'NBPF12'	mRNA	0.153202	0.0667426	-0.0905023	0.433552	-0.244193	6.23e-05	9.05	9.24	8.98	10.08	10.41	8.5	9.09	8.96	9.04	9.67	11.12	10.56	10.18	10.78	10.62	9.552	9.052	10.652	0.143529	0.0100789	4.96e-06
149461	149461	'CLDN19'	mRNA	-0.826816	1.22e-10	-0.378691	0.0132571	0.447519	0.00453067	3.65	3.99	3.81	4.07	3.52	3.07	3.51	2.49	3.15	2.54	2.3	2	2.28	2.2	2.04	3.808	2.952	2.164	0.00122353	7.76e-13	0.000659
149466	149466	'C1orf210'	mRNA	0.0406537	0.881768	-0.205169	0.0399197	-0.246438	0.00166615	33.73	30.33	28.49	34.97	33.7	27.98	28.44	28.33	28.37	28.61	36.55	33.16	29.55	32.69	35.03	32.244	28.346	33.396	0.0047999	0.596613	0.000206
1495	1495	'CTNNA1'	mRNA	0.012613	0.922371	-0.222097	3.13e-16	-0.235214	2.24e-14	309.32	312.9	323.57	314.4	313.83	269.27	268.2	280.81	267.84	273.56	315.48	311.56	318.07	321.75	331.91	314.804	271.936	319.754	1.57e-18	0.662874	3.29e-16
149603	149603	'RNF187'	mRNA	0.240538	0.00481399	0.0520817	0.535242	-0.18921	0.0140071	69.52	69.29	66.06	75.17	69.26	74.52	72.04	72.56	72.32	74.43	96.88	88.74	75.55	78.59	75.99	69.86	73.174	83.15	0.203991	0.000331	0.00251227
1499	1499	'CTNNB1'	mRNA	-0.0672768	0.346758	-0.146458	0.0035906	-0.079702	0.1882	43.41	44.48	45.42	44.12	44.77	41.92	40.01	40.9	42.08	38.11	42.28	42.99	44.26	42.94	42.22	44.44	40.604	42.938	0.000252	0.106456	0.0650916
149951	149951	'COMMD7'	mRNA	-0.0851655	0.382083	-0.149647	0.0322289	-0.0650092	0.372376	89.55	88.8	94.42	80.7	82.74	78.99	80.06	83.11	75.7	81.1	81.83	77.05	85.18	87.02	82.7	87.242	79.792	82.756	0.0036748	0.123963	0.165725
150223	150223	'YDJC'	mRNA	0.136915	0.0482612	-0.114984	0.0897216	-0.252458	2.36e-06	93.01	97.56	88.77	98.64	100	93.75	91.27	88.79	87.35	84.34	100.57	104.91	102.71	110.64	106.66	95.596	89.1	105.098	0.0141982	0.0065001	1.33e-07
150274	150274	'HSCB'	mRNA	0.0310006	0.951396	-0.216429	0.0842479	-0.247883	0.0307654	34.35	29.76	27.25	29.57	37.32	27.13	27.84	29.47	27.18	27.13	30.24	37.96	30.06	27.15	34.01	31.65	27.75	31.884	0.0130031	0.736898	0.006527
150275	150275	'CCDC117'	mRNA	-0.0246191	0.941676	0.142427	0.0736237	0.166515	0.00374894	26.56	26.74	26.52	21.97	24.14	29.21	28.42	28.98	26.45	27.56	25.55	22.25	26.36	24.61	25.81	25.186	28.124	24.916	0.010918	0.703414	0.000529
150290	150290	'DUSP18'	mRNA	-0.0623822	0.779445	0.207627	0.046051	0.269421	0.00148375	8.16	9.9	8.39	11.25	11.24	11.04	12.03	12.4	10.83	12.39	11.34	10.66	9.67	9.17	11.19	9.788	11.738	10.406	0.00579564	0.450264	0.000181
1503	1503	'CTPS1'	mRNA	-0.0704612	0.250232	0.0663223	0.367896	0.13623	0.00229588	83.5	85.87	89.57	82.54	80.99	89.96	83.9	93.91	91.44	89.44	84.88	79.8	78.96	81.03	81.57	84.494	89.73	81.248	0.108923	0.0641913	0.000299
150365	150365	'MEI1'	mRNA	0.478936	0.293465	-0.671025	0.119367	-1.15017	0.000678	0.63	0.6	0.71	0.61	0.44	0.3	0.43	0.48	0.35	0.37	0.87	0.82	1.16	1.03	0.37	0.598	0.386	0.85	0.0209524	0.0818869	7.43e-05
150468	150468	'CKAP2L'	mRNA	-0.102667	0.390801	-0.348219	4.41e-06	-0.246169	0.00169908	11.85	13.38	11.48	13.24	11.57	10.48	10.26	10.52	8.98	8.94	12.77	9.62	11.33	11.32	12.31	12.304	9.836	11.47	1.13e-07	0.12868	0.000212
150590	150590	'C2orf15'	mRNA	0.218839	0.0553147	-0.0117092	0.969055	-0.231166	0.0136765	19.61	17.65	17.59	15.32	16.87	18.24	18.66	17.95	17.58	15.2	22.71	18.38	20.79	19.68	20.87	17.408	17.526	20.486	0.888627	0.00778542	0.00243978
150684	150684	'COMMD1'	mRNA	-0.252748	0.0363471	-0.249792	0.0524782	0.0025152	0.99526	67.22	59.75	66.46	58.29	57.68	54.82	46.36	49.54	57.55	59.23	45.15	55.15	58.65	53.18	54.71	61.88	53.5	53.368	0.0068991	0.00450667	0.979974
150696	150696	'PROM2'	mRNA	-0.34687	0.00338656	-0.424966	0.000206	-0.0786872	0.691818	3.81	3.79	3.98	4.15	3.94	3.25	3.13	2.79	3.09	2.8	3.49	2.75	3.2	3.37	3.14	3.934	3.012	3.19	8.83e-06	0.000213	0.430454
150726	150726	'FBXO41'	mRNA	0.0652787	0.483455	0.18324	0.00189818	0.117406	0.0695929	10.27	10.13	10.42	10.4	10.53	12.17	11.45	11.85	12.07	11.69	10.65	11	10.41	11.37	11.49	10.35	11.846	10.984	0.000119	0.183853	0.0179111
150737	150737	'TTC30B'	mRNA	-0.163986	0.317982	-0.238106	0.0470592	-0.0745174	0.671829	6.18	6.19	6.39	5.42	6.96	5.39	5.69	5.43	4.95	5.23	5.36	5.85	6.33	5.42	4.98	6.228	5.338	5.588	0.00595946	0.0930733	0.409969
1508	1508	'CTSB'	mRNA	-0.17864	0.00393164	-0.0887185	0.0254411	0.0893459	0.162937	165.25	167.88	166.82	177.24	168.09	160.47	162.87	161.11	158.63	160.71	154.85	161.89	149.09	142.66	142.89	169.056	160.758	150.276	0.00275342	0.000255	0.0535263
150946	150946	'GAREM2'	mRNA	0.167009	0.161801	-0.216187	0.0558087	-0.383783	9.2e-06	5.94	6.77	6.06	7.01	7.09	5.98	6.24	5.53	5.35	5.49	8.11	7.54	6.51	7.67	7.67	6.574	5.718	7.5	0.00748518	0.0341356	5.96e-07
151050	151050	'KANSL1L'	mRNA	0.390513	0.0258289	0.14458	0.674642	-0.246484	0.19639	1.91	1.96	2.27	2.2	2.03	1.95	2.5	2.53	2.4	1.58	2.62	3.03	2.46	2.3	2.56	2.074	2.192	2.594	0.314873	0.00290054	0.0687904
151056	151056	'PLB1'	mRNA	0.0972214	0.610007	0.525397	2.68e-07	0.427589	4.01e-06	3.97	3.71	3.28	4.17	3.55	5.59	6.3	5.3	4.84	5.23	4.41	3.87	4.01	3.93	4.09	3.736	5.452	4.062	5.1e-09	0.278807	2.38e-07
151195	151195	'CCNYL1'	mRNA	0.346605	5.97e-06	0.0352482	0.858764	-0.311942	5.01e-06	15.19	13.99	13.44	14.05	13.6	13.85	15.32	15.11	14.49	14	18.73	15.18	18.4	18.16	19.55	14.054	14.554	18.004	0.542115	1.24e-07	3.06e-07
1512	1512	'CTSH'	mRNA	0.0861507	0.0942778	-0.0262511	0.799758	-0.112939	0.011614	119.52	123.77	123.36	125.67	121.67	119.27	115.55	120.86	117.7	120.41	128.55	128.1	129.61	131.66	132.74	122.798	118.758	130.132	0.456336	0.0161265	0.00201234
151295	151295	'SLC23A3'	mRNA	-0.483891	0.00656929	-0.28152	0.171108	0.20179	0.344042	4.82	4.68	3.87	3.99	3.55	3.9	3.07	3.57	3.26	3.41	3.05	2.88	2.78	3.47	2.7	4.182	3.442	2.976	0.0348629	0.000506	0.148137
151313	151313	'FAHD2B'	mRNA	0.113188	0.460033	-0.140008	0.238406	-0.253783	0.0138374	23.55	23.97	25.12	25.55	25.92	23.56	21.35	23.15	24.66	21.65	25.1	29.63	24.94	28.55	26.31	24.822	22.874	26.906	0.0566407	0.169065	0.00247517
151449	151449	'GDF7'	mRNA	-0.053044	0.951396	-0.517265	0.0371318	-0.464756	0.0510825	0.6	0.6	0.54	0.51	0.47	0.4	0.27	0.42	0.47	0.35	0.44	0.55	0.46	0.64	0.55	0.544	0.382	0.528	0.00439969	0.749266	0.0122232
1515	1515	'CTSV'	mRNA	-0.408168	1.02e-12	-0.225169	3.56e-06	0.182478	0.00508508	39.37	40.41	41.3	40.61	41.75	35.35	35.92	33.65	34.83	36.01	29.83	33.26	31.17	29.9	30.02	40.688	35.152	30.836	8.86e-08	4.09e-15	0.000757
151525	151525	'WDSUB1'	mRNA	0.0310875	0.923619	-0.3365	3.99e-05	-0.368094	1.04e-05	21.31	22.27	22.22	21.38	20	17.75	17.53	16.99	17.78	17.17	21.95	22.28	21.51	24.33	19.71	21.436	17.444	21.956	1.35e-06	0.669781	6.82e-07
151613	151613	'TTC14'	mRNA	-0.072245	0.452111	0.126458	0.137106	0.198073	0.000902	30.84	30.98	32.49	29.56	29.04	34.88	37.21	35.33	31.79	30.29	30.62	27.62	29.78	28.21	30.48	30.582	33.9	29.342	0.0255227	0.164041	0.000103
151887	151887	'CCDC80'	mRNA	0.0540368	0.896907	-0.55552	8.47e-05	-0.610119	3.77e-06	0.8	0.97	0.94	0.94	0.99	0.73	0.67	0.61	0.61	0.58	1.09	0.82	0.93	1.01	1.02	0.928	0.64	0.974	3.21e-06	0.618054	2.23e-07
152	152	'ADRA2C'	mRNA	0.132053	0.5344	0.548492	3.48e-06	0.415853	0.000674	5.98	5.89	6.32	6.23	6.1	9.03	8.52	8.12	9.41	10	6.91	6.28	5.67	7.08	7.83	6.104	9.016	6.754	8.6e-08	0.218806	7.37e-05
152002	152002	'XXYLT1'	mRNA	0.124707	0.276853	-0.164638	0.0568722	-0.289878	6.51e-05	18.9	18	20.88	18.79	19.8	17.75	18.03	17.75	16.66	16.7	22.14	18.23	20.04	23.18	21.03	19.274	17.378	20.924	0.00766557	0.0747923	5.23e-06
152006	152006	'RNF38'	mRNA	-0.169672	0.0128433	-0.195889	0.000584	-0.0267151	0.837768	16.04	17.71	16.68	17.04	17.23	14.9	14.65	16.14	14.46	15.11	14.8	15.87	15.05	15.52	14.72	16.94	15.052	15.192	2.96e-05	0.00118369	0.606333
152189	152189	'CMTM8'	mRNA	0.136583	0.384196	-0.0874713	0.687761	-0.224571	0.0390652	19.38	23.55	23.88	20.95	20.72	20.94	20.95	19.36	21.07	21.11	22.99	21.67	24.8	24.7	26.68	21.696	20.686	24.168	0.328583	0.124924	0.00873062
1522	1522	'CTSZ'	mRNA	-0.200829	0.0046978	-0.0956909	0.135728	0.104475	0.0973891	253.93	266.55	263.89	297.68	277.57	270.77	261.33	261.14	252.17	242.89	267.25	241.97	221.14	222.38	240.66	271.924	257.66	238.68	0.0252252	0.00032	0.0273725
152217	152217	'NCBP2AS2'	mRNA	-0.056472	0.852	0.256101	0.0328786	0.31212	0.000651	37.13	35.63	45.04	32.76	36.51	42.04	47.18	46.24	46.66	44.82	37.86	37.73	34.82	33.8	37.78	37.414	45.388	36.398	0.00378659	0.550903	7.1e-05
152503	152503	'SH3D19'	mRNA	0.0321885	0.801055	-0.0909452	0.186986	-0.123731	0.0216176	30.12	31.16	32.28	32.93	29.22	29.77	29.94	32.09	28.59	26.71	34.74	29.32	30.76	32.63	32.6	31.142	29.42	32.01	0.0396161	0.478056	0.00423307
152518	152518	'NFXL1'	mRNA	0.316516	0.000439	-0.0215692	0.953732	-0.338511	1.45e-05	16.89	17.18	17.3	14.71	15.86	16.06	15.24	17.41	17.48	15.46	20.2	17.09	22.07	21.51	22.01	16.388	16.33	20.576	0.733491	1.82e-05	9.89e-07
152519	152519	'NIPAL1'	mRNA	-0.151913	0.125446	0.177916	0.0433318	0.329259	7.53e-07	8.17	9.48	8.53	7.82	7.96	9.97	10.07	10.06	9.22	8.68	7.97	6.87	7.72	7.59	7.88	8.392	9.6	7.606	0.00533267	0.0238528	3.81e-08
152579	152579	'SCFD2'	mRNA	0.196212	0.231028	0.34798	0.00638453	0.151221	0.290239	4.91	4.93	5.03	4.4	4.62	5.57	5.41	5.46	5.68	6.1	5.62	5.46	4.12	4.56	5.5	4.778	5.644	5.052	0.000503	0.0567973	0.116829
1528	1528	'CYB5A'	mRNA	-0.177106	0.0172268	-0.252536	0.000127	-0.0759446	0.400914	25.34	26.92	27.07	33.05	28.05	24.25	22.14	25.59	22.29	22.65	25.98	25.77	22.4	22.95	25.67	28.086	23.384	24.554	5.07e-06	0.00172567	0.18384
152831	152831	'KLB'	mRNA	-1.14429	0.000913	-0.0258288	0.983184	1.11774	0.00129803	0.4	0.44	0.31	0.42	0.44	0.54	0.4	0.41	0.43	0.22	0.18	0.18	0.15	0.19	0.22	0.402	0.4	0.184	0.9168	4.36e-05	0.000156
153020	153020	'RASGEF1B'	mRNA	-0.201198	0.358704	-0.460317	0.00838522	-0.259668	0.165982	3.37	3.36	2.76	3.04	3.51	2.41	2.45	2.72	1.9	2.33	2.79	2.64	2.7	2.81	3.12	3.208	2.362	2.812	0.000706	0.112449	0.0547971
153090	153090	'DAB2IP'	mRNA	-0.0876841	0.367579	-0.176506	0.00380878	-0.0894615	0.195334	13.85	14.44	14.19	16.28	14.28	13.34	13.07	13.52	13.27	12.65	15.15	13.55	12.52	13.43	14.88	14.608	13.17	13.906	0.00027	0.116709	0.0682792
153129	153129	'SLC38A9'	mRNA	0.192941	0.00095	0.00623779	0.970841	-0.187277	0.000278	37.23	39.25	35.29	39.64	39.21	39.55	37.67	39.92	36.7	38.96	46.29	41.9	40.56	43.32	46.33	38.124	38.56	43.68	0.891964	4.57e-05	2.67e-05
153222	153222	'CREBRF'	mRNA	0.124684	0.290296	-0.0772355	0.443762	-0.202391	0.0145073	8.31	8.47	8.87	9.24	9.23	8.11	7.11	8.14	7.66	8.57	10.15	8.26	8.91	9.97	10.15	8.824	7.918	9.488	0.148608	0.0805672	0.00262851
1534	1534	'CYB561'	mRNA	0.144898	0.0494275	0.0772217	0.467341	-0.0682211	0.375868	29.1	27.72	29.95	25.89	29.19	29.37	31.36	29.16	31.41	29.09	31.01	31.62	31.37	32.77	31.53	28.37	30.078	31.66	0.16179	0.00671948	0.167777
1535	1535	'CYBA'	mRNA	-0.0706468	0.615949	0.207092	0.0111134	0.27725	1.39e-05	259.26	247.49	257.29	205.05	251.18	298.66	282.56	264.18	295.41	294.45	222.87	250.39	242.9	234.79	236.6	244.054	287.052	237.51	0.000988	0.284074	9.37e-07
153527	153527	'ZMAT2'	mRNA	-0.188314	0.00083	-0.0710134	0.432209	0.116738	0.108877	146.49	152.09	144.13	148.96	154.52	138.45	144.68	139.67	139.02	156.61	140.86	136.14	130.69	126.43	126.09	149.238	143.686	132.042	0.14256	3.91e-05	0.0315538
153562	153562	'MARVELD2'	mRNA	0.165581	0.0244608	-0.0440288	0.790752	-0.210199	0.000233	18.23	17.17	18.91	20.26	17.33	18.5	18.21	20.08	17.3	16.25	22.33	19.43	20.06	21.43	20.78	18.38	18.068	20.806	0.44461	0.0027058	2.19e-05
153579	153579	'BTNL9'	mRNA	-0.0743855	0.774099	0.411851	0.00027	0.485631	1.68e-06	7.02	7.3	5.89	6.38	5.68	7.3	8.83	9.45	8.71	9.39	6.83	5.68	5.8	5.61	6.85	6.454	8.736	6.154	1.21e-05	0.444453	9.2e-08
153642	153642	'ARSK'	mRNA	0.345084	0.0174238	0.0267839	0.953732	-0.318683	0.0182288	3.93	4.83	4.43	4.43	4.19	4.24	4.39	5.4	4.09	4.36	5.08	4.39	5.88	5.94	6.59	4.362	4.496	5.576	0.791628	0.0017496	0.0034574
1537	1537	'CYC1'	mRNA	-0.215153	1.13e-05	0.0184192	0.917827	0.232972	2.32e-06	263.96	259.96	250.25	258.42	266.64	274.39	255.68	264.2	273.18	263.93	230.66	232.63	212.58	220.96	231.63	259.846	266.276	225.692	0.639287	2.59e-07	1.3e-07
153733	153733	'CCDC112'	mRNA	0.287076	0.0304031	-0.0754111	0.830467	-0.363032	0.00140186	6.29	7.46	5.99	7.2	5.54	6.9	6.08	7.14	5.16	5.92	8.32	7.7	7.78	7.8	8.25	6.496	6.24	7.97	0.497257	0.00354743	0.00017
153768	153768	'PRELID2'	mRNA	-0.189713	0.062152	-0.0219325	0.953732	0.167175	0.0499403	33.59	31.95	26.68	33.78	27.88	29.66	35.78	29.47	32.43	23.89	28.9	30.85	26.19	25.87	24.61	30.776	30.246	27.284	0.774115	0.00912453	0.0118987
153769	153769	'SH3RF2'	mRNA	-0.0793344	0.631481	-0.267417	0.00135934	-0.188706	0.00111819	96.39	109.53	98.37	135.91	112.82	91.78	99.33	95.42	85.79	85.4	116.81	109.41	92.86	97.58	107.97	110.604	91.544	104.926	8.02e-05	0.296878	0.000131
1540	1540	'CYLD'	mRNA	0.129572	0.330631	-0.181905	0.061883	-0.311951	0.000128	6.82	6.92	7.72	6.93	7.74	6.11	6.14	6.11	5.58	6.05	8.07	7.63	7.91	7.96	6.92	7.226	5.998	7.698	0.00864809	0.0987864	1.12e-05
154043	154043	'CNKSR3'	mRNA	0.11537	0.218936	-0.138812	0.162141	-0.254741	0.000322	13.39	14.01	11.94	14.38	13.21	13.02	12.54	11.04	11.55	11.24	14.79	14.27	13.85	13.92	15.39	13.386	11.878	14.444	0.0321111	0.0523522	3.15e-05
1543	1543	'CYP1A1'	mRNA	1.72384	4.69e-69	0.824847	1.05e-35	-0.899615	7.93e-31	54.61	56.65	52.72	68.12	66.22	109.28	105.75	112.32	105.64	101.5	181.46	179.05	169.06	225.88	238.39	59.664	106.898	198.768	8.88e-39	2.81e-73	3.25e-33
1545	1545	'CYP1B1'	mRNA	0.795511	0.171596	-0.287438	0.849434	-1.08332	0.036019	0.13	0.11	0.2	0.13	0.14	0.16	0.15	0.08	0.05	0.14	0.21	0.12	0.26	0.36	0.29	0.142	0.116	0.248	0.521648	0.0369719	0.00793039
154796	154796	'AMOT'	mRNA	-0.324885	4.57e-09	-0.177424	0.00385764	0.14692	0.014605	12.06	12.24	12.51	13.11	13.02	11.64	11.34	12.05	10.23	10.76	10.59	9.47	10.44	10	10.08	12.588	11.204	10.116	0.000274	4.19e-11	0.00265033
154807	154807	'VKORC1L1'	mRNA	0.117543	0.141143	0.186631	0.00105133	0.0685431	0.358431	14.02	14.41	13.18	13.2	13.04	16.12	15.5	16.66	15.1	14.68	15.34	13.14	15.46	14.96	15.26	13.57	15.612	14.832	5.94e-05	0.0281338	0.157142
154810	154810	'AMOTL1'	mRNA	0.0158773	0.923619	-0.0901969	0.103647	-0.106641	0.0141661	22.46	23.73	23	25.9	24.51	21.88	24.02	24.7	21.37	21.58	25.72	23.84	23.09	23.34	24.69	23.92	22.71	24.136	0.0172172	0.674997	0.00254848
155066	155066	'ATP6V0E2'	mRNA	-0.00435825	0.99127	0.171154	0.0385775	0.175003	0.00951729	36.63	37.5	34.59	40.97	38.5	47.02	40.99	44.1	42.91	39.62	39.75	36.52	36.46	38.57	37.23	37.638	42.928	37.706	0.00461524	0.939448	0.00158076
155382	155382	'VPS37D'	mRNA	-0.0676991	0.951396	-0.719948	0.0163622	-0.652789	0.0238586	2.41	2.06	2.95	2.16	2.37	1.59	1.53	1.05	1.45	1.61	1.75	2.56	2.17	2.16	2.86	2.39	1.446	2.3	0.00158219	0.743952	0.00478984
155465	155465	'AGR3'	mRNA	-0.0325931	0.951396	0.524079	2.39e-05	0.556538	9.29e-05	23.78	30.01	29	24.72	21.9	37.01	41.46	41.15	33.22	36.71	23.02	30.55	30.7	23.98	19.35	25.882	37.91	25.52	7.64e-07	0.822591	7.78e-06
156	156	'GRK2'	mRNA	0.0990551	0.0569373	0.134028	0.00122158	0.0344004	0.633615	63.18	65.42	64.74	65.25	65.02	72.41	70.72	72.72	73.04	67.86	69.68	67.94	66.97	68.43	75.04	64.722	71.35	69.612	7.11e-05	0.00812658	0.369427
157285	157285	'PRAG1'	mRNA	0.230418	0.00115741	-0.0626422	0.62878	-0.293616	3.09e-08	17.21	18.99	17.46	21.1	18.46	18.47	19.28	18.58	17.26	16.38	22.2	22.49	20.73	21.91	22.84	18.644	17.994	22.034	0.275013	5.86e-05	1.17e-09
157313	157313	'CDCA2'	mRNA	-0.112879	0.192805	-0.344187	3.12e-09	-0.231814	0.000754	17.26	18.28	18.17	18.01	17.86	15.1	14.02	13.65	14.11	15.19	15.31	15.8	16.69	16.85	18.38	17.916	14.414	16.606	3.98e-11	0.0435115	8.39e-05
157570	157570	'ESCO2'	mRNA	-0.211306	0.143005	0.0583141	0.822878	0.269191	0.0087066	8.58	8.47	9.06	7.75	7.91	8.48	8.9	9.66	8.1	8.92	6.15	6.8	8.06	6.73	7.62	8.354	8.812	7.072	0.487507	0.0286422	0.00142512
157574	157574	'FBXO16'	mRNA	0.52485	0.000188	0.0132588	0.982011	-0.512177	0.000121	8.23	8.31	8.29	9.33	8.76	10.02	9.05	8.65	8	8.3	13.94	11.04	11.48	14.09	11.89	8.584	8.804	12.488	0.914524	6.72e-06	1.05e-05
157638	157638	'LRATD2'	mRNA	0.308267	2.04e-05	0.353155	8.6e-10	0.0443371	0.677925	10.28	9.66	10.56	10.03	9.65	13.18	12.67	13.15	12.86	12.61	13.06	11.24	11.94	13.9	12.49	10.036	12.894	12.526	1.02e-11	5.17e-07	0.41642
1577	1577	'CYP3A5'	mRNA	0.175087	0.0469771	0.14009	0.113174	-0.0355404	0.765388	34.46	32.77	36.98	33.94	37.57	37.03	39.12	41.22	38.28	37.55	41.7	39.82	35.68	43.04	40.13	35.144	38.64	40.074	0.0193531	0.00626786	0.508136
158219	158219	'TTC39B'	mRNA	0.238226	0.0369051	0.291029	0.00142445	0.0523117	0.752334	4.8	4.13	5.51	4.53	5.41	5.33	6.02	5.95	5.12	5.12	5.2	6.07	6.25	5.98	6.4	4.876	5.508	5.98	8.48e-05	0.00460511	0.493619
158234	158234	'TRMT10B'	mRNA	0.286549	0.0204493	-0.0851969	0.745144	-0.372303	0.000997	10.09	9.79	8.93	9.03	9.31	11.84	10.03	9.41	9.06	8.18	15.62	12.68	11.74	13.52	12.57	9.43	9.704	13.226	0.390945	0.0021565	0.000116
158427	158427	'TSTD2'	mRNA	0.202765	5.69e-05	-0.0723526	0.306652	-0.27567	7.18e-10	24.98	26.31	26.35	25.63	24.7	24.77	24.35	25.57	23.78	24.54	31.35	27.55	28.92	29.89	30.69	25.594	24.602	29.68	0.0825874	1.62e-06	2.06e-11
159	159	'ADSS2'	mRNA	-0.206269	0.000218	0.0313029	0.799727	0.23703	1.19e-08	67.62	66.07	72.22	63.83	66.52	68.03	71.33	71.69	68.69	67.75	62.04	54.8	59.74	59.14	58.19	67.252	69.498	58.782	0.456183	7.97e-06	4.19e-10
159195	159195	'USP54'	mRNA	0.164986	0.0494186	0.200328	0.00272435	0.0347017	0.737302	23.54	27.61	23.9	28.89	24.43	30.08	31.37	32.28	28.21	27.27	33.04	28.33	26.78	27.61	28.89	25.674	29.842	28.93	0.000182	0.0067153	0.478066
1593	1593	'CYP27A1'	mRNA	-0.539954	0.0105843	-0.160941	0.627629	0.37841	0.0463002	6.2	5.88	5.12	3.97	4.15	4.65	5.14	5.38	3.83	4.11	3.39	3.01	3.03	4.59	3.45	5.064	4.622	3.494	0.273638	0.00093	0.0108165
1595	1595	'CYP51A1'	mRNA	-0.143805	0.196511	0.449276	9.19e-13	0.592591	2.15e-28	70.95	72.76	71.59	57.59	66.76	94.63	96.48	92.21	92.9	93.13	60.64	54.32	66.53	66.62	61.28	67.93	93.87	61.878	6.54e-15	0.044749	1.01e-30
16	16	'AARS1'	mRNA	0.0702695	0.0962961	-0.217976	2.18e-12	-0.288791	7.29e-26	298.74	297.97	297.22	315.67	308.92	257.79	264.91	273.87	262.25	260.93	326.4	311.31	309.54	324.68	334.13	303.704	263.95	321.212	1.67e-14	0.0166341	4.09e-28
1601	1601	'DAB2'	mRNA	-0.18525	0.0301908	-0.181862	0.0107585	0.00277253	0.994557	57.71	64.71	62.46	73.79	65.41	55.97	60.71	62.76	54.89	54.54	66.17	55.13	55.04	53.66	57.18	64.816	57.774	57.436	0.000947	0.00350899	0.955523
1604	1604	'CD55'	mRNA	0.344542	2.49e-08	-0.116576	0.176477	-0.461747	4.37e-17	205.36	230.29	209.11	259.41	211.4	219.98	219.52	234.21	182.7	191.41	321.17	298.44	250.79	271.87	294.2	223.114	209.564	287.294	0.0365725	2.7e-10	4.72e-19
160428	160428	'ALDH1L2'	mRNA	0.69254	1.19e-22	0.0938554	0.488694	-0.599274	2.69e-20	5.04	5.39	4.92	6.91	4.85	5.58	6.98	6.72	5.01	5.44	8.99	8.74	8.58	9.7	8.62	5.422	5.946	8.926	0.175012	1.29e-25	2.11e-22
1605	1605	'DAG1'	mRNA	-0.19751	0.00753476	-0.00980383	0.953732	0.187072	0.000431	67.54	70.38	68.92	80.82	73.86	74.48	75.56	74.66	68.48	70.25	71.07	65.36	58.52	60.51	62.3	72.304	72.686	63.552	0.83075	0.000608	4.43e-05
160518	160518	'DENND5B'	mRNA	0.0937911	0.253707	0.149612	0.0289967	0.0552949	0.584582	21.65	23.24	21.55	24.32	22.79	24.08	23.74	26.73	23	24.32	28.23	23.99	24.26	22.48	21.99	22.71	24.374	24.19	0.00323737	0.0655701	0.324415
160760	160760	'PPTC7'	mRNA	0.126736	0.368386	0.207958	0.00711524	0.0808548	0.514743	9.42	9.15	9.81	8.74	8.85	10.62	10.07	10.98	10.64	10.82	9.61	8.57	11.48	11	9.61	9.194	10.626	10.054	0.000573	0.117076	0.268449
160857	160857	'CCDC122'	mRNA	0.307778	0.188287	-0.113678	0.805498	-0.422045	0.0236365	3.01	3.33	3.67	3.24	2.77	3.63	3.15	3.52	2.93	2.81	3.84	3.31	3.14	4.3	4.13	3.204	3.208	3.744	0.464838	0.042166	0.00472959
160897	160897	'GPR180'	mRNA	0.125899	0.346758	0.271997	0.00216374	0.145614	0.145673	3.08	3.32	3.11	2.83	3.21	3.59	3.71	4.2	3.62	3.87	3.43	2.95	3.4	3.46	3.87	3.11	3.798	3.422	0.000138	0.106451	0.0461424
1609	1609	'DGKQ'	mRNA	0.174516	0.365994	0.248713	0.0273419	0.073663	0.735652	3.97	4.19	4.39	4.27	3.67	4.58	4.76	5.13	5.1	4.84	4.27	4.94	3.51	5.5	4.99	4.098	4.882	4.642	0.003007	0.116065	0.475976
1611	1611	'DAP'	mRNA	0.146912	0.000638	0.0243926	0.837178	-0.123072	0.00496789	78.62	81.21	82.64	81.56	79.02	81.43	81.19	88.76	83.96	79.38	93.25	85.8	86.4	91.73	92.7	80.61	82.944	89.976	0.506806	2.83e-05	0.000736
161176	161176	'SYNE3'	mRNA	0.171685	0.096483	-0.0541973	0.772991	-0.226445	0.000318	5.78	5.72	7.16	7.2	7.21	5.78	7	6.26	6.37	5.83	6.66	6.73	5.91	7.25	6.62	6.614	6.248	6.634	0.426319	0.0167093	3.1e-05
1612	1612	'DAPK1'	mRNA	-0.0398197	0.819346	-0.230473	0.00034	-0.191242	0.000544	17.16	18.89	18.96	21.32	20.03	16.8	16.62	17.1	16.02	16.69	20.71	17.39	17.21	18.79	19.85	19.272	16.646	18.79	1.58e-05	0.501659	5.79e-05
1615	1615	'DARS1'	mRNA	0.043183	0.71649	-0.0618867	0.433484	-0.105581	0.042768	105.71	102.1	107.59	95.53	98.44	102.44	99.65	97.03	98.14	96.07	101.03	99.97	107.5	110.56	109.6	101.874	98.666	105.732	0.143282	0.377834	0.00976701
161742	161742	'SPRED1'	mRNA	0.310243	0.00944767	0.264806	0.0352955	-0.0459344	0.829109	2.49	3.1	2.67	2.33	2.53	3.33	2.88	3.51	3.44	2.77	3.06	2.98	3.37	3.79	3.26	2.624	3.186	3.292	0.00410755	0.00081	0.594419
161882	161882	'ZFPM1'	mRNA	-0.00638188	0.995976	0.316234	0.0155973	0.321937	0.00453812	4.57	3.69	3.87	4.79	4.18	5.62	5.37	6.24	6.32	5.06	4.71	3.92	3.79	4.68	4.87	4.22	5.722	4.394	0.00148563	0.952403	0.00066
1622	1622	'DBI'	mRNA	-0.631073	1.25e-16	0.312595	4.86e-08	0.943138	4.17e-51	509.81	505.97	470.65	435.57	501.54	637.91	624.26	582.87	601.79	626.34	334.52	332.33	317.97	273.9	315.95	484.708	614.634	314.934	7.87e-10	2.62e-19	6.79e-54
162417	162417	'NAGS'	mRNA	0.228111	0.238677	-0.235791	0.237297	-0.464472	0.00095	5.96	5.21	4.65	6.25	5.44	4.98	4.78	4.24	4.37	4.98	5.66	6.94	6.05	5.89	7.31	5.502	4.67	6.37	0.0562339	0.0596226	0.000109
162461	162461	'TMEM92'	mRNA	-0.285135	6.67e-06	0.0117848	0.953732	0.296308	2.73e-06	50.17	50.29	46.89	47.47	49.68	54.51	47.15	51.8	45.94	46.46	39.5	41.47	37.9	43	38.69	48.9	49.172	40.112	0.817928	1.41e-07	1.57e-07
162514	162514	'TRPV3'	mRNA	0.0827694	0.304266	-0.25916	4.96e-06	-0.342479	1.03e-11	17.92	19.06	17.15	16.8	17.26	14.65	15.04	15.73	13.74	15.31	18.97	18.59	17.76	19.85	18.85	17.638	14.894	18.804	1.3e-07	0.0868	2.2e-13
162655	162655	'ZNF519'	mRNA	-0.0611963	0.866008	0.366772	0.00528951	0.427455	0.000401	1.85	2.12	2.38	1.94	2.12	2.37	3.01	3.13	2.66	2.4	2.09	1.83	2.16	1.72	2.23	2.082	2.714	2.006	0.000401	0.573038	4.06e-05
1628	1628	'DBP'	mRNA	0.294036	0.00122214	-0.215327	0.0738331	-0.509911	2.38e-10	22.16	22.26	19.35	23.51	20.97	19.09	21.13	19.19	16	16.66	24.42	27.29	24.88	25.07	25.01	21.65	18.414	25.334	0.0109778	6.29e-05	6.36e-12
1629	1629	'DBT'	mRNA	-0.0862069	0.613297	0.0684807	0.685144	0.154227	0.0477481	10.28	9.88	10.96	8.17	8.58	10.09	9.37	9.72	9.09	9.61	8.45	8.39	9.72	9.22	9.44	9.574	9.576	9.044	0.325125	0.281916	0.0112469
162967	162967	'ZNF320'	mRNA	0.0970205	0.598629	0.279707	0.00590323	0.182174	0.090588	3.78	3.51	3.79	3.32	3.27	4.38	4.33	4.58	4.15	4.56	4.31	3.35	3.47	3.57	4.19	3.534	4.4	3.778	0.000459	0.268729	0.0249895
162972	162972	'ZNF550'	mRNA	0.209737	0.0642878	-0.0274517	0.953732	-0.237734	0.0174712	4.87	4.94	4.95	5.02	4.81	4.53	5.22	5.01	5.29	4.63	5.6	5.16	5.87	6.2	5.32	4.918	4.936	5.63	0.737902	0.00954554	0.00329054
163175	163175	'LGI4'	mRNA	-1.74588	9.38e-05	-0.380375	0.487764	1.36469	5.27e-05	2.31	2.52	1.81	0.7	1.14	1.71	1.32	1.29	1.23	0.92	0.41	0.27	0.7	0.9	0.36	1.696	1.294	0.528	0.174026	2.91e-06	4.14e-06
163227	163227	'ZNF100'	mRNA	-0.244599	0.168953	0.0727105	0.834336	0.316655	0.00384374	3.82	4.61	3.31	3.04	3.19	4.13	4.12	3.99	3.46	3.39	3.28	2.58	2.96	2.96	3.53	3.594	3.818	3.062	0.501296	0.0361716	0.000544
1633	1633	'DCK'	mRNA	-0.0505326	0.923619	0.191062	0.129149	0.241272	0.0358988	16.97	17.39	16.22	12.02	15.6	18.42	18.33	19.3	17.76	16.59	13	12.36	18.07	16.86	15.78	15.64	18.08	15.214	0.0234568	0.666395	0.00788877
163732	163732	'CITED4'	mRNA	0.641273	2.54e-10	0.282955	0.0479804	-0.358875	8.8e-06	25.44	26.11	27.31	23.74	17.82	31.01	28.7	26.05	30.12	32.22	38.39	36.44	36.92	39	38.76	24.084	29.62	37.902	0.00612535	1.74e-12	5.65e-07
163782	163782	'KANK4'	mRNA	-0.0709499	0.826036	0.239511	0.107132	0.309783	0.0218215	2.86	3.45	3.4	3.6	3.04	3.84	4.27	4	3.56	3.02	3.33	3.2	2.47	3.09	2.52	3.27	3.738	2.922	0.018016	0.51131	0.0042809
163882	163882	'CNST'	mRNA	0.180697	0.0339628	0.0659235	0.606877	-0.115289	0.172715	8.64	8.78	8.57	9.44	8.43	9.55	9.11	9.77	8.94	8.92	10.21	9.68	11.09	9.91	9.67	8.772	9.258	10.112	0.255652	0.00411566	0.0578423
1642	1642	'DDB1'	mRNA	-0.172764	0.00095	-0.0491336	0.50945	0.123077	0.00686092	161.14	163.05	160.63	169.38	177.06	163	159.01	162.87	165.07	161.77	157.97	151.72	144.03	145.84	143.01	166.252	162.344	148.514	0.187984	4.56e-05	0.00107875
1645	1645	'AKR1C1'	mRNA	0.515306	8.58e-05	0.45373	0.000819	-0.0621413	0.735472	5.34	3.89	5.9	3.96	5.53	6.76	5.97	7.78	7.11	7.17	7.36	6.55	6.23	7.98	8.3	4.924	6.958	7.284	4.45e-05	2.6e-06	0.475815
1646	1646	'AKR1C2'	mRNA	0.612791	4.66e-10	0.317349	0.00052	-0.29586	0.00135814	20.07	17.53	21.55	17.03	18.1	21.3	20.15	26.66	26.23	25.01	28.77	23.03	32.95	37.02	31.25	18.856	23.87	30.604	2.59e-05	3.6e-12	0.000164
1649	1649	'DDIT3'	mRNA	0.269042	0.00110741	-0.466092	4.81e-15	-0.735538	1.66e-27	199.52	190.05	208.29	179.3	195.9	139.83	135.96	137.93	147.4	149.55	209.48	252.03	239.66	256.45	231.52	194.612	142.134	237.828	2.67e-17	5.57e-05	8.6e-30
1650	1650	'DDOST'	mRNA	0.115116	0.11281	-0.150487	0.000829	-0.266103	1e-06	463.99	445.25	472.09	476.15	469.92	427.51	423.08	411.94	425.72	432.19	482.6	540.86	502.02	522.39	490.23	465.48	424.088	507.62	4.51e-05	0.0206649	5.21e-08
165140	165140	'OXER1'	mRNA	0.00961526	0.976692	0.228464	0.0364583	0.218237	0.0179159	17.45	18.51	14.42	19.06	17.24	20.22	21.44	22.19	19.32	19.63	18.45	18.11	15.49	17.64	18.28	17.336	20.56	17.594	0.00427148	0.911714	0.00338185
1652	1652	'DDT'	mRNA	-0.279675	6.11e-06	0.0379265	0.85476	0.317103	1.69e-06	510.92	582.59	544.51	555.29	594.34	596.11	552.41	542.34	635.83	595.16	469.87	474.55	481.21	460.78	448.6	557.53	584.37	467.002	0.52872	1.27e-07	9.27e-08
1654	1654	'DDX3X'	mRNA	-0.024071	0.851166	0.105941	0.0594948	0.129518	0.00307005	154.94	149.95	159.81	143.73	153.32	164.03	159.27	168.89	165.44	170.82	152.31	141.6	155.56	151.36	152.85	152.35	165.69	150.736	0.00818818	0.549303	0.000419
1655	1655	'DDX5'	mRNA	-0.0317185	0.723505	0.207546	1.68e-10	0.238713	3.85e-12	173.36	175.11	185.32	175.43	178.69	213.73	204.88	216.51	202.2	199.72	190.2	165.36	175.81	172.2	171.69	177.582	207.408	175.052	1.65e-12	0.386266	7.81e-14
1656	1656	'DDX6'	mRNA	-0.103919	0.0734306	-0.0069514	0.953732	0.0964238	0.0146542	53.55	57.26	53.99	51.51	53.29	54.73	55.46	58.02	51.4	50.95	52.51	46.92	50.79	50.19	49.8	53.92	54.112	50.042	0.848481	0.0114326	0.00266191
1660	1660	'DHX9'	mRNA	-0.216503	2.61e-05	-0.098084	0.0906295	0.117852	0.013892	121.44	123.69	119.08	127.66	133.93	119.82	118.95	116.57	114.4	120.91	116.16	110.02	104.3	103.4	108.53	125.16	118.13	108.482	0.0144147	6.77e-07	0.00248913
1662	1662	'DDX10'	mRNA	-0.0753446	0.261769	-0.281266	4.3e-09	-0.206473	9.51e-05	67.09	69.86	64.74	70.6	67.67	56	59.58	61.89	50.96	54.64	69.84	60.12	65.84	62.24	67.09	67.992	56.614	65.026	5.71e-11	0.0687429	7.98e-06
1663	1663	'DDX11'	mRNA	-0.0994546	0.262022	0.0485101	0.68995	0.147408	0.00258716	63.31	62.9	56.76	68.32	66.8	64.24	66.53	67.51	67.13	67.32	61.73	61.41	55.37	62.63	58.6	63.618	66.546	59.948	0.330666	0.0689144	0.000342
166379	166379	'BBS12'	mRNA	0.0704109	0.738675	-0.243091	0.0558279	-0.314035	0.00311242	5.69	5.98	5.66	5.93	6.03	5.03	4.64	5.15	5.5	4.69	6.27	6.04	5.91	6.41	6.35	5.858	5.002	6.196	0.00749112	0.402079	0.000426
166614	166614	'DCLK2'	mRNA	-0.489362	0.137298	0.110726	0.89267	0.599633	0.00989826	1.34	0.66	1.55	1.07	1.44	1.07	0.99	1.22	1.79	1.21	0.76	0.79	0.75	0.85	0.9	1.212	1.256	0.81	0.59664	0.0270625	0.00165657
166647	166647	'ADGRA3'	mRNA	0.0363662	0.810597	0.200704	0.00111618	0.163734	0.0220527	22.61	24.03	23.77	25.26	23.76	25.05	30.55	29.08	28.06	27.18	26.99	25.84	23.47	22.52	24.68	23.886	27.984	24.7	6.34e-05	0.490464	0.00433689
166815	166815	'TIGD2'	mRNA	0.0820212	0.449615	-0.09783	0.251347	-0.180444	0.00878909	26.1	27.27	26.57	29.22	25.28	25.37	26.71	27.6	23.14	24.29	30.84	24.58	28.51	30.63	28.91	26.888	25.422	28.694	0.0609895	0.162618	0.0014418
167153	167153	'TENT2'	mRNA	0.140302	0.0278686	0.0306722	0.854864	-0.110181	0.117458	28.26	31.07	29.62	29.36	31.85	30.04	35.11	33.75	28	27.52	36.67	29.46	31.94	35.93	33.09	30.032	30.884	33.418	0.532294	0.00318479	0.0349392
167681	167681	'PRSS35'	mRNA	-0.44742	2.75e-22	-0.383023	3.69e-18	0.0638331	0.335837	52.68	51.16	51.17	50.92	52.22	40.61	40.14	40.6	39.51	39.36	40.44	36	38.08	37.76	38.64	51.63	40.044	38.184	1.34e-20	3.14e-25	0.143146
167691	167691	'LCA5'	mRNA	0.375203	0.00107066	-0.0390681	0.897413	-0.414733	8.14e-05	5.72	6.17	6.07	5.63	6.08	6.19	5.98	5.59	5.36	6.1	7.41	6.14	8.22	7.75	9.31	5.934	5.844	7.766	0.604942	5.37e-05	6.71e-06
1678	1678	'TIMM8A'	mRNA	-0.331679	0.0262588	0.0916061	0.696821	0.422845	0.000929	11.81	9.79	11.67	10.71	11.49	12.78	11.3	10.79	12.41	12.37	8.26	7.7	10.81	8.91	8.7	11.094	11.93	8.876	0.337941	0.0029567	0.000106
168451	168451	'THAP5'	mRNA	0.394168	0.000508	0.118227	0.48408	-0.276498	0.00366718	11.07	11.92	10.81	8.65	9.77	11.8	12.56	12.59	10.85	9.74	13.61	11.19	14.82	14.74	14.86	10.444	11.508	13.844	0.171372	2.17e-05	0.000515
168544	168544	'ZNF467'	mRNA	0.438641	0.0588362	-1.14004	4.03e-07	-1.57924	2.02e-16	2.12	2.41	3.15	3.94	3.01	1.25	1.08	1.88	1.23	0.95	4.36	2.84	3	4.86	4.28	2.926	1.278	3.868	8.05e-09	0.00848589	2.25e-18
1690	1690	'COCH'	mRNA	-0.186558	0.0191966	0.0648334	0.616518	0.250922	0.000102	49.94	50.19	51.26	43.85	50.16	53.62	51.5	48.09	51.37	53.68	42.51	40.54	46.58	42.27	43.15	49.08	51.652	43.01	0.264144	0.00197831	8.63e-06
169200	169200	'TMEM64'	mRNA	-0.149574	0.476462	0.114969	0.572325	0.264026	0.0289451	3.63	3.71	3.35	2.72	3.47	3.66	3.92	3.88	3.52	3.46	3.01	2.41	3.33	3.28	3.3	3.376	3.688	3.066	0.230404	0.179317	0.0060431
169714	169714	'QSOX2'	mRNA	0.0446379	0.757127	0.277684	2.72e-05	0.232528	0.000107	22.74	20.52	21.58	19.57	21.5	24.42	24.79	26.73	26.81	27	21.46	20.39	22.36	23	22.86	21.182	25.95	22.014	8.79e-07	0.427212	9.13e-06
169792	169792	'GLIS3'	mRNA	0.386706	0.000129	-0.00680359	0.998214	-0.394047	0.000134	2.91	2.85	2.48	3.41	2.94	3.01	3.2	3.24	3.43	2.39	4.07	3.97	3.55	3.78	4.6	2.918	3.054	3.994	0.943397	4.27e-06	1.19e-05
170082	170082	'TCEANC'	mRNA	0.385747	0.0722288	-0.154808	0.695771	-0.541183	0.00286366	1.62	2.28	2.13	1.67	2.06	1.73	2.17	1.79	1.81	1.44	3.18	2.31	2.55	2.74	2.09	1.952	1.788	2.574	0.336441	0.0111935	0.000385
170384	170384	'FUT11'	mRNA	-0.463524	0.208776	0.143064	0.849034	0.606117	0.0381471	1.25	1.57	2.03	1.97	1.31	1.38	1.84	2.56	1.88	1.44	1.03	0.88	1.21	1.39	1.42	1.626	1.82	1.186	0.521197	0.0489204	0.00848011
170394	170394	'PWWP2B'	mRNA	0.245645	0.00677337	0.154454	0.189546	-0.0917147	0.441396	11.05	11.93	10.79	10.78	11.01	14.04	11.34	14.01	12.59	11.68	13.98	11.9	13.22	13.79	13.94	11.112	12.732	13.366	0.0404218	0.000526	0.212249
170954	170954	'PPP1R18'	mRNA	-0.00298639	0.995976	-0.274714	0.0159067	-0.272634	0.0271201	13.29	14.79	12.37	16.84	15.27	12.36	13.43	13.08	12.37	10.14	18.01	13.66	11.52	14.07	17.26	14.512	12.276	14.904	0.001525	0.978067	0.00559504
170959	170959	'ZNF431'	mRNA	-0.172661	0.0503111	0.0277036	0.915296	0.19983	0.00621316	12.17	13.14	12.1	12.42	11.62	12.7	12.24	14.19	12.12	11.05	11.87	9.81	11.45	10.43	11.42	12.29	12.46	10.996	0.63538	0.00686074	0.00096
171023	171023	'ASXL1'	mRNA	-0.00491674	0.965336	-0.131643	0.00558096	-0.127256	0.00133571	107.22	106.5	110.38	117.67	114.87	100.67	98.85	108.39	101.37	104.44	114.29	110.28	105.78	111.45	112.88	111.328	102.744	110.936	0.00043	0.891521	0.000161
171546	171546	'SPTSSA'	mRNA	-0.0126563	0.966735	0.291337	0.0027433	0.303449	0.000116	28.3	27.51	27.05	21.44	21.74	29.5	30.25	33.11	32.02	31.09	25.76	20.27	26.92	27.88	25.18	25.208	31.194	25.202	0.000184	0.894147	1e-05
171568	171568	'POLR3H'	mRNA	0.126098	0.0961341	0.328093	2.39e-07	0.201442	0.00184148	25.42	23.02	27.02	27.85	25.68	26.56	33.78	29.91	31.7	34.12	26.94	27.96	25.49	27.44	29.01	25.798	31.214	27.368	4.44e-09	0.0166003	0.000233
1717	1717	'DHCR7'	mRNA	-0.370399	1.67e-15	0.402261	1.46e-19	0.772059	1.95e-67	160.62	166.91	153.95	169	170.42	223.7	224.28	208.1	220.22	219.61	136.14	131.31	121.88	124.42	125.64	164.18	219.182	127.878	4.75e-22	4.2e-18	1.88e-70
1718	1718	'DHCR24'	mRNA	-0.437284	2.42e-15	0.274461	3.47e-15	0.711142	1.13e-46	145.98	148.9	145.45	152.41	155.65	182.25	182.75	182.41	183.92	183.17	121.63	116.47	109.49	100.84	108.04	149.678	182.9	111.294	1.91e-17	6.4e-18	2.31e-49
1719	1719	'DHFR'	mRNA	-0.390783	1.25e-10	-0.0668551	0.397647	0.323413	2.31e-11	67.86	70.89	63.71	60.89	64.47	66.19	64.09	63.55	60.83	61.67	51.08	46.1	54.69	49.9	49.96	65.564	63.266	50.346	0.123396	8.01e-13	5.25e-13
1728	1728	'NQO1'	mRNA	0.0432525	0.666803	0.236815	4.11e-07	0.193073	6.11e-06	237.62	240.86	240.08	215.78	240.02	282.93	279.53	273.59	279.86	283.74	238	232.59	252.42	245.99	250.07	234.872	279.93	243.814	8.23e-09	0.328859	3.81e-07
1729	1729	'DIAPH1'	mRNA	-0.197522	8.04e-06	-0.093384	0.00712824	0.103619	0.014459	95.47	99.46	97.84	96.04	100.63	94.11	93.35	94.71	90.25	91.05	89.02	86.84	87.31	84.24	82.16	97.888	92.694	85.914	0.000574	1.74e-07	0.00261512
1733	1733	'DIO1'	mRNA	-0.950677	0.00163519	0.283708	0.437149	1.23404	4.4e-07	2.31	3.1	2.29	1.68	1.94	2.44	2.8	3.55	2.59	2.52	1.04	1.31	0.89	1.05	1.75	2.264	2.78	1.208	0.145496	8.8e-05	2.13e-08
1736	1736	'DKC1'	mRNA	0.0513557	0.448733	-0.0468626	0.459276	-0.0987373	0.0256587	112.41	116.53	109.3	115.56	116.57	109.6	111.64	114.5	108.85	112.43	121.26	118.61	121.56	118.95	116.08	114.074	111.404	119.292	0.157435	0.16203	0.00524869
1737	1737	'DLAT'	mRNA	-0.177435	0.00163671	0.119343	0.0136932	0.29622	1.63e-11	68.23	74.58	67.79	66.97	69.88	75.99	78.47	75.88	75.15	75.82	65.68	57.84	62.15	57.92	65.87	69.49	76.262	61.892	0.00127617	8.82e-05	3.59e-13
1738	1738	'DLD'	mRNA	-0.089791	0.31516	-0.132758	0.00533562	-0.0433895	0.622219	93.84	92.77	94.97	86.24	92.89	83.08	85.08	86.79	84.75	85.16	86.34	85.6	95.43	85.55	82.71	92.142	84.972	87.126	0.000405	0.0913674	0.358732
174	174	'AFP'	mRNA	-0.626084	0.0108489	0.165511	0.621575	0.790979	0.000118	2.94	2.34	2.28	2.5	2.56	2.89	3.17	2.58	2.69	2.98	2.08	1.34	2.23	1.3	1.3	2.524	2.862	1.65	0.268472	0.00096	1.03e-05
1745	1745	'DLX1'	mRNA	-0.336018	0.343373	0.31465	0.345217	0.650134	0.00714991	1.54	1.63	1.29	1.56	1.43	1.98	1.95	1.98	1.41	2.06	1.12	1.26	1.13	1.29	1.17	1.49	1.876	1.194	0.0989789	0.104902	0.00113281
1747	1747	'DLX3'	mRNA	-0.0307853	0.951396	-0.597503	0.00125678	-0.56719	0.000432	2.95	4.39	3.02	4.54	3.79	2.59	2.53	2.34	2.71	2.29	3.52	3.64	4.41	3.23	3.57	3.738	2.492	3.674	7.35e-05	0.834021	4.45e-05
1756	1756	'DMD'	mRNA	-0.178288	0.0553615	-0.319309	1.21e-05	-0.141634	0.0999813	10.79	10.81	10.75	11.8	10.51	9.48	9.34	9.03	8.51	8.89	9.93	9.21	10.04	9.13	11.1	10.932	9.05	9.882	3.46e-07	0.00779533	0.0283003
1763	1763	'DNA2'	mRNA	-0.243128	5.47e-06	-0.0326607	0.799277	0.209944	4.35e-06	27.74	28.8	29.24	26.18	28.68	28.17	27.39	28.72	26.73	27.96	24.59	22.86	24.04	24.01	24.18	28.128	27.794	23.936	0.455579	1.11e-07	2.62e-07
1778	1778	'DYNC1H1'	mRNA	-0.0907741	0.254037	0.00167819	0.999991	0.0918943	0.037834	29.24	30.06	30.01	33.62	33.04	31.72	31.38	33.05	30.69	30.91	31.84	29.83	28.43	27.77	29.54	31.194	31.55	29.482	0.967207	0.0657011	0.00838862
178	178	'AGL'	mRNA	-0.184579	0.0350405	0.0144012	0.953732	0.198542	0.00250692	14.7	14.56	14.84	12.85	14.06	14.22	13.86	15	13.83	14.15	12.4	11.07	13.29	12.48	12.84	14.202	14.212	12.416	0.774313	0.00429673	0.00033
1783	1783	'DYNC1LI2'	mRNA	-0.133207	0.0713804	0.0625945	0.372186	0.195326	0.00019	42.84	46.17	45.14	47.21	44.76	46.63	45.08	48.8	47.08	45.86	41.46	39.1	39.55	40.65	41.74	45.224	46.69	40.5	0.1108	0.0110277	1.74e-05
1786	1786	'DNMT1'	mRNA	-0.113738	0.200397	0.00645764	0.973124	0.119641	0.00835583	49.29	52.93	52.86	61.18	57.61	56.88	54.83	58.58	54	53.74	55.9	49.94	47.8	48.89	52.36	54.774	55.606	50.978	0.897685	0.0460909	0.00135763
1787	1787	'TRDMT1'	mRNA	0.158994	0.48234	-0.162053	0.441615	-0.321447	0.0235073	2.82	2.55	2.62	2.03	2.17	2.25	1.85	2.08	2.45	2.28	2.1	2.47	2.94	3.11	2.44	2.438	2.182	2.612	0.147543	0.183024	0.0047009
1789	1789	'DNMT3B'	mRNA	-0.247866	0.000127	-0.244419	6.41e-05	0.00286721	0.992189	37	40.24	37.28	43.36	41.19	35.67	36.23	34.65	31.71	31.36	36.21	34.52	32.11	32.01	33.66	39.814	33.924	33.702	2.36e-06	4.17e-06	0.951932
1797	1797	'DXO'	mRNA	0.208888	0.0658891	-0.0574753	0.837096	-0.266902	0.00596137	17.84	17.49	15.68	20.2	17.82	15.86	16.7	19.33	18.48	16.7	21.55	20.65	19.53	21.23	22.67	17.806	17.414	21.126	0.506518	0.00989464	0.000914
1798	1798	'DPAGT1'	mRNA	0.178737	0.0340565	0.021101	0.941802	-0.158185	0.00130238	91.33	98.24	86.68	108.31	104.46	102.43	102.01	104.71	96.57	96.67	114.76	116.54	104.36	108.68	114.19	97.804	100.478	111.706	0.698382	0.00412905	0.000156
18	18	'ABAT'	mRNA	-0.328983	0.0104763	0.0665623	0.786487	0.394994	3.47e-05	5.34	5.89	4.75	4.88	4.25	5.36	5.31	5.85	5.07	4.92	4.45	3.83	3.69	4.53	3.61	5.022	5.302	4.022	0.440141	0.000917	2.61e-06
1800	1800	'DPEP1'	mRNA	-0.753699	2.37e-09	-0.0284935	0.953732	0.724652	1.25e-08	10.92	11.08	9.32	9.87	10.42	11.8	11.03	9.46	8.9	9.08	5.76	6.03	7.13	6.21	5.87	10.322	10.054	6.2	0.784122	2.1e-11	4.42e-10
1803	1803	'DPP4'	mRNA	0.152642	0.000837	0.243181	1.97e-10	0.0899364	0.0823065	177.61	178.14	175.58	175.84	166.53	203.94	215.96	229.86	199.18	197.33	213.71	181.91	192.57	188.19	202.55	174.74	209.254	195.786	1.98e-12	3.96e-05	0.0221438
1809	1809	'DPYSL3'	mRNA	-0.298518	0.00013	-0.426929	3.11e-10	-0.128957	0.0481601	26.52	25.22	26.44	31.53	29.68	21.71	21.03	20.23	20.27	21.4	25.02	23.02	20.88	21.89	23.83	27.878	20.928	22.928	3.36e-12	4.32e-06	0.0113875
182	182	'JAG1'	mRNA	0.0940131	0.0407048	0.0682199	0.16555	-0.0263363	0.619239	81.61	82.66	83.42	88.83	86.55	89.17	88.42	94.89	89.78	86.03	95.48	85.94	91.26	90.85	91.21	84.614	89.658	90.948	0.0331759	0.0052014	0.355915
1820	1820	'ARID3A'	mRNA	0.120634	0.00642473	-0.0442649	0.522216	-0.165509	2.75e-05	77.04	80.19	72.66	78.61	75.18	77.05	79.42	79.59	73.79	68.69	87.01	81.27	79.48	85.56	90.19	76.736	75.708	84.702	0.195884	0.00049	2e-06
1827	1827	'RCAN1'	mRNA	0.123521	0.138708	0.18564	0.00643164	0.0615854	0.455954	32.36	30.65	34.18	33.58	30.59	39.53	36.41	37.46	37.02	35.29	34.95	34.12	36.84	36.18	34.62	32.272	37.142	35.342	0.000507	0.0275249	0.22296
183	183	'AGT'	mRNA	-0.508041	1.6e-11	0.191034	0.0295015	0.698484	1.5e-31	86.39	91.38	76.78	76.51	72.42	99.2	102.61	94.65	85.69	84.09	58.02	58.01	59.44	57.83	52.35	80.696	93.248	57.13	0.00332025	7.86e-14	6.08e-34
1836	1836	'SLC26A2'	mRNA	-0.522931	1.6e-11	0.128923	0.140828	0.65135	6.2e-41	84.79	82.64	78.31	65.82	77.85	87.93	88.41	85.6	82.57	85.72	54.41	51.36	59.74	55.81	51.37	77.882	86.046	54.538	0.0265005	7.86e-14	1.53e-43
1839	1839	'HBEGF'	mRNA	-0.102363	0.775469	0.352408	0.0364797	0.454224	0.00325372	3.81	3.47	3.68	3.7	4.07	4.87	4.69	5.84	4.1	4.75	4.12	2.68	3.52	3.4	3.91	3.746	4.85	3.526	0.00428279	0.445938	0.000449
1841	1841	'DTYMK'	mRNA	-0.0791636	0.802069	0.227764	0.139015	0.306539	0.00173299	36.75	35.55	42.07	26.5	33.87	43.33	38.11	40.43	40.8	44.71	31.09	36.16	29.48	35.15	35.49	34.948	41.476	33.474	0.0259704	0.478998	0.000217
1844	1844	'DUSP2'	mRNA	0.153948	0.672177	0.536197	0.00391316	0.38171	0.0419731	3.57	3.45	3.26	3.37	3.35	4.89	5.22	4.79	5.6	4.45	3.65	4.37	4.17	3.26	3.55	3.4	4.99	3.8	0.000279	0.333728	0.00954244
1845	1845	'DUSP3'	mRNA	-0.0919181	0.0785869	0.00804837	0.953732	0.0994215	0.0147565	65.89	64.65	64.71	67.45	69.31	68.02	65.43	70.94	67.06	66.07	65.93	62.4	61.48	61.37	62.58	66.402	67.504	62.752	0.816292	0.0126983	0.00268774
1846	1846	'DUSP4'	mRNA	0.557406	0.0247581	0.278988	0.44929	-0.278901	0.249693	0.43	0.8	0.6	0.78	0.61	0.8	0.62	0.84	0.83	0.85	0.91	0.82	0.86	1.09	1.1	0.644	0.788	0.956	0.151544	0.00274759	0.095018
1848	1848	'DUSP6'	mRNA	-0.113177	0.403112	0.811698	6.08e-28	0.924307	5.91e-36	10.44	12.27	10.28	12.09	10.77	19.54	20.21	18.23	19.35	21.49	11.28	11.13	10.06	9.53	9.94	11.17	19.764	10.388	7.7e-31	0.13554	1.99e-38
1849	1849	'DUSP7'	mRNA	-0.0190698	0.956524	0.30347	0.0437812	0.321904	0.0195961	3.25	3.06	3.45	3.89	3.17	3.83	4.3	4.75	4.27	3.85	3.76	3.44	2.81	2.97	3.76	3.364	4.2	3.348	0.00540955	0.873508	0.00377106
1855	1855	'DVL1'	mRNA	0.113731	0.114747	0.17888	0.00365478	0.0645757	0.387005	37.38	36.25	35.71	40.49	37.24	42.93	42.29	41.18	44.52	42.55	41.45	41.4	37.47	42.22	41.28	37.414	42.694	40.764	0.000257	0.0211366	0.174802
1869	1869	'E2F1'	mRNA	-0.0194709	0.94813	0.268275	8.49e-05	0.287176	4.07e-06	53.57	47.68	46.45	48.2	48.37	59.14	55.38	58.13	64.16	60.42	50.68	49.27	48.31	49.4	45.12	48.854	59.446	48.556	3.22e-06	0.721627	2.42e-07
1870	1870	'E2F2'	mRNA	-0.0946314	0.49572	0.2346	0.00838522	0.32872	1.34e-05	6.12	6.02	6.58	6.46	7	7.87	7.56	7.46	7.4	7.45	5.94	5.98	5.75	5.91	5.95	6.436	7.548	5.906	0.000705	0.191671	9.08e-07
1871	1871	'E2F3'	mRNA	-0.00808012	0.978695	0.167651	0.12254	0.175181	0.0127448	11.03	11.71	12.45	10.24	9.29	12.58	11.56	13.09	11.85	12.9	10.81	10.67	11.38	11.36	11	10.944	12.396	11.044	0.0217682	0.914667	0.00224822
1875	1875	'E2F5'	mRNA	0.155243	0.234938	-0.211759	0.107132	-0.367533	0.000241	12.11	12.77	12.88	12.01	12.8	11.4	9.59	11.37	11.18	11.12	13.49	12.24	13.79	14.39	14.64	12.514	10.932	13.71	0.0180067	0.0581783	2.28e-05
1876	1876	'E2F6'	mRNA	0.200996	0.0323503	0.144931	0.0849726	-0.0565414	0.571822	26.27	26.96	28.25	23.07	24.33	29.07	27.26	30.05	29.15	28.64	29.73	25.73	30.16	32.98	30.71	25.776	28.834	29.862	0.0131508	0.00384064	0.313887
1877	1877	'E4F1'	mRNA	-0.0476794	0.800694	0.139449	0.182912	0.186602	0.00627699	28.1	24.49	25.19	28.9	29.79	31.11	31.15	28.95	32.65	28.55	27.47	27.49	25.2	25.87	27.01	27.294	30.482	26.608	0.0385433	0.476726	0.000971
1889	1889	'ECE1'	mRNA	-0.0583577	0.641759	0.085118	0.299417	0.142817	0.0198069	33.52	35.75	33.23	39.23	36.25	39.12	40.49	39.88	36.3	34.99	37.89	34.15	31.89	31.76	36.44	35.596	38.156	34.426	0.079576	0.304852	0.00382
1891	1891	'ECH1'	mRNA	-0.106285	0.0731245	0.181145	0.0100175	0.286785	1.53e-07	264.21	263.38	257.51	254.97	230.9	303.38	301.15	264.66	307.67	281.29	248.37	233.64	234.11	239.02	236.76	254.194	291.63	238.38	0.000872	0.011363	6.71e-09
1892	1892	'ECHS1'	mRNA	-0.295647	0.00077	0.0259672	0.94372	0.321157	7.53e-06	391.95	350.21	366.59	302.79	341.39	342.23	356.33	339.42	370.09	397.98	263.66	293.92	306.32	292.38	283.74	350.586	361.21	288.004	0.711877	3.56e-05	4.77e-07
1894	1894	'ECT2'	mRNA	-0.0765932	0.42592	-0.134561	0.041127	-0.0584585	0.393439	60.1	59.82	60.61	52.84	55.68	54.88	50.95	54.66	50.94	54.65	55.26	51.42	57.75	57.53	54.78	57.81	53.216	55.348	0.00497734	0.149677	0.178894
1906	1906	'EDN1'	mRNA	-0.154421	0.289196	0.157904	0.283578	0.311697	0.0038919	11.4	12.15	10.64	12.68	11.54	13.57	14.82	14.92	12.29	11.14	11.87	9.66	9.38	10.41	11.48	11.682	13.348	10.56	0.0734492	0.0800702	0.000553
191	191	'AHCY'	mRNA	-0.0311499	0.779445	0.0812865	0.0923768	0.111914	0.00481148	1356.54	1365.49	1384.41	1468.03	1483.09	1532.18	1521	1517.63	1500.69	1477.72	1403.49	1433.74	1373.99	1396.92	1350.32	1411.51	1509.84	1391.69	0.014754	0.45013	0.000708
1911	1911	'PHC1'	mRNA	0.0369438	0.821529	-0.192135	0.00390398	-0.229631	6.96e-05	13.39	15.95	14.86	15.91	14.98	12.94	13.52	13.55	13.08	13.51	16.86	15.63	14.04	15.46	15.47	15.018	13.32	15.492	0.000278	0.504402	5.64e-06
1912	1912	'PHC2'	mRNA	0.0734315	0.478736	-0.133497	0.0354573	-0.207493	0.00165161	63.91	63.05	60.28	63.24	66.47	59.96	54.13	59.04	59.21	59.68	67.47	72.85	62.45	68.86	64.33	63.39	58.404	67.192	0.00412852	0.180822	0.000204
1915	1915	'EEF1A1'	mRNA	0.081265	0.0783168	-0.0163355	0.868296	-0.0981045	0.00351714	8989.44	8797.32	9032.95	8908.82	9313.76	9105.94	8935.12	9107.88	8951.48	8917.3	9593.17	9418.12	9685.77	9833.62	9454.02	9008.46	9003.54	9596.94	0.554877	0.0126258	0.000492
1917	1917	'EEF1A2'	mRNA	0.199943	0.119999	0.0173564	0.953732	-0.183205	0.0238933	30.57	30.49	31.32	41.76	36.2	37.28	38.25	35.64	31.7	31.7	43.38	35.85	36.24	38.62	43.39	34.068	34.914	39.496	0.839299	0.022421	0.00479824
192111	192111	'PGAM5'	mRNA	-0.0776863	0.343449	0.122876	0.175438	0.199984	0.0071855	45.47	44.62	44.4	43.54	43.71	48.95	45.33	46.62	50.81	53.36	42.6	44.98	41.44	42.36	42.2	44.348	49.014	42.716	0.0362693	0.10496	0.00113889
192670	192670	'AGO4'	mRNA	0.240872	0.0885864	-0.210685	0.189361	-0.452173	7.81e-07	3.07	2.63	3.85	2.75	3.1	2.72	2.58	3	2.44	2.66	3.93	3.53	3.33	3.99	3.81	3.08	2.68	3.718	0.040364	0.0147919	3.98e-08
1938	1938	'EEF2'	mRNA	0.140203	0.0237321	0.0723527	0.309069	-0.0684568	0.134154	3175.85	3397.66	3264.09	3775.41	3446.68	3704.18	3711.25	3811.03	3553.62	3360.15	4028.2	3793.05	3498.76	3741.79	3877.98	3411.94	3628.05	3787.96	0.0834936	0.0026081	0.0415717
1942	1942	'EFNA1'	mRNA	-0.0845466	0.712204	-0.34676	0.000973	-0.262695	0.00806502	34.41	30.99	30.38	26.82	25.35	24.74	21.14	26.18	22.95	22.72	23.97	27.91	28.92	31.47	28.36	29.59	23.546	28.126	5.42e-05	0.373601	0.0013026
1943	1943	'EFNA2'	mRNA	-0.155719	0.194754	0.0221027	0.953732	0.177214	0.0417999	13.89	16.39	13.09	15.41	13.83	15.23	15.48	14.86	14.57	14.28	14.46	11.98	12.08	13.49	13.75	14.522	14.884	13.152	0.758819	0.0441602	0.00949299
1948	1948	'EFNB2'	mRNA	-0.108561	0.139247	0.108673	0.218849	0.216654	0.000469	16.4	17.09	17.04	15.33	16.34	18.78	17.46	20.79	16.31	16.67	16.1	14.4	15.5	15.7	15.59	16.44	18.002	15.458	0.0497825	0.0277053	4.9e-05
1951	1951	'CELSR3'	mRNA	-0.016844	0.951396	0.14266	0.00866072	0.158886	0.00462388	9.08	9.03	8.93	9.96	9.4	10.57	10.11	10.67	10.22	10.16	9.73	9.74	8.56	9.28	8.83	9.28	10.346	9.228	0.000736	0.749117	0.000677
1956	1956	'EGFR'	mRNA	0.0557206	0.606087	-0.359005	6.34e-09	-0.415261	3.96e-14	8.49	9.65	8.93	9.58	9.29	7.06	6.94	8.17	6.79	7.45	9.93	9.09	8.81	9.74	10.03	9.188	7.282	9.52	8.65e-11	0.27497	6.02e-16
1958	1958	'EGR1'	mRNA	-0.242979	0.218838	0.94665	6e-18	1.18903	1.21e-27	3.6	4.16	3.91	5.14	4.3	7.4	8.88	7.9	8.01	8.86	3.77	4.01	3.75	2.87	3.53	4.222	8.21	3.586	2.39e-20	0.0523157	6.12e-30
195827	195827	'PRXL2C'	mRNA	0.178524	0.241038	-0.0241457	0.953732	-0.203177	0.0254126	35.72	37.12	33.39	26.86	28.46	33.34	28.64	28.98	29.21	32.06	31.89	31.69	41.2	40.54	36.35	32.31	30.446	36.334	0.766627	0.0608636	0.00518302
195828	195828	'ZNF367'	mRNA	0.0482248	0.893813	0.300814	0.00693623	0.25216	0.0163335	5.5	6.32	5.7	4.87	5.61	7.64	7.1	6.82	6.58	6.83	5.39	6.11	5.83	6.15	5.37	5.6	6.994	5.77	0.000556	0.613937	0.00304179
196	196	'AHR'	mRNA	-0.115937	0.0803082	0.268615	2.54e-06	0.383995	2.79e-14	15.41	17.49	15.94	15.84	16.52	20.04	20.06	22.25	18.4	18.21	15.79	14.04	14.73	15.31	15.6	16.24	19.792	15.094	6.11e-08	0.0130529	4.19e-16
1962	1962	'EHHADH'	mRNA	-0.217749	5.16e-05	-0.0978445	0.124957	0.119343	0.0311522	27.43	26.79	26.04	26.7	25.59	25.74	24.88	25.82	24.03	24.79	24.09	21.54	23.15	22.68	23.34	26.51	25.052	22.96	0.0224307	1.45e-06	0.00663349
196264	196264	'MPZL3'	mRNA	0.235291	0.0217848	0.203369	0.00926231	-0.0322999	0.858079	18.64	18.17	18.14	15.83	16.1	19.43	20.33	19.81	20.5	20.99	17.79	19.82	21.33	22.84	21.19	17.376	20.212	20.594	0.000797	0.00234048	0.633148
196394	196394	'AMN1'	mRNA	0.276832	0.0437046	0.240951	0.0875822	-0.0364347	0.893982	7.59	6.74	6.99	7.14	6.88	7.89	9.07	8.01	7.39	8.59	9.1	7.95	9.55	7.96	8.98	7.068	8.19	8.708	0.0136974	0.00570394	0.701702
196410	196410	'METTL7B'	mRNA	-0.402117	6.81e-06	0.0895125	0.528046	0.491044	7e-11	32.35	33.38	28.98	35.3	35.16	38.45	35.77	36.73	32.73	34.38	27.96	25.06	23.83	23.91	25.39	33.034	35.612	25.23	0.199527	1.44e-07	1.71e-12
196441	196441	'ZFC3H1'	mRNA	-0.0827217	0.358989	0.163822	0.00558525	0.246008	4.09e-06	13	12.88	14.27	13.57	13.03	14.77	15.54	16.31	14.18	14.8	13.23	11.27	12.86	13.25	12.86	13.35	15.12	12.694	0.000431	0.112581	2.44e-07
196483	196483	'EEF2KMT'	mRNA	0.15522	0.0535332	-0.0427844	0.823789	-0.198544	0.00432195	22.77	22.54	20.68	21.42	23.03	23.18	22.33	20.48	20.65	21.66	24.91	24.38	24.79	25.43	24.24	22.088	21.66	24.75	0.488571	0.00743442	0.000623
196513	196513	'DCP1B'	mRNA	0.196087	0.157474	-0.0315301	0.941802	-0.228314	0.0295878	14.35	16.15	13.34	17.08	13.7	13.33	15.48	16.05	14.37	14.76	20.65	16.6	14.48	17.93	16.72	14.924	14.798	17.276	0.701396	0.0328918	0.00622544
196527	196527	'ANO6'	mRNA	-0.0514783	0.448733	-0.1049	0.00405322	-0.0539862	0.326124	58.57	59.13	60.46	59.15	59.34	56.46	57.29	58.68	53.2	53.11	63	52.71	57.95	57.09	57.68	59.33	55.748	57.686	0.000291	0.16202	0.137256
196528	196528	'ARID2'	mRNA	-0.153738	0.0348121	-0.135589	0.051783	0.0175374	0.928033	16.4	17.67	16.58	21.79	19.4	16.86	16.91	18.89	14.36	15.33	20.07	16.22	14.67	14.46	15.75	18.368	16.47	16.234	0.00677607	0.00425618	0.753415
1967	1967	'EIF2B1'	mRNA	-0.116837	0.0949033	0.0227151	0.923197	0.138987	0.0339992	32.9	36.6	34.69	34.05	34.61	37.82	34.11	34.83	37.09	33.62	33.91	31.11	31.84	32.15	31.62	34.57	35.494	32.126	0.665012	0.0163267	0.00738319
196792	196792	'FAM24B'	mRNA	0.18548	0.401352	-0.309202	0.117141	-0.495189	0.000754	23.99	17.79	23.23	20.38	21.57	18.79	17.29	14.75	17.69	19.24	22.11	26.37	25.19	26.65	22.91	21.392	17.552	24.646	0.0203779	0.134659	8.39e-05
1968	1968	'EIF2S3'	mRNA	0.12653	0.00772429	0.193776	2.43e-08	0.0667188	0.0668502	302.72	304.69	309.24	286.58	284.59	348.06	341.89	363.13	335.14	332.68	336.35	307.72	336.52	330.11	325.33	297.564	344.18	327.206	3.78e-10	0.000631	0.0170561
1969	1969	'EPHA2'	mRNA	0.198979	0.000111	0.31895	3.51e-13	0.119386	0.0235057	37.11	41.08	39.47	40	40.09	50.33	47.79	51.07	51.5	48.5	48.96	43.89	41.76	46.7	47.47	39.55	49.838	45.756	2.4e-15	3.58e-06	0.00469916
197	197	'AHSG'	mRNA	0.11596	0.739938	0.59898	0.000274	0.482353	3.1e-08	112.47	101.53	95.19	82.9	69.03	154.81	150.08	159.56	128.36	115.82	105.45	104.51	107.97	100.47	84.82	92.224	141.726	100.644	1.24e-05	0.404174	1.18e-09
197257	197257	'LDHD'	mRNA	-0.105377	0.620501	-0.368307	0.00604004	-0.263463	0.0452161	7.48	7.07	8.58	8.27	8.33	6	5.87	6.12	6.67	6.53	7.8	7.19	6.76	7.34	8.06	7.946	6.238	7.43	0.000472	0.287918	0.0104787
197322	197322	'ACSF3'	mRNA	0.0994425	0.455526	0.294134	0.000761	0.194092	0.0237756	15.11	13.92	16.67	15.4	13.76	18.92	20.63	17.85	18.62	17.73	17.74	15.55	16.69	15.34	17.13	14.972	18.75	16.49	4.05e-05	0.166205	0.00476171
197335	197335	'WDR90'	mRNA	-0.206554	0.0540379	0.359947	4.17e-06	0.565957	1.24e-11	7.76	7.08	7.86	7.36	7.13	9.38	9.61	8.21	9.39	10.17	5.77	6.96	6.73	6.44	5.76	7.438	9.352	6.332	1.06e-07	0.00756057	2.7e-13
197342	197342	'EME2'	mRNA	-0.0658175	0.773689	0.31301	0.00144841	0.378209	4.64e-05	4.18	4.27	3.8	3.84	4.27	5.61	4.84	4.65	5.24	5.08	4.01	3.47	3.64	4.09	4.68	4.072	5.084	3.978	8.63e-05	0.443953	3.59e-06
1974	1974	'EIF4A2'	mRNA	-0.156043	0.0149152	-0.1134	0.0264492	0.0421894	0.611316	1441.67	1423.59	1481.16	1358	1482.5	1355.58	1381.09	1307.19	1314.97	1361.84	1251.49	1286.95	1398.52	1299.2	1261.1	1437.38	1344.13	1299.45	0.00288313	0.00143503	0.34876
197407	197407	'ZNF48'	mRNA	0.353029	3.86e-05	0.103423	0.47454	-0.250141	0.00179692	10.37	9.25	9.82	8.98	10.29	11.64	10.33	11.11	10.13	9.93	12.19	12.6	12.61	12.87	12.36	9.742	10.628	12.526	0.165847	1.05e-06	0.000227
1975	1975	'EIF4B'	mRNA	-0.0847862	0.0356698	0.00793428	0.953732	0.0921475	0.00354081	532.02	555.39	551.66	571.3	557.88	559.81	570.47	587.02	549.21	547.28	567.13	511.76	514.23	517.82	518.58	553.65	562.758	525.904	0.730261	0.00439317	0.000496
1977	1977	'EIF4E'	mRNA	-0.233194	0.00579432	-0.026044	0.940419	0.206695	0.016137	51.82	51.03	51.28	44.73	46.39	44.45	48.13	46.53	52.58	52.02	40.13	42.48	46.06	42.26	39.66	49.05	48.742	42.118	0.696039	0.000424	0.0030013
1979	1979	'EIF4EBP2'	mRNA	-0.179568	1.45e-06	-0.137042	5.34e-05	0.0419558	0.367968	77.37	77.31	76.04	79.99	80.33	71.87	72.61	76.74	68.45	69.81	74.67	65.05	68.18	70.53	69.37	78.208	71.896	69.56	1.92e-06	2.48e-08	0.163098
1983	1983	'EIF5'	mRNA	0.139269	0.0134653	-0.0252818	0.762405	-0.165046	9.88e-05	113.28	109.85	112.92	105.8	107.43	110.39	107.15	113.49	107.43	107.1	121.21	109.95	124.57	128.17	125.41	109.856	109.112	121.862	0.413255	0.00126358	8.33e-06
1992	1992	'SERPINB1'	mRNA	0.210037	0.000821	-0.145624	0.00230953	-0.356114	1.66e-13	129.95	124.67	130.51	120.03	121.09	110.19	115.43	120.09	114.13	113.52	145.55	132.45	155.42	155.17	141.55	125.25	114.672	146.028	0.000149	3.86e-05	2.79e-15
1994	1994	'ELAVL1'	mRNA	0.0591564	0.465545	0.227082	5.42e-09	0.16738	0.00024	30.55	32.9	31.17	30.98	29.8	36.57	37.37	39.18	35.81	34.94	33.28	32.24	31.05	31.08	35.35	31.08	36.774	32.6	7.33e-11	0.17239	2.27e-05
199731	199731	'CADM4'	mRNA	-0.0970518	0.442172	-0.280661	0.000377	-0.18408	0.0404464	25.81	25.24	27.58	24.36	26.15	21.9	20.3	20.6	21.96	22.91	22.3	26.06	24.52	23.74	24.6	25.828	21.534	24.244	1.79e-05	0.15783	0.00910757
1999	1999	'ELF3'	mRNA	0.0418285	0.706842	-0.0573197	0.545816	-0.0997085	0.047488	69.5	61.16	62.98	57.02	57.98	57.14	59.02	59.47	62.1	65.42	65.91	57.57	66.23	58.58	64.04	61.728	60.63	62.466	0.211414	0.366042	0.0111713
199953	199953	'TMEM201'	mRNA	-0.181337	0.0359775	0.0620641	0.661865	0.242864	9.09e-05	20.42	26.16	22.82	28.6	21.75	25.98	28.25	25.88	22.53	22.98	23.15	23.43	19.74	19.56	22.19	23.95	25.124	21.614	0.30223	0.00444401	7.59e-06
199990	199990	'FAAP20'	mRNA	-0.106477	0.448711	0.110829	0.441714	0.216774	0.0241881	45.08	50.8	41.24	43.18	41.34	51.53	45.85	43.84	51.3	46.97	38.62	39.04	41.91	45.64	46.08	44.328	47.898	42.258	0.147629	0.161958	0.00487494
20	20	'ABCA2'	mRNA	-0.00947461	0.968939	0.147585	0.152183	0.156486	0.00933755	18.81	21.02	18.63	25.1	21.41	24.3	25.04	22.94	22.2	22.79	21.76	21.52	18.49	21.6	21.53	20.994	23.454	20.98	0.0294316	0.897584	0.0015481
200081	200081	'TXLNA'	mRNA	0.0431732	0.753583	0.133024	0.0293743	0.0892206	0.160084	25.27	24.39	23.18	27.01	24.9	27.96	26.71	28.92	26.91	27.79	28.8	26.02	23.99	24.7	25.94	24.95	27.658	25.89	0.00329257	0.421497	0.0523316
200205	200205	'IBA57'	mRNA	-0.252064	0.00728118	-0.186504	0.0874193	0.0650898	0.675768	4.69	4.67	4.89	4.52	4.22	4.29	3.94	3.81	3.79	4.57	3.7	3.8	4.23	3.96	3.73	4.598	4.08	3.884	0.0136614	0.000583	0.41409
2005	2005	'ELK4'	mRNA	-0.0506341	0.870381	0.153888	0.151444	0.204123	0.0297527	4.26	3.95	4.19	3.35	3.7	4.38	4.5	4.66	4.41	4.05	3.77	3.15	4.36	3.94	3.83	3.89	4.4	3.81	0.029243	0.58008	0.00626732
200558	200558	'APLF'	mRNA	0.502226	0.0211312	0.0717313	0.930583	-0.431102	0.0385556	1.12	1.23	1	1.25	1.19	1.25	1.34	1.5	1.02	1.05	1.8	1.49	1.53	1.38	2.05	1.158	1.232	1.65	0.67905	0.00225251	0.00859812
200734	200734	'SPRED2'	mRNA	0.225948	0.00807087	0.19575	0.00557267	-0.0308254	0.806832	36.15	39.96	39.51	45.13	42.06	47.05	44.72	51.52	44.32	45.1	54.12	45.78	43.27	45.08	51.45	40.562	46.542	47.94	0.000428	0.000665	0.566161
200765	200765	'TIGD1'	mRNA	-0.074854	0.842236	0.317631	0.0476347	0.391933	0.00458333	1.52	1.58	1.3	1.52	1.31	1.88	1.79	2.18	1.55	1.72	1.46	1.43	1.4	1.4	1.22	1.446	1.824	1.382	0.00607258	0.53357	0.00067
200879	200879	'LIPH'	mRNA	0.247221	0.00388576	-0.0246865	0.946476	-0.272509	0.000683	10.2	9.81	9.77	10.36	9.97	11.06	10.28	10.52	9.84	8.65	12.67	10.42	11.25	12.62	12.82	10.022	10.07	11.956	0.716435	0.000251	7.5e-05
200895	200895	'DHFR2'	mRNA	0.485619	0.0201169	0.0275145	0.961555	-0.45866	0.0183161	1.36	1.38	1.18	1.24	1.01	1.34	1.12	1.59	1.09	1.23	1.5	1.77	1.7	1.76	1.95	1.234	1.274	1.736	0.872909	0.00210816	0.00347948
2009	2009	'EML1'	mRNA	-0.22742	0.0425176	0.0509062	0.838094	0.27779	0.00309574	5.66	5.81	6.35	5.87	6.38	5.93	6.34	6.82	6	6.26	5.49	4.86	4.84	4.75	5.49	6.014	6.27	5.086	0.507734	0.00549175	0.000423
200916	200916	'RPL22L1'	mRNA	0.13957	0.351485	0.249458	0.00863599	0.109434	0.273908	38.4	33.28	37.06	29.26	31.82	38.1	39.7	44.29	40.07	42.24	34.46	33.87	41.12	41.64	37.52	33.964	40.88	37.722	0.000733	0.108688	0.1077
200958	200958	'MUC20'	mRNA	-0.484378	0.02075	-0.0351354	0.953732	0.448241	0.0355872	5.04	4.96	4.36	5.61	3.94	5.75	5.66	4.55	4.44	3.22	3.76	3.97	2.14	3.8	3.66	4.782	4.724	3.466	0.809999	0.00219319	0.00781171
201158	201158	'TVP23C'	mRNA	0.322547	0.0706132	-0.00912769	0.998343	-0.332152	0.0145073	4.57	5.23	7.76	6.1	5.65	7.4	6.26	5.99	6.17	4.97	6.84	7.44	7.51	7.49	8.55	5.862	6.158	7.566	0.943928	0.0108838	0.00262817
201163	201163	'FLCN'	mRNA	0.0791	0.413002	-0.106062	0.14327	-0.18563	0.00620707	44.6	45.12	46.97	44.65	47.97	41.05	43.65	41.24	42.72	44.9	45.28	49.11	46.23	52.41	50.31	45.862	42.712	48.668	0.0271025	0.141964	0.000958
201164	201164	'PLD6'	mRNA	0.0639154	0.79086	0.249899	0.025439	0.185445	0.0832868	8.11	8.67	7.13	7.86	7.74	9.28	9.93	9.25	9.65	9.49	8.43	8.77	8.47	8.25	7.78	7.902	9.52	8.34	0.00275165	0.46559	0.0224548
201181	201181	'ZNF385C'	mRNA	0.484855	0.0805925	-0.393648	0.336507	-0.878943	0.000235	1.35	1.32	1.06	2.02	1.49	1.18	1.5	1.34	0.81	0.71	2.1	2.34	1.5	1.98	2.19	1.448	1.108	2.022	0.0950596	0.0131136	2.22e-05
201229	201229	'LYRM9'	mRNA	0.180745	0.00543133	-0.100781	0.211557	-0.2821	8.87e-07	36.46	37.47	37.52	35.66	35.48	33.83	34.66	36.4	35.81	35.93	45.07	43.48	40.3	42.61	43.02	36.518	35.326	42.896	0.0474397	0.000387	4.56e-08
201254	201254	'CENPX'	mRNA	-0.275816	0.0111153	0.182602	0.213991	0.457864	6.41e-05	53.17	50.8	50.64	54.21	52.26	62.73	56.19	49.52	70.02	63.52	38.74	45.57	43.53	42.01	48.08	52.216	60.396	43.586	0.048218	0.000991	5.14e-06
201255	201255	'LRRC45'	mRNA	-0.166341	0.0684621	0.140059	0.0946433	0.305739	3.24e-05	19.02	18.06	18.78	18.74	18.88	21.68	22.2	19.99	20.29	19.99	18.72	16.76	15.79	15.06	17.67	18.696	20.83	16.8	0.0152991	0.0104331	2.41e-06
201294	201294	'UNC13D'	mRNA	-0.0438367	0.681865	-0.379672	3.85e-14	-0.33639	4.38e-11	29.49	32.13	29.9	32.39	31.93	24.46	23.31	23.97	24.79	24.42	31.26	30.71	28.11	31.69	30.47	31.168	24.19	30.448	2.32e-16	0.342863	1.04e-12
2013	2013	'EMP2'	mRNA	-0.20315	1.35e-05	-0.521527	2.34e-33	-0.318895	1.21e-11	27.96	28.4	28.83	28.72	29.12	19.5	20.01	20.45	20.95	19.72	25.22	23.37	24.74	25.87	25.92	28.606	20.126	25.024	2.12e-36	3.23e-07	2.62e-13
201562	201562	'HACD2'	mRNA	-0.194282	0.00546344	-0.0643585	0.33592	0.12944	0.0358129	62.72	65.02	60.64	59.58	57.88	60.97	60.13	61.14	55.3	57.57	54.73	48.68	59.46	52.37	53.53	61.168	59.022	53.754	0.094691	0.000391	0.00786558
2016	2016	'EMX1'	mRNA	0.0047414	0.995976	0.295244	0.0445257	0.289837	0.0299323	4.82	4.48	4.41	5.13	4.23	5.55	6.01	5.74	5.33	4.41	5.58	3.81	4.1	4.54	4.71	4.614	5.408	4.548	0.00553111	0.966383	0.00631416
201625	201625	'DNAH12'	mRNA	0.466762	0.316051	0.733133	0.0484226	0.26571	0.498319	0.23	0.23	0.21	0.12	0.1	0.21	0.25	0.3	0.33	0.33	0.24	0.18	0.24	0.24	0.3	0.178	0.284	0.24	0.00619349	0.0919048	0.254883
201626	201626	'PDE12'	mRNA	-0.183047	0.091827	0.131197	0.278651	0.313689	5.53e-05	5.36	6.09	5.41	4.79	5.21	6.43	6.07	6.34	5.14	5.59	5.03	4.26	4.78	4.73	4.8	5.372	5.914	4.72	0.071642	0.0155645	4.37e-06
2017	2017	'CTTN'	mRNA	-0.0219011	0.835873	0.106998	0.00658117	0.128315	0.000222	168.13	177.29	159.45	187.67	177.23	196.17	197.33	193.9	184.09	183.7	187.44	178.58	158.33	170.72	178.57	173.954	191.038	174.728	0.000522	0.525343	2.08e-05
201895	201895	'SMIM14'	mRNA	0.267665	0.0338307	0.167559	0.111122	-0.10054	0.348541	22.95	21.96	22.79	17.35	18.92	23.96	23.97	25.02	23.85	21.3	22.57	21.47	27.97	27.81	26.19	20.794	23.62	25.202	0.0188881	0.0040895	0.151083
201931	201931	'TMEM192'	mRNA	0.250932	0.0011417	-0.0958843	0.414247	-0.347357	4.34e-07	6.63	6.64	6.31	6.79	6.81	6.13	6.17	6.59	6.2	6.31	8.27	7.67	7.96	8.15	8.22	6.636	6.28	8.054	0.132773	5.77e-05	2.1e-08
201973	201973	'PRIMPOL'	mRNA	0.151341	0.511549	-0.122886	0.663442	-0.274777	0.0459276	7.58	6.21	6.98	4.93	6.44	6.04	5.4	5.64	5.7	6.19	6.78	6.2	7.53	7.3	7.53	6.428	5.794	7.068	0.30434	0.202182	0.0106969
2023	2023	'ENO1'	mRNA	-0.233825	7.25e-07	0.148455	0.0107784	0.381768	5.71e-13	1550.18	1565.19	1456.84	1487.77	1525.7	1739.18	1724.59	1576.45	1674.91	1786.18	1269.05	1337.1	1327.5	1290.02	1274.9	1517.14	1700.26	1299.71	0.00095	1.13e-08	1.05e-14
2029	2029	'ENSA'	mRNA	-0.108595	0.017469	-0.00562426	0.95859	0.102452	0.0350861	304.62	311.99	308.11	314.15	311.76	314.55	320.71	310.68	326.05	311.64	285.03	288.44	293.36	295.61	282.93	310.126	316.726	289.074	0.867111	0.00175623	0.00767211
203068	203068	'TUBB'	mRNA	-0.145393	0.0540379	0.0574489	0.52074	0.20228	1.26e-06	1851.04	1955.06	1914.76	2229.83	2097.21	2134.94	2141.43	2160.41	2048.54	2087.06	1964.54	1895.51	1766.57	1737.96	1781.4	2009.58	2114.48	1829.2	0.194936	0.00757718	6.69e-08
203069	203069	'R3HCC1'	mRNA	-0.0880082	0.350855	-0.169739	0.0105558	-0.082324	0.320831	50.19	51.96	48.76	51.91	52.94	45.71	49.52	47.25	44.21	43.55	50.61	47.65	47.47	44.73	52.4	51.152	46.048	48.572	0.000927	0.108262	0.134212
2034	2034	'EPAS1'	mRNA	0.162007	0.0170668	0.0556941	0.595558	-0.106915	0.0744095	21.52	22.59	24.35	25.02	22.71	25.84	23.86	25.52	23.65	22.85	29.13	24.74	24.18	26.2	26.82	23.238	24.344	26.214	0.247901	0.00170146	0.0195097
2035	2035	'EPB41'	mRNA	0.144351	0.00552274	-0.00163404	0.999991	-0.146534	0.00057	25.46	26.38	28.18	28.74	26.65	28.29	27.39	29.95	25.84	26.21	31.39	28.84	29.43	30.38	30.62	27.082	27.536	30.132	0.969483	0.000395	6.09e-05
2039	2039	'DMTN'	mRNA	-0.103238	0.405107	-0.201415	0.00602499	-0.0988394	0.212213	45.78	44.99	47.75	55.76	46.57	42.27	44.07	42.41	42.25	39.83	51.96	45.23	42.14	42.08	43.82	48.17	42.166	45.046	0.00047	0.137038	0.0763518
204	204	'AK2'	mRNA	-0.0981242	0.0130013	0.165379	1.69e-07	0.262946	1.53e-18	92.27	96.4	88.47	92.48	90.66	106.39	104.51	109.1	101.65	103.89	90.92	84.07	84.06	84.75	85.69	92.056	105.108	85.898	3e-09	0.00120377	1.43e-20
2043	2043	'EPHA4'	mRNA	-0.276565	0.00153643	-0.38247	4.81e-06	-0.106419	0.357005	5.49	5.16	5.47	5.82	5.34	4.31	4.6	4.59	3.73	3.93	4.25	4.47	4.51	4.66	4.76	5.456	4.232	4.53	1.25e-07	8.21e-05	0.156172
2049	2049	'EPHB3'	mRNA	0.0938537	0.607442	-0.390477	0.0012556	-0.484791	7.29e-06	4.36	4.33	4.18	4.77	4.23	3.41	2.91	3.31	3.88	3.32	4.68	4.69	4.77	4.89	4.44	4.374	3.366	4.694	7.33e-05	0.276028	4.6e-07
205	205	'AK4'	mRNA	-0.276591	4.5e-06	0.193898	1.46e-07	0.470002	7.53e-21	34.41	33.69	33.27	32.85	33.93	39.41	39.29	39.19	38.74	37.8	28.32	26.45	30.71	28.27	26.06	33.63	38.886	27.962	2.55e-09	8.89e-08	5.72e-23
2050	2050	'EPHB4'	mRNA	0.0375961	0.740914	-0.124614	0.0291625	-0.162813	0.000631	42.51	45.79	45.39	49.2	46.36	42.42	43.93	43.28	43.08	39.47	50.57	46.52	43.31	47.54	48.91	45.85	42.436	47.37	0.00326707	0.405418	6.85e-05
205147	205147	'AMER3'	mRNA	-0.692674	0.000249	-0.194306	0.353362	0.49753	0.0117031	1.74	1.82	1.54	1.75	1.84	1.76	1.48	1.77	1.36	1.34	1.42	1.33	1.02	0.69	1.01	1.738	1.542	1.094	0.102231	9.38e-06	0.00202989
2057	2057	'EPOR'	mRNA	0.176592	0.236234	-0.145597	0.384871	-0.322784	0.00202078	11.23	10.22	8.4	10.04	9.84	9.59	9.28	10.49	8.24	7.96	10.35	10.02	11.55	12.42	12.29	9.946	9.112	11.326	0.117098	0.0586721	0.000259
2058	2058	'EPRS1'	mRNA	0.0405754	0.523986	-0.0499675	0.34336	-0.0910994	0.00598077	166.86	163.67	171.3	157.32	163.97	157.57	164.92	165.27	160.5	156.5	177.51	158.91	172.42	174.81	177.63	164.624	160.952	172.256	0.0981977	0.211608	0.000917
205860	205860	'TRIML2'	mRNA	0.235068	0.523088	-0.733485	0.0116259	-0.969179	8.02e-05	2.99	2.47	2.23	2.01	2.09	1.18	1.82	1.36	1.64	1.2	2.79	2.05	3.09	2.99	3.3	2.358	1.44	2.844	0.00104491	0.210535	6.6e-06
2059	2059	'EPS8'	mRNA	-0.073304	0.279044	-0.123057	0.047991	-0.0503333	0.489106	57.65	63.24	58.94	62.88	57.07	58.38	57.8	60.03	49.88	52.95	61.65	53.92	55.65	55.82	59.66	59.956	55.808	57.34	0.00613228	0.0756445	0.247811
206358	206358	'SLC36A1'	mRNA	-0.211499	0.00156447	-0.00541092	0.986478	0.205526	0.00243523	15.38	14.68	13.75	15.53	15.71	16.05	15.27	18.48	13.44	15.05	16.2	13.52	12.27	13.62	12.57	15.01	15.658	13.636	0.921991	8.39e-05	0.00032
2064	2064	'ERBB2'	mRNA	-0.133365	0.036798	-0.108969	0.0689848	0.0238232	0.734963	90.9	97.13	89.35	105	94.3	90.82	90.83	95.06	87.18	84.85	92.72	87.87	83.78	85.23	88.08	95.336	89.748	87.536	0.0099624	0.00458733	0.47537
2069	2069	'EREG'	mRNA	0.464132	1.89e-05	0.417105	6.43e-07	-0.0474643	0.787205	27.25	28.57	26.02	22.43	21.94	35.21	34.58	38.43	33.14	29.23	31.9	29.03	39.6	37.93	36.82	25.242	34.118	35.056	1.35e-08	4.68e-07	0.53719
207	207	'AKT1'	mRNA	-0.200539	0.000157	0.186639	0.000107	0.386611	5.59e-23	63.15	65.01	58.71	67.05	64.19	73.34	74.13	72.75	73.34	69.97	58.05	55.63	54.57	54.14	55.88	63.622	72.706	55.654	4.15e-06	5.38e-06	3.57e-25
207063	207063	'DHRSX'	mRNA	0.107429	0.325289	0.268483	0.000237	0.160433	0.0204582	27.75	28.16	28.7	33.81	28.44	36.88	36.2	39.97	33.07	32.93	35.28	30.93	28.63	33.1	31.55	29.372	35.81	31.898	1.04e-05	0.0965264	0.00397767
2071	2071	'ERCC3'	mRNA	-0.0758834	0.332392	0.0380315	0.760549	0.113391	0.0310263	48.67	49.45	54.41	53.58	49.97	53.12	55.76	51.87	52.83	52.37	49.39	48.65	49.06	48.78	48.95	51.216	53.19	48.966	0.408108	0.0994877	0.00659359
2072	2072	'ERCC4'	mRNA	0.260442	0.0081273	0.129668	0.354676	-0.131338	0.199564	3.2	3.94	3.49	3.52	3.29	3.83	3.77	4.28	3.73	3.62	4.37	4.21	4.07	4.19	4.17	3.488	3.846	4.202	0.102888	0.000671	0.0702054
2073	2073	'ERCC5'	mRNA	0.102119	0.21588	-0.13081	0.169469	-0.233461	0.0011885	21.99	23.42	22.18	24.59	21.56	19.3	21.63	23.76	22.01	18.39	25.98	22.53	24.3	23.63	26.49	22.748	21.018	24.586	0.034432	0.0513106	0.000141
2079	2079	'ERH'	mRNA	-0.173282	0.0244674	0.0192239	0.953732	0.191974	0.0266228	295.16	288.59	302.86	291.94	299.8	299	305.57	272.09	310.45	333.29	256.25	290.29	267.66	258.77	251.98	295.67	304.08	264.99	0.742347	0.00270799	0.00547639
2081	2081	'ERN1'	mRNA	0.3748	5.89e-08	-0.0719468	0.563363	-0.447335	1.42e-15	6.16	6.23	6.83	7.4	6.36	6.34	6.26	6.59	6.16	6.04	8.79	8.07	8.26	9.28	8.59	6.596	6.278	8.598	0.223743	7e-10	1.75e-17
2091	2091	'FBL'	mRNA	-0.209315	0.00807535	-0.0699952	0.336224	0.138718	0.0541291	740.01	774.74	691.02	798.13	771.41	729.58	752.65	707.22	720.38	737.71	670.9	733.53	627.3	617.69	646.38	755.062	729.508	659.16	0.0948984	0.000666	0.0130795
21	21	'ABCA3'	mRNA	0.657613	2e-07	0.163456	0.465618	-0.494709	2.88e-05	1.67	1.47	1.73	2.02	1.92	2.17	2.16	2.16	1.93	1.57	2.6	2.64	2.5	3.22	3.04	1.762	1.998	2.8	0.160846	2.83e-09	2.11e-06
2104	2104	'ESRRG'	mRNA	-0.815789	0.000361	-0.193717	0.58147	0.621619	0.0044891	1.09	1.43	1.06	1.05	0.83	1.02	0.82	1.15	0.93	0.92	0.73	0.7	0.64	0.43	0.58	1.092	0.968	0.616	0.235715	1.44e-05	0.000651
2108	2108	'ETFA'	mRNA	-0.227925	0.00501006	-0.077383	0.47134	0.150112	0.0353341	118.3	114.13	120.24	100.77	112.21	109.64	104.65	106.2	105.31	115.5	92.99	100.98	103.69	96.16	92.23	113.13	108.26	97.21	0.163957	0.000349	0.00774551
2109	2109	'ETFB'	mRNA	-0.115389	0.330934	0.11599	0.162671	0.230888	0.00768431	268.76	253.24	255.64	250.32	267.16	273.48	286.19	261.77	303.07	283.05	216.5	275.35	243.2	238.42	239.74	259.024	281.512	242.642	0.0323272	0.0989366	0.00122999
211	211	'ALAS1'	mRNA	0.161205	0.00660812	-0.0298503	0.835883	-0.191639	0.000337	49.87	54.23	50.1	54.38	52.04	50.51	54.26	55.93	49.65	48.38	61.72	60.52	55.01	58.19	58.69	52.124	51.746	58.826	0.504194	0.00051	3.33e-05
2114	2114	'ETS2'	mRNA	0.0763534	0.390851	0.16852	0.000231	0.0915188	0.158953	42.01	43.6	40.02	44.46	41.9	48.48	48.48	51.64	46.98	44.95	49.53	42.2	43.41	41.45	48.61	42.398	48.106	45.04	1.01e-05	0.128767	0.0518249
2118	2118	'ETV4'	mRNA	0.0787086	0.404093	0.309653	9.84e-09	0.230355	7e-06	51.07	55.69	47.31	53.74	48.66	65.65	63.17	62.8	63.92	63.86	58.02	55.47	49.37	55.1	54.9	51.294	63.88	54.572	1.38e-10	0.136393	4.42e-07
2119	2119	'ETV5'	mRNA	0.421894	0.000117	0.471971	2.96e-07	0.049422	0.771403	5.84	5.59	4.7	5.42	4.66	7.43	7.2	7.54	7.6	6.96	6.94	6.45	6.3	7.75	7.95	5.242	7.346	7.078	5.72e-09	3.79e-06	0.515997
2120	2120	'ETV6'	mRNA	0.300106	0.0326278	0.110974	0.680938	-0.189697	0.177313	1.97	2.02	2	2.61	2.22	2.34	2.79	2.74	2.08	1.96	3.14	2.58	2.53	2.58	2.65	2.164	2.382	2.696	0.321105	0.00388926	0.0599028
2122	2122	'MECOM'	mRNA	0.0438954	0.688476	0.138198	0.00779898	0.0937258	0.122267	28.52	28.46	29.84	30.75	29.96	31.45	33.33	34.57	31.66	33.32	33.82	29.99	29.74	28.67	31.47	29.506	32.866	30.738	0.000643	0.348267	0.0366915
2137	2137	'EXTL3'	mRNA	-0.173033	0.0125116	-0.0154631	0.953732	0.157012	0.0125553	15.56	15	16.44	15.98	16.13	16.46	16.27	15.62	14.96	15.86	14.08	14.02	13.05	15.36	14.08	15.822	15.834	14.118	0.737862	0.0011482	0.00220572
2146	2146	'EZH2'	mRNA	-0.137516	0.0132734	-0.213095	8.66e-06	-0.076175	0.221761	53.18	52.31	52.14	55.93	53.28	47.2	47.97	47.16	43.03	46.37	52.22	47.2	44.95	50.39	49.58	53.368	46.346	48.868	2.39e-07	0.00123803	0.0810595
2147	2147	'F2'	mRNA	-0.140081	0.0992322	0.138546	0.0704484	0.278016	1.06e-05	42.96	39.6	37.82	41.1	39.24	44.07	49.01	46.23	42.86	41.53	39.16	38.18	35.56	36.39	34.27	40.144	44.74	36.712	0.0102609	0.0173616	6.96e-07
2155	2155	'F7'	mRNA	0.0808917	0.679636	-0.124547	0.47134	-0.206048	0.0055762	20.32	18.94	18.83	26.4	22.58	17.45	21.73	21.42	19.8	18.68	24.82	21.24	21.45	22.83	23.93	21.414	19.816	22.854	0.163948	0.340857	0.000844
2168	2168	'FABP1'	mRNA	-0.455418	4.3e-11	0.546061	1.13e-28	1.00091	1.71e-75	763.87	796.93	681.06	696.12	730.13	1102.1	1165.89	1050.21	1051.81	1118.36	589.82	548.29	566.95	496.79	526	733.622	1097.67	545.57	1.36e-31	2.37e-13	1.03e-78
217	217	'ALDH2'	mRNA	-0.125705	0.0209817	-0.0708096	0.277573	0.0543233	0.417572	27.84	27.56	28.06	26.52	26.26	26.54	26.68	25.28	26.11	26.38	25.47	26.11	24.29	24.49	25.3	27.248	26.198	25.132	0.0712069	0.00222776	0.194776
2175	2175	'FANCA'	mRNA	-0.356267	1.01e-07	0.017813	0.953732	0.37352	7.6e-09	15.04	14.62	14.26	13.97	14.33	14.81	14.38	12.97	14.23	14.04	10.81	11.69	11.12	11.17	11.29	14.444	14.086	11.216	0.749979	1.32e-09	2.61e-10
2180	2180	'ACSL1'	mRNA	0.220323	0.278753	-0.138521	0.626103	-0.35954	0.00886874	4.29	3.68	4.26	3.36	2.88	3	3.43	4.23	3.34	2.96	4.73	3.46	4.58	4.92	4.13	3.694	3.392	4.364	0.272179	0.0755232	0.00145807
2181	2181	'ACSL3'	mRNA	-0.103982	0.0966919	0.353039	4.91e-20	0.456505	9.28e-28	44.22	45.82	44.71	42.07	42.84	58.5	57.93	60.2	53.22	53.71	41.9	37.45	42.65	40.49	43.31	43.932	56.712	41.16	1.48e-22	0.0167721	4.6e-30
2182	2182	'ACSL4'	mRNA	-0.0926582	0.457756	0.310479	5.05e-06	0.402535	4.85e-16	18.58	16.38	16.97	14.4	16.87	21.17	21.16	21.78	20.13	19.61	15.82	14.32	16.09	15.85	16.55	16.64	20.77	15.726	1.33e-07	0.16788	5.7e-18
2187	2187	'FANCB'	mRNA	-0.209929	0.410751	0.169554	0.414006	0.378952	0.00488123	5.46	4.61	3.9	3.42	5.01	5.08	5.5	5.04	5.28	4.84	4.53	3	4.49	3.42	4.33	4.48	5.148	3.954	0.132646	0.140599	0.00072
2188	2188	'FANCF'	mRNA	0.180106	0.304063	-0.248179	0.0538324	-0.428691	1.1e-05	10.06	9.22	11.13	7.81	8.75	7.59	7.6	8.44	8.39	7.99	9.09	9.66	11.63	11.79	11.44	9.394	8.002	10.722	0.00713888	0.0866854	7.32e-07
219	219	'ALDH1B1'	mRNA	-0.0574031	0.607545	0.180682	0.00243931	0.237548	9.32e-05	26.62	27.01	26.48	26.65	27.7	31.64	30.17	30.15	31.92	30.09	25.24	27.12	26.5	25.64	25.52	26.892	30.794	26.004	0.000159	0.276843	7.81e-06
2192	2192	'FBLN1'	mRNA	0.130031	0.00938784	0.186486	3.17e-07	0.055871	0.283951	266.76	255.64	262.54	277.82	263.78	307.02	308.18	302.69	306.66	295.8	303.47	300.75	284.45	294.67	281.53	265.308	304.07	292.974	6.25e-09	0.000803	0.113378
2194	2194	'FASN'	mRNA	-0.302139	1.12e-05	0.622456	2.75e-44	0.923958	3.89e-87	61.97	66.25	61.76	72.24	69.81	106.53	103.31	104.79	101.62	100.07	60.59	55.87	49.87	50.02	54.77	66.406	103.264	54.224	1.5e-47	2.56e-07	1.87e-90
219699	219699	'UNC5B'	mRNA	0.545589	9.62e-08	-0.156854	0.313213	-0.703039	3.39e-20	11.05	15.4	12.46	16.94	14.66	12.01	13.49	14.37	11.41	9.75	22.09	20.64	16.51	20.84	20.31	14.102	12.206	20.078	0.0851141	1.25e-09	2.68e-22
219771	219771	'CCNY'	mRNA	0.0750233	0.285291	-0.0286194	0.794544	-0.104216	0.0367791	33.4	32.41	34.67	34.83	34.11	33.02	34	35.76	33.36	31.88	38.11	32.35	35.58	36.71	37.1	33.884	33.604	35.97	0.449556	0.0783398	0.00812435
219931	219931	'TPCN2'	mRNA	0.00975005	0.960256	0.186926	0.0337624	0.17671	0.0292513	14.25	13.76	15.2	12.8	14.1	15.55	16.2	14.95	16.72	17.15	13.11	13.65	14.69	15.15	14.43	14.022	16.114	14.206	0.00391283	0.88028	0.00613883
22	22	'ABCB7'	mRNA	0.0477353	0.591393	-0.051451	0.537632	-0.0997076	0.0477036	35.61	33.12	35.85	35.34	35.14	34.15	33.45	35.47	32.83	34.87	36.85	35.52	36.6	37.79	35.46	35.012	34.154	36.444	0.20581	0.263044	0.0112306
220001	220001	'VWCE'	mRNA	-0.250582	0.235441	0.206838	0.341146	0.456827	0.00167071	3.2	3.73	3.17	2.66	2.62	3.35	3.76	3.69	4.02	3.05	2.57	2.09	2.66	3.01	2.57	3.076	3.574	2.58	0.0971319	0.0584046	0.000207
220064	220064	'LTO1'	mRNA	0.341851	5.47e-06	0.0341701	0.910391	-0.308183	0.000133	21.42	21.77	20.7	19.91	19.46	19.7	19.56	21.47	24.49	19.85	25.89	25.89	27.06	29.68	27.63	20.652	21.014	27.23	0.625891	1.11e-07	1.17e-05
220134	220134	'SKA1'	mRNA	-0.241396	0.0776976	0.0580174	0.805787	0.2989	0.000102	20.04	21.68	18.37	15.09	16.95	19.3	19.64	19.82	18.96	19.28	14.55	14.42	18.07	15.78	15.64	18.426	19.4	15.692	0.465258	0.0124853	8.66e-06
220213	220213	'OTUD1'	mRNA	0.350994	0.00627708	-0.0345636	0.953732	-0.386163	0.00184148	4.95	3.81	4.4	4.12	4.09	4.2	3.48	4.25	5.08	4.07	5.71	5.05	5.12	6.09	5.53	4.274	4.216	5.5	0.768084	0.000475	0.000233
220323	220323	'OAF'	mRNA	0.268878	0.000533	0.256044	6.43e-05	-0.0134519	0.933652	24.17	26.11	25.27	28.45	27.18	31.69	31.56	32.94	31.24	30.97	34.32	33.13	28.3	31.44	32.08	26.236	31.68	31.854	2.37e-06	2.28e-05	0.805918
220441	220441	'RNF152'	mRNA	-0.511789	0.0047711	-0.0397526	0.953732	0.471424	0.00350241	1.08	0.8	1.12	1.04	1.2	1.03	1.19	1.14	0.85	0.96	0.87	0.71	0.62	0.82	0.66	1.048	1.034	0.736	0.762819	0.000327	0.00049
220929	220929	'ZNF438'	mRNA	0.594906	0.105738	-0.44504	0.366314	-1.04076	0.000997	0.88	0.63	0.5	0.71	0.7	0.55	0.43	0.66	0.43	0.39	1.64	1.09	1.03	0.99	0.67	0.684	0.492	1.084	0.10819	0.0189437	0.000115
220972	220972	'MARCHF8'	mRNA	0.125423	0.293892	-0.122245	0.367636	-0.248215	0.00447926	5.83	5.85	5.54	6.7	5.74	5.22	5.39	6.38	5.29	5.07	7.01	6.03	6.63	6.74	6.61	5.932	5.47	6.604	0.108713	0.0820817	0.000649
220988	220988	'HNRNPA3'	mRNA	-0.101518	0.0208071	0.0270926	0.684582	0.128065	9.37e-05	304.53	324.28	305.55	321.14	317.51	328.35	342.18	345.22	307.36	316.61	338.97	271.29	284.11	274.82	295	314.602	327.944	292.838	0.324331	0.00220298	7.85e-06
221	221	'ALDH3B1'	mRNA	0.161051	0.0313467	-0.179651	0.0620809	-0.341204	2.42e-07	33.34	37.69	34.69	40.62	35.18	33.69	34.4	36.33	30.65	26.87	41.55	39.62	39.15	43.37	40.35	36.304	32.388	40.808	0.0086899	0.00369515	1.11e-08
221035	221035	'REEP3'	mRNA	0.0585199	0.77756	0.177645	0.0248546	0.118607	0.174698	15.13	16.74	16.01	14.69	12.9	17.87	17.27	18.91	17.18	15.79	16.69	12.87	17.24	16.73	16.01	15.094	17.404	15.908	0.00267602	0.448	0.0588015
221079	221079	'ARL5B'	mRNA	0.231015	0.126273	0.0188459	0.953732	-0.212493	0.0498288	19.75	18.38	19.72	15.18	17.74	19.05	18.56	19.93	18.2	17.28	19.02	16.67	24.01	24.94	22.63	18.154	18.604	21.454	0.771031	0.0240707	0.0118631
221120	221120	'ALKBH3'	mRNA	0.242338	0.00325903	-0.0487191	0.819791	-0.291602	0.000109	25.3	24.13	25.25	26.71	26.74	25.84	26.76	23.63	23.76	25.38	32.39	27.95	30.62	30.28	31.74	25.626	25.074	30.596	0.483601	0.000204	9.26e-06
221264	221264	'AK9'	mRNA	0.537979	0.00592474	0.111027	0.834947	-0.427484	0.0248309	1.62	2.05	1.86	1.43	2.36	1.66	2.42	2.42	1.86	2.41	2.65	2.54	2.35	2.67	3.32	1.864	2.154	2.706	0.50247	0.000437	0.00503296
221294	221294	'NT5DC1'	mRNA	0.0239336	0.919185	-0.112406	0.0663055	-0.136826	0.0121422	44.73	41.78	45.32	37.76	42.12	37.66	41.03	39.51	38.27	37.9	43.31	42.71	47.17	46.2	41.84	42.342	38.874	44.246	0.00943333	0.654119	0.00212143
221443	221443	'OARD1'	mRNA	0.104198	0.235234	-0.0278761	0.873796	-0.132586	0.0330674	56.65	55.17	53.57	51.21	53.58	51.08	50.05	54.52	52.31	51.44	53.95	51.21	62.55	59.87	58.28	54.036	51.88	57.172	0.568835	0.0583392	0.00712703
221477	221477	'C6orf89'	mRNA	0.206619	1.1e-05	0.000146	0.999991	-0.20701	7.53e-06	18.9	19.07	19.42	19.31	19.78	18.74	20.13	19.81	19.02	19.79	23.17	21.29	21.68	23.71	22.25	19.296	19.498	22.42	0.99712	2.49e-07	4.77e-07
221496	221496	'LEMD2'	mRNA	0.136348	0.0221925	0.106348	0.138749	-0.0305472	0.772603	40.05	37.29	36.8	38.39	37.61	39.77	42.96	38.52	41.5	41.37	40.38	40.29	42.11	43.79	41.89	38.028	40.824	41.692	0.0259123	0.00239495	0.518003
221656	221656	'KDM1B'	mRNA	0.127184	0.193749	0.197779	0.0320638	0.0700008	0.497037	10.48	10.43	9.52	9.33	10.92	12.71	12.51	12.32	10.12	11.38	11.94	10.62	10.89	11.61	11.62	10.136	11.808	11.336	0.00365404	0.043841	0.253897
221749	221749	'PXDC1'	mRNA	0.483432	3.92e-12	0.106836	0.324443	-0.377196	1.39e-12	41.02	42.1	42.61	49.2	38.04	47.42	46.39	51.34	43.8	42.86	63.2	58.97	54.8	61.1	62.09	42.594	46.362	60.032	0.0898303	1.81e-14	2.65e-14
221785	221785	'ZSCAN25'	mRNA	0.0421122	0.817588	-0.124893	0.186798	-0.167599	0.0189548	11.6	11.16	11.59	13.48	11.61	11.82	11.82	11.14	10.88	9.94	13.51	12.3	11.21	11.59	12.59	11.888	11.12	12.24	0.0395537	0.499111	0.00362023
2218	2218	'FKTN'	mRNA	0.235309	0.00488279	0.0620824	0.73334	-0.173732	0.0597341	7.72	7.85	7.84	6.58	7.41	8.25	8.86	8.94	7.55	7.11	8.83	8.21	8.96	9.89	9.45	7.48	8.142	9.068	0.378201	0.000339	0.0148516
221908	221908	'PPP1R35'	mRNA	0.301947	0.0540379	-0.0222313	0.953732	-0.324696	0.0402514	25.77	20.71	22.75	22.38	20.5	19.38	21.45	19.04	27.76	24.32	25.05	30.21	28.43	32.34	22.61	22.422	22.39	27.728	0.849813	0.00756447	0.00905638
221927	221927	'BRAT1'	mRNA	-0.170144	0.023701	0.0494883	0.719816	0.219052	0.000615	24.89	24.25	23.44	24.02	25.91	26.42	25.68	24.81	26.23	24.8	22.51	22.68	20.26	21.37	23.06	24.502	25.588	21.976	0.362945	0.00260325	6.65e-05
221955	221955	'DAGLB'	mRNA	0.0708758	0.517682	-0.136034	0.133067	-0.207435	0.00370203	17.86	18.05	17.94	19.42	18.38	15.57	16.77	17.06	16.89	17.88	20.31	18.91	18.36	20.3	19.18	18.33	16.834	19.412	0.024538	0.206253	0.000521
222068	222068	'TMED4'	mRNA	-0.119321	0.0738472	0.0532078	0.564188	0.171998	0.0003	61.58	61.29	61.3	57.5	54.99	62.52	64	61.71	60.08	60.63	55.76	53.96	55.91	53.7	54.14	59.332	61.788	54.694	0.224422	0.0115595	2.9e-05
222171	222171	'PRR15'	mRNA	-0.0369377	0.884173	0.255322	0.00137612	0.291707	7.75e-05	23.69	27.01	25.97	25.2	26.93	32.7	30.53	33.4	29.8	27.89	28.22	24.1	22.99	22.74	26.81	25.76	30.864	24.972	8.17e-05	0.599355	6.34e-06
2222	2222	'FDFT1'	mRNA	-0.333564	2.64e-10	0.465958	3.98e-25	0.798982	2.72e-50	110.76	112.63	114.62	116.81	115.64	150.84	158.43	158.84	158.03	168.96	97.56	88.72	93.23	81.4	92.01	114.092	159.02	90.584	6.97e-28	1.87e-12	4.75e-53
222223	222223	'ELAPOR2'	mRNA	0.109768	0.231065	-0.168738	0.0295015	-0.279084	3.34e-06	10.58	12.43	11.74	11.07	10.36	10.06	10.43	10.96	9.41	9.43	13.12	11.05	12	12.9	12.27	11.236	10.058	12.268	0.00331729	0.0568452	1.96e-07
222236	222236	'NAPEPLD'	mRNA	-0.240224	0.0686753	0.182143	0.125265	0.421849	1.5e-06	7.08	6.6	6.4	5.5	6.51	7.09	6.44	7.68	6.44	7.87	5.28	4.98	5.85	5.31	5.05	6.418	7.104	5.294	0.022502	0.0104779	8.13e-08
222389	222389	'BEND7'	mRNA	0.481118	0.000199	-0.309914	0.0999306	-0.791652	3.63e-10	3.71	4.01	4.45	4.05	3	3.41	3.84	3.47	3.01	2.24	5.99	4.5	4.08	5.72	5.11	3.844	3.194	5.08	0.016455	7.22e-06	9.92e-12
2224	2224	'FDPS'	mRNA	-0.318964	5.7e-11	0.283965	1.61e-05	0.602367	1.93e-26	209.07	196.69	205.39	188.21	197.44	243.39	234.23	228.92	259.36	260.94	160.38	159.77	160.07	161.82	160.27	199.36	245.368	160.462	4.82e-07	3.25e-13	1.06e-28
222643	222643	'UNC5CL'	mRNA	-0.210237	0.0965209	-0.401264	6.39e-05	-0.191539	0.126077	7.36	7.39	6.97	7	6.89	5.65	5.35	5.26	5.53	5.45	5.84	6.07	6.38	7.03	5.66	7.122	5.448	6.196	2.35e-06	0.0167308	0.0381548
2232	2232	'FDXR'	mRNA	-0.115452	0.304088	-0.188672	0.036578	-0.0737041	0.492326	28.07	30.36	32.1	27.22	30.96	26.51	26.4	25.43	25.86	27.95	27.25	29.19	27	26.49	28.43	29.742	26.43	27.672	0.00430316	0.0867219	0.250155
2237	2237	'FEN1'	mRNA	-0.211973	0.00359869	0.126824	0.10922	0.338266	7.96e-11	54.39	49.64	49.95	45.72	51.33	55.42	56.24	53.96	56.16	55.48	46.36	43.08	44.33	41.73	43.04	50.206	55.452	43.708	0.0185054	0.000228	1.96e-12
2241	2241	'FER'	mRNA	0.0606376	0.655441	-0.092699	0.373193	-0.15391	0.035118	4.93	5.98	5.33	7.37	6.02	4.32	4.45	5.51	5.05	5.75	7.3	6.26	5.61	6.45	6.12	5.926	5.016	6.348	0.111415	0.317003	0.00768968
2243	2243	'FGA'	mRNA	-0.722423	1.71e-09	0.455699	3.24e-06	1.17761	4.41e-67	45.82	44.85	45.44	36	32.34	56.49	58.13	56.03	57.31	55.37	27.94	23.66	28.47	23.28	22.19	40.89	56.666	25.108	7.99e-08	1.48e-11	4.78e-70
2244	2244	'FGB'	mRNA	-0.758244	3.38e-08	0.221472	0.0672722	0.979312	3.1e-21	9.47	9.18	8.15	7.51	6.91	9.68	9.89	10.92	9.09	8.97	6.18	4.57	5.5	3.94	4.35	8.244	9.71	4.908	0.00961553	3.79e-10	2.26e-23
2245	2245	'FGD1'	mRNA	0.213318	0.336645	-0.0997039	0.801181	-0.313562	0.0396845	1.78	2.05	1.87	2.67	1.87	1.98	1.8	2.13	1.8	1.95	2.8	2.3	2.16	2.34	2.36	2.048	1.932	2.392	0.458357	0.101675	0.0089049
226	226	'ALDOA'	mRNA	-0.246324	3.67e-06	0.0167874	0.917492	0.262548	2.82e-09	1262.23	1355.76	1182.92	1274.67	1255.9	1327.74	1342.29	1272.69	1275.06	1261.33	1085.11	1119.51	1083.18	1013.77	1076.03	1266.3	1295.82	1075.52	0.638705	7.11e-08	8.98e-11
2263	2263	'FGFR2'	mRNA	-0.324855	1.57e-08	-0.181264	0.00465712	0.143017	0.0204582	21.55	21.95	20.32	24.02	21.12	20.63	20.44	20.23	18.22	17.72	19.24	17	17.84	17.16	18.22	21.792	19.448	17.892	0.000343	1.63e-10	0.0039766
2264	2264	'FGFR4'	mRNA	-0.0785371	0.126067	0.111124	0.0067637	0.189101	7.96e-08	131.66	130.59	129.77	136.82	137.34	147.14	144.16	146.03	144.92	144.75	129.56	124.94	119.86	131.47	129.04	133.236	145.4	126.974	0.000539	0.0240163	3.28e-09
2266	2266	'FGG'	mRNA	-0.703642	9.28e-06	0.472035	0.000737	1.17527	3.74e-24	11.25	10.71	9.76	7.59	8.19	13.31	13.32	13.99	15.01	11.55	6.28	5.86	6.05	6.08	4.91	9.5	13.436	5.836	3.9e-05	2.06e-07	2.28e-26
2268	2268	'FGR'	mRNA	-0.765161	0.859826	1.92525	0.156217	2.68889	0.0426462	0.1	0.05	0.08	0.09	0	0.16	0.31	0.22	0.1	0.07	0	0	0.08	0.05	0.05	0.064	0.172	0.036	0.0305135	0.564206	0.00973147
2271	2271	'FH'	mRNA	-0.124438	0.0449735	-0.041071	0.722593	0.0828623	0.136499	138.57	145.38	142.18	126.65	136.04	136.43	131.65	135.91	131.33	141.84	127.69	122.95	131.12	129.19	125.4	137.764	135.432	127.27	0.366945	0.00593042	0.0425412
2274	2274	'FHL2'	mRNA	0.146196	0.136672	-0.193819	0.0395525	-0.340577	5.18e-06	24.5	24.29	23.46	24.05	25.31	20.69	22.08	20.64	21.71	20.08	26.47	27.3	27.1	26.79	25.12	24.322	21.04	26.556	0.00474859	0.0268548	3.17e-07
2275	2275	'FHL3'	mRNA	0.200115	0.027189	0.0463532	0.836231	-0.154307	0.0541156	25.17	28.03	24.3	28.52	24.28	28.16	27.17	28.29	24.34	27.49	30.43	28.74	30.05	29.89	31.04	26.06	27.09	30.03	0.505161	0.00307612	0.0130697
2280	2280	'FKBP1A'	mRNA	-0.199435	6.09e-07	-0.0481301	0.436071	0.150777	6.21e-05	373.87	387.29	370.99	362.69	384.01	367.11	367.02	365.37	354.14	373.86	332.58	331.15	323.16	324	327.45	375.77	365.5	327.668	0.144874	9.35e-09	4.95e-06
22803	22803	'XRN2'	mRNA	-0.0263911	0.812829	-0.139871	0.000314	-0.114029	0.0105712	89.23	94.81	93.38	93.31	95.96	85.81	86.97	91.37	81.24	82.82	99.21	90.28	91.71	86.87	93.3	93.338	85.642	92.274	1.44e-05	0.493261	0.00179915
22809	22809	'ATF5'	mRNA	0.185972	0.077853	-0.326622	0.00052	-0.513118	1.51e-12	17.87	20.46	15.8	19.92	18.91	15.33	15.91	15.39	14.04	14.29	21.42	22	21.11	20.75	21.31	18.592	14.992	21.318	2.59e-05	0.0125184	2.89e-14
22820	22820	'COPG1'	mRNA	0.176412	3.47e-05	0.0691221	0.277231	-0.10784	0.00509319	141.42	148.85	153.42	159.16	153.75	166.88	164.16	170.14	154.49	147.75	177.45	167	166.52	171.3	179.04	151.32	160.684	172.262	0.0710355	9.23e-07	0.000758
22822	22822	'PHLDA1'	mRNA	-0.200088	0.0535254	0.372724	3.11e-07	0.572236	3.41e-13	6.26	6.12	6.69	6.64	6.26	9.02	7.59	8.68	8.05	8.48	6.54	5.12	5.86	5.43	5.08	6.394	8.364	5.606	6.1e-09	0.00742115	6.11e-15
22824	22824	'HSPA4L'	mRNA	-0.0905098	0.505794	0.118105	0.277427	0.208027	0.0108005	4.51	4.39	4.03	4.58	4.31	4.43	4.3	4.82	4.66	3.88	3.89	3.81	3.43	3.63	4.67	4.364	4.418	3.886	0.0711192	0.198359	0.00184678
22826	22826	'DNAJC8'	mRNA	-0.0831359	0.409836	0.063586	0.473973	0.146071	0.00986114	182.45	208.15	179.03	186.49	166.9	224.52	213.05	207.38	205.62	224.23	187	158.42	165.37	171.13	202.38	184.604	214.96	176.86	0.165563	0.13996	0.00164917
22827	22827	'PUF60'	mRNA	-0.0853224	0.240713	0.0689385	0.323139	0.153695	0.00662961	119.13	127.36	121.1	125.5	128.06	132.34	133.1	126.84	134.41	132.44	117.28	124.75	112.23	118.64	117.32	124.23	131.826	118.044	0.0891962	0.0607671	0.00103319
22836	22836	'RHOBTB3'	mRNA	0.183992	0.0163723	-0.125071	0.0925881	-0.30959	1.24e-09	52.43	55.34	52.45	46.65	46.93	47.63	46.75	51.25	45.31	43.06	56.7	52.89	59.28	60.81	61.04	50.76	46.8	58.144	0.0147993	0.00161354	3.72e-11
22837	22837	'COBLL1'	mRNA	0.189512	0.0179782	-0.245673	0.000775	-0.435813	4.49e-12	29.5	34.42	31.6	40.33	32.58	28.48	29.34	32.31	25.74	25.72	44.68	35.7	33.82	37.37	39.33	33.686	28.318	38.18	4.14e-05	0.00182145	9.14e-14
22845	22845	'DOLK'	mRNA	-0.0267438	0.932262	0.205754	0.0156988	0.231929	0.0023865	20.13	22.68	21.04	23.81	22.23	25.55	25.42	26.42	27.53	23.25	21.9	22.49	19.75	21.7	22.83	21.978	25.634	21.734	0.00150004	0.689586	0.000313
22848	22848	'AAK1'	mRNA	0.181748	0.00691348	-0.142777	0.0476318	-0.325052	1.35e-08	9.7	11.5	10.71	10.8	10.18	9.39	9.43	10.52	9.31	9.15	12.31	11.3	11.79	13.05	12.85	10.578	9.56	12.26	0.00605884	0.00054	4.83e-10
22850	22850	'ADNP2'	mRNA	0.0666136	0.351311	-0.0465736	0.627221	-0.113711	0.0277482	21.6	23.14	22.47	23.27	23.5	23.66	21.73	23.17	21.3	21.67	24.74	23.48	24.12	23.62	24.1	22.796	22.306	24.012	0.272888	0.108488	0.0057514
22852	22852	'ANKRD26'	mRNA	-0.148156	0.27377	-0.240795	0.00853115	-0.093194	0.503802	5.32	5.96	5.54	4.95	5.26	4.52	5.02	4.9	4.72	3.96	5.35	3.98	4.85	4.74	5.59	5.406	4.624	4.902	0.000722	0.0733844	0.259092
22858	22858	'CILK1'	mRNA	-0.11657	0.295256	0.0940434	0.367183	0.210003	0.0103648	10.96	11.35	10.7	10.11	10	12.47	11.63	12.4	10.48	10.31	11.58	8.42	9.73	9.87	9.84	10.624	11.458	9.888	0.10849	0.0827235	0.00175153
22859	22859	'ADGRL1'	mRNA	0.296009	0.000964	0.0347951	0.882046	-0.261855	0.000439	6.75	7.35	6.81	8.81	8.18	7.45	7.2	8.09	7.54	7.8	9.5	8.52	7.55	9	10.17	7.58	7.616	8.948	0.578784	4.65e-05	4.53e-05
22864	22864	'R3HDM2'	mRNA	0.362027	2.71e-06	0.118682	0.30945	-0.243987	0.000635	16.63	17.16	14.47	18.85	16.73	17.78	19.77	20.77	16.98	15.85	23.38	22.34	19.36	21.3	22.03	16.768	18.23	21.682	0.0837365	4.97e-08	6.92e-05
2287	2287	'FKBP3'	mRNA	-0.145594	0.0663706	0.0743672	0.451044	0.219431	2.55e-07	201.93	228.95	193.94	200.8	190.79	226.48	227.37	237.44	202.79	210.22	205.43	170.19	183.24	171.57	185.82	203.282	220.86	183.25	0.152653	0.00998287	1.18e-08
22874	22874	'PLEKHA6'	mRNA	-0.172053	0.108449	-0.253658	0.00120084	-0.0822501	0.317348	12.44	13.41	12.3	15.96	13.51	11.82	11.1	12.14	10.84	11.36	13.45	11.08	10.79	11.82	13.22	13.524	11.452	12.072	6.95e-05	0.0195796	0.13193
22875	22875	'ENPP4'	mRNA	-0.0480173	0.897734	0.215638	0.0369254	0.263275	0.00889571	7.57	7.21	8.16	6.39	6.72	8.72	8.73	9.37	7.75	7.81	6.74	5.63	7.97	7.7	7.08	7.21	8.476	7.024	0.0043641	0.619521	0.00146304
2288	2288	'FKBP4'	mRNA	-0.175571	0.000136	0.035598	0.639734	0.210583	1.07e-06	95.24	98.56	94.46	100.35	99.15	103.98	101.38	99.67	99.57	100.57	90.09	89.27	85.09	82.1	89.7	97.552	101.034	87.25	0.284515	4.57e-06	5.63e-08
22881	22881	'ANKRD6'	mRNA	0.467716	0.523088	-0.555063	0.551489	-1.02319	0.0430005	0.06	0.19	0.21	0.17	0.21	0.13	0.13	0.14	0.09	0.07	0.22	0.2	0.19	0.32	0.21	0.168	0.112	0.228	0.215091	0.210528	0.00983564
22883	22883	'CLSTN1'	mRNA	0.182662	0.00105624	-0.00078	0.999991	-0.184024	1.25e-07	69.65	71.38	73.49	81.9	72.14	72.37	76.33	77.56	72.8	71.37	87.6	81.56	77.94	83.82	86.87	73.712	74.086	83.558	0.985308	5.22e-05	5.37e-09
22889	22889	'KHDC4'	mRNA	0.10188	0.394653	0.287003	3.23e-05	0.184605	0.00286701	30	27.69	31.64	25.87	30.4	35.62	35	36.2	36.35	36.47	30.93	28.68	30.4	34.93	32.64	29.12	35.928	31.516	1.07e-06	0.131062	0.000386
2289	2289	'FKBP5'	mRNA	-0.14193	0.0302766	-0.039623	0.746132	0.101774	0.103553	25.42	25.92	25.71	26.58	23.77	26.04	24.55	26.58	23.33	24.86	23.33	23.19	23.76	22.56	23.64	25.48	25.072	23.296	0.392494	0.00352721	0.029617
22890	22890	'ZBTB1'	mRNA	-0.0497195	0.77476	0.226354	0.000957	0.275585	0.000128	17.14	18.49	18.14	16.35	16.98	21.92	19.31	22.53	19.19	19.81	18.46	14.18	17.53	17.29	17.3	17.42	20.552	16.952	5.31e-05	0.445065	1.13e-05
22897	22897	'CEP164'	mRNA	0.152276	0.117688	-0.157346	0.0576028	-0.31026	4.46e-08	14.88	15.33	14.12	17.83	16.71	14.26	14.57	15.49	13.56	13.59	18.76	17.39	15.52	17.82	19.09	15.774	14.294	17.716	0.00779882	0.021848	1.77e-09
229	229	'ALDOB'	mRNA	-0.568896	0.0432265	0.613388	0.0030404	1.18183	4.42e-10	2.49	1.53	1.71	1.73	1.81	2.81	2.75	3.17	2.86	2.78	1.48	1.34	1.18	1.3	1.01	1.854	2.874	1.262	0.000208	0.00562481	1.21e-11
22901	22901	'ARSG'	mRNA	0.374418	0.036242	-0.0785327	0.882965	-0.453523	0.00569762	2.32	2.95	2.49	2.47	2.66	2.4	2.81	2.95	2.46	1.65	3.22	4.13	3.16	3.45	3.8	2.578	2.454	3.552	0.580293	0.00448756	0.000864
22916	22916	'NCBP2'	mRNA	0.0232887	0.857601	0.161377	6.83e-05	0.137537	0.0011577	103.58	110.48	106.87	102.07	101.28	120.36	121.74	124.25	114.5	112.72	114.32	99.92	108.96	103.21	107.91	104.856	118.714	106.864	2.53e-06	0.559764	0.000137
22919	22919	'MAPRE1'	mRNA	-0.183159	7.77e-05	-0.139046	0.000707	0.0436321	0.519007	283.54	295.57	288.61	276.11	280.16	266.47	256.65	257.53	261.05	265.25	247.56	248.25	264.74	248.36	253.91	284.798	261.39	252.564	3.71e-05	2.29e-06	0.272038
22920	22920	'KIFAP3'	mRNA	0.255695	0.0239489	0.168426	0.225718	-0.0878756	0.512653	7.23	7.18	6.86	5.88	7.08	7.78	7.87	8.69	7.47	7.02	8.59	7.72	7.79	8.27	8.83	6.846	7.766	8.24	0.0521139	0.00264124	0.266604
22924	22924	'MAPRE3'	mRNA	0.412571	2.13e-05	-0.0177009	0.953732	-0.430794	1.97e-06	10.84	11.58	11.53	11.46	13.17	10.77	12.86	11.71	11.17	12.25	16.06	14.08	16.03	16.4	16.14	11.716	11.752	15.742	0.842888	5.46e-07	1.09e-07
22926	22926	'ATF6'	mRNA	0.165473	0.0028285	-0.161421	0.0107431	-0.327438	1.05e-10	24.97	28.54	25.72	30.56	25.95	23.48	25.81	25.43	20.08	21.8	31.54	26.9	28.73	28.57	30.16	27.148	23.32	29.18	0.000945	0.00017	2.63e-12
22927	22927	'HABP4'	mRNA	0.249423	0.00016	0.0761565	0.433552	-0.173842	0.00525987	21.61	24.41	23.19	24.08	22.62	24.69	24.82	26	23.64	23.34	28.55	24.76	26.89	25.86	30.03	23.182	24.498	27.218	0.143349	5.51e-06	0.000789
22928	22928	'SEPHS2'	mRNA	0.353997	2.92e-10	0.0337736	0.737478	-0.320695	1.44e-12	126.6	122.32	123.88	113.14	118.6	127.03	124.45	126.77	124.89	122.91	147.24	148.85	157.12	168.3	157.03	120.908	125.21	155.708	0.382472	2.14e-12	2.75e-14
22929	22929	'SEPHS1'	mRNA	-0.155578	0.0222369	-0.0272248	0.836529	0.127757	0.0234995	45.02	49.32	46.88	49.57	51.1	48.92	48.31	50.28	46.81	45.31	46.89	44.68	40.01	41.25	45.54	48.378	47.926	43.674	0.505795	0.00240374	0.0046965
22930	22930	'RAB3GAP1'	mRNA	-0.000476	0.995976	-0.124048	0.000993	-0.124095	0.000335	80.33	82.57	81.79	84.27	85.11	76.35	76.81	83.45	74.87	74.15	89.13	79.1	82.93	79.86	84.74	82.814	77.126	83.152	5.54e-05	0.988254	3.31e-05
22936	22936	'ELL2'	mRNA	-0.163726	0.0103482	-0.0765622	0.292153	0.0866173	0.151853	31.66	34.94	33.27	32.22	31.03	30.26	31.97	31.78	28.48	28.92	31.24	25.97	28.38	27.35	29.76	32.624	30.282	28.54	0.0765719	0.000903	0.0488508
22937	22937	'SCAP'	mRNA	0.0746208	0.486591	-0.0396351	0.792018	-0.114819	0.0216057	38.1	39.07	39.83	46.61	42.6	40.33	40.93	43.74	39.67	38.08	45.18	43.9	40.15	44.52	44.44	41.242	40.55	43.638	0.446182	0.185571	0.00422944
22941	22941	'SHANK2'	mRNA	0.0982268	0.493446	0.284796	0.000241	0.185898	0.0209383	5.72	6.88	6.27	7.17	5.88	8.02	8.32	8.65	7.07	7.3	7.95	6.07	6.14	7.34	6.98	6.384	7.872	6.896	1.06e-05	0.190018	0.00408111
22943	22943	'DKK1'	mRNA	-0.68667	1.19e-44	-0.247973	2.63e-09	0.438147	1.12e-21	192.65	177.87	184	186.67	188.63	163.32	153.55	164.18	152.18	159.33	125.34	115.98	119.43	111.82	109.85	185.964	158.512	116.484	3.33e-11	2.85e-48	7.93e-24
22944	22944	'KIN'	mRNA	0.102473	0.413002	-0.12479	0.275676	-0.227827	0.00330206	13.42	14.96	13.74	16.59	12.47	12.99	12.26	14.2	12.45	12.83	15.92	15.34	13.64	15.32	16.48	14.236	12.946	15.34	0.0703542	0.141957	0.000456
22948	22948	'CCT5'	mRNA	-0.172322	0.00044	-0.0405387	0.643121	0.131236	0.000813	241.69	257.52	246.7	267.51	270.97	254.2	258.36	249.4	246.15	253.77	243.06	226.61	225.79	219.11	233.31	256.878	252.376	229.576	0.287537	1.83e-05	9.14e-05
2295	2295	'FOXF2'	mRNA	0.0454831	0.952387	-1.04713	0.0145286	-1.0929	0.00532653	0.9	0.76	0.86	0.9	0.62	0.17	0.47	0.4	0.49	0.45	0.56	0.84	0.96	0.91	0.92	0.808	0.396	0.838	0.00136964	0.863698	0.0008
22955	22955	'SCMH1'	mRNA	0.115997	0.212119	-0.0584626	0.621771	-0.175071	0.00914937	22.16	24.82	24.57	28.12	24.29	24.38	23.55	27.83	23.56	22.63	30.98	26.62	24.03	26.28	27.33	24.792	24.39	27.048	0.26872	0.0499584	0.00151138
2296	2296	'FOXC1'	mRNA	0.231912	0.0373922	0.112495	0.52074	-0.120013	0.33727	6.23	6.63	5.78	6.22	5.29	7.41	5.84	6.95	6.83	5.91	7.58	6.29	6.64	7.36	7.82	6.03	6.588	7.138	0.195032	0.00468161	0.144076
2297	2297	'FOXD1'	mRNA	0.699528	0.000787	0.0391322	0.953732	-0.661019	0.000561	2.15	1.39	1.83	1.62	1.41	1.8	1.85	1.37	1.59	2.11	2.88	2.57	2.88	3.04	2.39	1.68	1.744	2.752	0.84082	3.66e-05	5.99e-05
22974	22974	'TPX2'	mRNA	-0.112884	0.150511	-0.29067	9.74e-10	-0.178439	0.00179594	214.07	236.95	213.99	243	226.29	190.65	196.08	201.32	171	179.33	240.66	200.66	198.34	197.71	219.87	226.86	187.676	211.448	1.16e-11	0.030814	0.000226
22978	22978	'NT5C2'	mRNA	0.243968	1.72e-06	-0.164704	0.00838522	-0.40919	9.7e-18	38.05	40.8	42.3	41.52	37.6	37.91	35.43	39.64	32.65	34.51	48.22	45.08	48.03	49.38	49.37	40.054	36.028	48.016	0.000706	3e-08	9.89e-20
22979	22979	'EFR3B'	mRNA	-0.267606	0.00728118	-0.35154	0.000139	-0.0844631	0.53477	4.13	3.89	3.56	3.74	4.11	2.91	3.16	3	3.05	3.21	3.22	3.32	3.4	3.08	3.17	3.886	3.066	3.238	5.63e-06	0.000582	0.284489
22980	22980	'TCF25'	mRNA	0.275593	1.81e-06	0.491094	5.95e-26	0.214934	1.45e-05	36.75	39.62	40.16	39.67	36.33	55.65	53.72	58.46	53.17	53.15	50.67	45.31	42.82	47.57	48.52	38.506	54.83	46.978	9.7e-29	3.19e-08	9.93e-07
22984	22984	'PDCD11'	mRNA	0.0890209	0.337304	0.157973	0.00910688	0.0684024	0.246882	22.27	23.46	23.28	26.58	25.33	27.13	28.23	28.21	26.49	25.92	26.98	26.97	24.91	24.98	25.47	24.184	27.196	25.862	0.000778	0.101975	0.0935909
22985	22985	'ACIN1'	mRNA	-0.187289	0.00573597	0.0406354	0.69296	0.227312	4.94e-06	164.28	165.83	166.67	181.24	182.77	178.69	168.23	186.83	176.44	172.7	169.39	155.6	143.91	149.28	154.79	172.158	176.578	154.594	0.334287	0.000418	3.01e-07
22994	22994	'CEP131'	mRNA	-0.164304	0.0675466	0.122251	0.175412	0.285938	2.41e-06	17.66	18.38	17.09	20.89	17.68	20.27	20.65	21.3	20.34	18.34	18.16	16.26	15.16	15.89	17.08	18.34	20.18	16.51	0.036243	0.0102449	1.36e-07
22995	22995	'CEP152'	mRNA	-0.273784	0.00435966	-0.0801634	0.649584	0.193063	0.0548867	4.98	5.89	5.66	5.22	5.44	4.77	4.89	5.31	5.23	5.57	4.95	4.25	4.22	4.7	4.36	5.438	5.154	4.496	0.292795	0.000291	0.0133287
22996	22996	'TTC39A'	mRNA	0.131359	0.0757769	-0.0398527	0.802018	-0.171783	0.00588253	26.22	25.19	28.15	26.46	26.89	26.53	28.75	28.09	26.98	23.91	31.63	27.82	29.53	28.07	30.56	26.582	26.852	29.522	0.459577	0.0120253	0.0009
23	23	'ABCF1'	mRNA	-0.0876092	0.159494	0.107982	0.0235564	0.194999	2.27e-06	85.82	86.8	85.3	93.14	90.89	96.39	95.89	96.98	95.05	97.01	89.53	81.16	80.13	79.86	88.45	88.39	96.264	83.826	0.00249541	0.0335434	1.27e-07
230	230	'ALDOC'	mRNA	-0.653846	1.26e-13	0.438493	6.46e-10	1.09186	8.11e-67	46.35	54.84	41.19	45.57	44.86	66.52	66.57	66.57	58.25	61.46	32.11	31.46	30.65	27.1	27.62	46.562	63.874	29.788	7.4e-12	4.31e-16	9.29e-70
23005	23005	'MAPKBP1'	mRNA	-0.183702	0.0410039	-0.128038	0.264351	0.0550838	0.678542	6.41	6.57	6.2	7.36	6.98	5.73	7.04	6.38	6.18	5.64	6.2	5.96	5.32	5.93	6.29	6.704	6.194	5.94	0.0659482	0.00524454	0.417058
23007	23007	'PLCH1'	mRNA	0.147838	0.171596	-0.189238	0.0781224	-0.337601	4.22e-05	3.93	4.02	4.19	4.36	4.09	3.8	3.61	4.01	3.34	3.52	4.73	4.36	4.67	4.53	4.66	4.118	3.656	4.59	0.0118219	0.0369376	3.24e-06
23015	23015	'GOLGA8A'	mRNA	-0.185208	0.0614869	0.178757	0.00962163	0.363401	1.19e-08	38.08	39.08	33.49	32.89	33.52	41.31	43.11	40.08	39.56	38.02	29.82	26.96	31.52	34.8	34.06	35.412	40.416	31.432	0.000832	0.00900474	4.22e-10
23019	23019	'CNOT1'	mRNA	-0.0757128	0.265496	-0.139321	0.00372242	-0.0641993	0.185053	74.45	77.34	72.81	81.63	80.6	69.62	72.9	76.1	66.88	68.37	80.83	72.53	69.43	72.63	74.12	77.366	70.774	73.908	0.000262	0.0701308	0.0636142
23022	23022	'PALLD'	mRNA	0.125783	0.619419	-0.59889	0.000114	-0.72531	4.36e-08	3.22	2.73	3.09	2.32	2.92	2.25	1.87	1.91	1.83	1.76	3.15	3.04	2.75	2.97	3.61	2.856	1.924	3.104	4.5e-06	0.286901	1.73e-09
23024	23024	'PDZRN3'	mRNA	-0.516262	8.24e-05	-0.261694	0.103879	0.253976	0.108169	3.24	3.41	3.67	3.64	3.39	2.87	3.1	2.42	3.34	2.62	2.42	2.09	2.31	2.29	2.49	3.47	2.87	2.32	0.017262	2.46e-06	0.0312957
23028	23028	'KDM1A'	mRNA	-0.111401	0.0301908	-0.021897	0.860466	0.0889435	0.0508465	106.3	105.34	105.81	103.44	111.85	102.1	106.62	110.1	106.06	105.81	103.31	96.83	92.1	101.21	102.46	106.548	106.138	99.182	0.544212	0.00351136	0.0121545
23030	23030	'KDM4B'	mRNA	0.0445351	0.775752	0.370702	3.52e-09	0.325586	2.72e-08	11.11	14.46	12.94	13.46	11.13	16.94	17.19	17.72	13.73	15.56	14.57	13.6	13.67	11.66	13.87	12.62	16.228	13.474	4.52e-11	0.446212	1.02e-09
23031	23031	'MAST3'	mRNA	-0.0823261	0.648662	0.160715	0.0718551	0.242295	0.00523816	6.29	6.99	6.01	7.12	6.82	7.36	7.78	7.87	7.46	7.06	7.53	6.06	5.3	5.96	6.84	6.646	7.506	6.338	0.0105569	0.311464	0.000783
23034	23034	'SAMD4A'	mRNA	0.00619316	0.976214	-0.231601	0.00175136	-0.238405	0.000192	8.8	9.35	9.11	9.07	7.98	7.82	8.09	8.45	7.03	6.95	9.45	8.89	8.65	9.02	8.92	8.862	7.668	8.986	0.000108	0.910537	1.77e-05
23038	23038	'WDTC1'	mRNA	0.121103	0.413552	-0.0774627	0.640461	-0.199235	0.022809	13.17	11.69	13.77	17.21	15.19	13.2	12.69	16.31	13.14	14.42	17.32	13.64	13.74	13.45	15.79	14.206	13.952	14.788	0.285418	0.142267	0.00451654
23042	23042	'PDXDC1'	mRNA	0.0417526	0.475236	0.0950009	0.00618773	0.0526715	0.167917	179.17	178.91	176.24	188.91	185.44	196.42	193.89	208.63	191.47	185.84	197.45	184.8	177.74	185.56	186.16	181.734	195.25	186.342	0.000485	0.178668	0.0556382
2305	2305	'FOXM1'	mRNA	-0.216491	0.0085315	-0.177093	0.0120368	0.038748	0.71571	154.83	168.61	158.14	205.35	181.63	159.69	154.63	174.91	141.4	140.01	175.82	154.61	132.61	137.84	153.35	173.712	154.128	150.846	0.00109201	0.000712	0.454012
23053	23053	'ZSWIM8'	mRNA	-0.00758325	0.971725	-0.137264	0.0673364	-0.130279	0.0423215	21.35	21.99	21.65	26.16	22.45	20.26	20.11	22.23	20.48	20.87	24.28	23.18	20.04	23.58	21.99	22.72	20.79	22.614	0.00962878	0.903078	0.00964206
23057	23057	'NMNAT2'	mRNA	0.142733	0.0693408	-0.0311714	0.883346	-0.174466	0.00611925	9.98	9.9	10.36	11.36	10.45	10.79	10.23	10.85	9.49	10.13	12.41	10.79	11.24	11.46	12	10.41	10.298	11.58	0.581986	0.0106377	0.000942
23059	23059	'CLUAP1'	mRNA	0.0192149	0.951396	-0.374685	1.87e-05	-0.394441	1.06e-06	15.52	15.55	15.13	17.95	15.35	11.54	12.01	12.74	10.76	11.93	16.32	15.92	15.92	15.32	15.25	15.9	11.796	15.746	5.7e-07	0.783446	5.58e-08
23060	23060	'ZNF609'	mRNA	0.115798	0.292535	-0.1013	0.333863	-0.21766	1.67e-05	18.17	20.33	19.07	23.52	21.91	20.01	19.16	20.49	18.32	17.97	25.12	22.06	20.24	21.75	22.59	20.6	19.19	22.352	0.0937484	0.0815747	1.16e-06
23061	23061	'TBC1D9B'	mRNA	-0.0983254	0.207518	0.172161	2.6e-05	0.269811	4.29e-08	52	51.95	52.51	56.78	54.62	61.43	61.56	65.06	57.97	58.81	56.65	48.72	44.57	50.49	51.62	53.572	60.966	50.41	8.35e-07	0.0485134	1.69e-09
23062	23062	'GGA2'	mRNA	-0.142014	0.0101915	0.0316593	0.814466	0.173117	0.000617	30.38	29.64	29.16	28.37	30.66	28.56	32.43	31.14	29.66	31.02	27.24	27.18	26.17	27.34	26.83	29.642	30.562	26.952	0.477559	0.000888	6.67e-05
23064	23064	'SETX'	mRNA	-0.00922217	0.951396	-0.133298	0.00128646	-0.124596	0.00268694	23.68	24.48	24.11	24.19	24.03	21.69	22.37	24.05	22.4	22.12	23.92	23.69	24.3	24.87	23.33	24.098	22.526	24.022	7.54e-05	0.791109	0.000358
23065	23065	'EMC1'	mRNA	0.0519434	0.467797	0.134328	0.00298774	0.0818261	0.0919602	26.81	28.55	28.67	29.38	27.92	31.47	30.76	31.77	31.06	31.6	31.25	29.53	28.07	28.9	29.76	28.266	31.332	29.502	0.000204	0.173906	0.0254364
23071	23071	'ERP44'	mRNA	0.222262	0.000237	-0.0921788	0.151904	-0.314911	2.55e-10	45.54	47.91	47.45	42.91	44.27	42.16	43.93	44.39	41.11	44.63	54.01	47.36	54.98	56.75	54.94	45.616	43.244	53.608	0.0293594	8.83e-06	6.82e-12
23074	23074	'UHRF1BP1L'	mRNA	-0.185687	0.0189388	-0.0825818	0.402244	0.102615	0.192653	15.84	19.23	19.4	17.87	18.67	18.68	16.63	18.21	15.47	16.92	17.62	14.26	16.46	16.2	15.14	18.202	17.182	15.936	0.125956	0.00194833	0.0670642
23076	23076	'RRP1B'	mRNA	-0.0680393	0.607545	0.0703198	0.399749	0.137697	0.0483861	33.56	34.67	35.91	38.76	38.1	39.41	38.29	41.6	36.1	36.78	41.13	34.06	32.26	32.36	34.23	36.2	38.436	34.808	0.124678	0.276591	0.0114584
23081	23081	'KDM4C'	mRNA	0.133085	0.119506	-0.0158909	0.953732	-0.149539	0.0302336	11.19	11.32	12.18	11.7	11.64	11.77	11.48	11.95	11.29	11.05	13.92	11.63	12.55	12.39	13.05	11.606	11.508	12.708	0.780492	0.0222858	0.00639596
23082	23082	'PPRC1'	mRNA	-0.0293975	0.935693	0.287452	3.5e-06	0.31609	1.75e-06	19.3	20.8	17.73	22.58	19.72	25.15	25.37	25.37	23.75	24.25	23.83	19.01	17.87	18.23	20.02	20.026	24.778	19.792	8.69e-08	0.69364	9.6e-08
23086	23086	'EXPH5'	mRNA	-0.186678	0.245462	-0.421929	0.00169354	-0.235812	0.115133	1.44	1.6	1.33	1.57	1.44	0.9	1.24	1.25	0.99	1.13	1.47	1.21	1.27	1.16	1.28	1.476	1.102	1.278	0.000103	0.0624521	0.0339908
23089	23089	'PEG10'	mRNA	-0.287788	7.27e-08	0.0480571	0.518553	0.335248	2.6e-14	118.83	130.62	116.87	129.37	127.93	132.89	131.68	140.27	121.95	125.03	113.64	100.99	100.37	94.62	104.94	124.724	130.364	102.912	0.193436	8.99e-10	3.86e-16
2309	2309	'FOXO3'	mRNA	-0.0945853	0.0901027	-0.110521	0.0358719	-0.0165238	0.885721	21.96	22.26	22.43	23.24	23.04	21.63	21.88	22.87	19.58	20.23	22.81	20.8	20.2	20.71	21.98	22.586	21.238	21.3	0.00418762	0.0151478	0.686002
23092	23092	'ARHGAP26'	mRNA	-0.246374	0.00177383	0.0462485	0.745809	0.291992	1.9e-06	11.71	12.09	11.77	13.74	11.09	13.07	11.35	12.11	10.37	11.36	10.81	10.14	7.6	8.38	9.18	12.08	11.652	9.222	0.392008	9.7e-05	1.05e-07
23096	23096	'IQSEC2'	mRNA	0.373763	0.0829324	-0.054563	0.953732	-0.428822	0.0068791	2.81	2.13	1.93	2.95	1.88	2.32	2.93	1.9	1.77	2.32	2.46	3.13	2.3	2.65	2.39	2.34	2.248	2.586	0.739476	0.0135641	0.00108244
23102	23102	'TBC1D2B'	mRNA	-0.209468	0.000303	0.143526	0.0186641	0.35243	7.39e-12	12.71	12.61	12.5	12.95	12.41	13.85	14.15	14.33	14.43	13.57	11.39	11.07	10.82	11.19	10.87	12.636	14.066	11.068	0.00186788	1.17e-05	1.54e-13
23107	23107	'MRPS27'	mRNA	-0.0947437	0.181512	-0.12739	0.00409485	-0.0332174	0.662595	134.9	136.28	131.51	140.97	145.87	127.11	129.84	130.09	124.84	126.26	137.9	133.46	128.81	120.96	129.2	137.906	127.628	130.066	0.000294	0.0398844	0.399241
23112	23112	'TNRC6B'	mRNA	-0.220738	0.0458565	-0.162058	0.0448645	0.0579171	0.675734	5.07	5.81	5.34	6.23	6.09	5.27	5.46	5.39	5.06	4.65	6.02	4.92	4.38	4.34	5.09	5.708	5.166	4.95	0.00558944	0.00606911	0.413987
23113	23113	'CUL9'	mRNA	0.081271	0.51105	-0.0571646	0.719667	-0.13894	0.0438085	6.46	7.69	7.13	8.31	7.84	7.93	7.97	7.46	7.12	7.26	8.09	8.18	7.58	8.19	8.45	7.486	7.548	8.098	0.362383	0.201627	0.0100627
23117	23117	'NPIPB3'	mRNA	-0.123735	0.70999	0.105929	0.724112	0.228932	0.0284579	39.34	51.79	39.69	58.11	47.85	50.4	56.24	59.47	45.15	46.61	56.22	40.06	37.7	41.18	44.05	47.356	51.574	43.842	0.368874	0.370163	0.00592079
23118	23118	'TAB2'	mRNA	0.0731282	0.388887	-0.107195	0.139506	-0.180917	0.00129725	64.65	71.54	64.72	73.83	69.2	65	64.52	73.41	59.81	59.77	80.32	66.99	68	74.2	75.17	68.788	64.502	72.936	0.0261378	0.127673	0.000156
23119	23119	'HIC2'	mRNA	-0.0767601	0.219992	-0.143801	0.0020499	-0.0675544	0.181275	37.22	38.23	36.73	37.51	40.18	35.06	34.26	35.19	33.82	35.39	37.01	37.14	35.56	37.54	36.51	37.974	34.744	36.752	0.000129	0.0528265	0.0618238
23138	23138	'N4BP3'	mRNA	0.294505	0.0737316	-0.29484	0.0716117	-0.589824	1.48e-05	2.73	2.38	3.25	3.17	3	2.12	2.4	2.34	2.48	3	2.98	3.12	3.53	4.46	4.09	2.906	2.468	3.636	0.0105109	0.0115237	1.01e-06
23143	23143	'LRCH1'	mRNA	-0.15143	0.0266777	-0.0484497	0.706812	0.102416	0.128622	16.06	18.2	15.91	16.85	16.11	16.23	16.57	17.5	14.73	16.34	16.21	14.08	14.56	15.2	15.36	16.626	16.274	15.082	0.348112	0.00301014	0.0391906
23144	23144	'ZC3H3'	mRNA	0.104397	0.477565	0.305448	0.00053	0.200393	0.0251193	9.28	9.29	9.3	10.86	10.23	13.28	12.43	13.14	11.71	10.89	12.08	9.64	9.54	10.57	11.61	9.792	12.29	10.688	2.65e-05	0.179959	0.00510656
23150	23150	'FRMD4B'	mRNA	-0.147451	0.194802	-0.278425	0.000379	-0.131643	0.201272	9.92	10.38	9.4	11.53	9.92	8.49	9.48	9.16	8.11	8.17	10.17	8.4	8.27	9.02	10.97	10.23	8.682	9.366	1.8e-05	0.0441965	0.0710223
23151	23151	'GRAMD4'	mRNA	0.10694	0.214554	0.280766	2.48e-05	0.17329	0.00986203	12.54	12.67	12.9	14.13	13.92	17.1	17.34	15.74	17.01	15.58	15.63	14.74	14.27	15.01	13.88	13.232	16.554	14.706	7.96e-07	0.0509182	0.00164992
2316	2316	'FLNA'	mRNA	-0.0728535	0.27099	-0.144429	1.49e-05	-0.0721969	0.17815	134.46	139.85	133.56	143.48	133.16	129.59	126.36	131.8	120.07	118.14	139.6	136.33	123.68	124.87	130.54	136.902	125.192	131.004	4.39e-07	0.0721187	0.0602639
23162	23162	'MAPK8IP3'	mRNA	0.0101804	0.952654	0.107107	0.04585	0.0962262	0.204821	26.1	27.71	25.72	27.97	24.86	29.26	29.34	29.09	28.02	27.24	28.35	24.85	22.69	29.03	28.67	26.472	28.59	26.718	0.00575651	0.864484	0.0728057
23165	23165	'NUP205'	mRNA	-0.0907871	0.0513499	-0.111094	0.00544676	-0.020861	0.780425	42.56	43.15	42.96	42.87	44.34	41.85	40.22	41.1	39.13	39.67	42.06	41.14	39.37	40.95	40.55	43.176	40.394	40.814	0.000416	0.0070363	0.52847
23169	23169	'SLC35D1'	mRNA	-0.300377	0.00937927	0.0266626	0.953732	0.326508	4.99e-06	8.48	8.99	8	6.37	7.8	8.12	8	8.6	7.81	8.27	6.29	5.94	7.2	6.69	6.29	7.928	8.16	6.482	0.729132	0.000801	3.04e-07
2317	2317	'FLNB'	mRNA	0.0361366	0.738675	-0.0441639	0.602353	-0.0808657	0.020888	94.61	99.18	99.02	109.98	105.58	101.11	101.54	103.23	95.99	96.55	112.74	102.27	100.93	101.5	107.63	101.674	99.684	105.014	0.252183	0.401795	0.00407006
23170	23170	'TTLL12'	mRNA	-0.168531	0.0349885	0.205635	4.19e-05	0.373492	1.02e-10	37.12	40.18	37.48	41.36	40.81	47.05	46.99	48.48	42.81	44.34	40.84	35.79	32.3	33.39	34.29	39.39	45.934	35.322	1.43e-06	0.00428615	2.57e-12
23173	23173	'METAP1'	mRNA	-0.0582732	0.563435	-0.154495	0.00245695	-0.096677	0.102573	101.06	97.59	99.59	91.71	93.66	88.4	87.67	91.63	81.92	89.52	91.47	87.73	99.67	96.97	92.47	96.722	87.828	93.662	0.000161	0.240474	0.0292562
23175	23175	'LPIN1'	mRNA	-0.0213633	0.951396	0.357062	9.38e-07	0.377884	1.56e-07	8.23	8.55	7.82	7.69	8.05	10.82	10.38	9.52	11.35	9.54	7.8	7.49	8.03	8.06	7.98	8.068	10.322	7.872	2.04e-08	0.733101	6.84e-09
23178	23178	'PASK'	mRNA	-0.152328	0.370274	0.178799	0.175596	0.330742	0.00230104	4.92	5.81	5.17	5.12	6.24	5.73	6.24	6.44	6.46	6.81	4.42	4.97	5.3	5.61	4.38	5.452	6.336	4.936	0.0363126	0.118019	0.0003
2318	2318	'FLNC'	mRNA	0.37562	2.29e-09	-0.358781	2.19e-10	-0.735043	9.56e-48	55.91	58.36	54.82	66.05	57.82	47.56	48.31	50.13	43.6	41.43	79.77	75.54	66.9	79.51	81.09	58.592	46.206	76.562	2.26e-12	2.02e-11	1.9e-50
23180	23180	'RFTN1'	mRNA	0.189907	0.517099	-0.436407	0.0707418	-0.62673	0.000784	1.69	2.3	2.14	2.58	2.12	1.89	1.53	1.59	1.99	1.21	2.53	2.16	2.32	2.98	2.51	2.166	1.642	2.5	0.0103207	0.205989	8.78e-05
23191	23191	'CYFIP1'	mRNA	-0.0868594	0.0775399	-0.0963386	0.0208673	-0.0100003	0.933652	62.57	64.76	63.41	69.67	65.88	59.92	62.45	66.31	63.81	59.88	65.5	60.23	62.94	60.99	59.26	65.258	62.474	61.784	0.00215087	0.0124447	0.781105
23192	23192	'ATG4B'	mRNA	0.103745	0.441184	0.320034	8.04e-06	0.215749	0.00685729	23.75	20.39	22.37	22.4	21.86	27.83	27.73	26.77	26.43	29.57	22.89	22.9	20.63	26.4	25.17	22.154	27.666	23.598	2.2e-07	0.157294	0.00107736
23193	23193	'GANAB'	mRNA	0.0843149	0.208779	-0.0302032	0.721753	-0.115061	0.0146968	254.74	255.73	254.65	274.99	270.41	258.73	262.54	258.43	259.81	257.16	279.26	294	269.39	282.85	273.4	262.104	259.334	279.78	0.365342	0.0489336	0.00267231
23195	23195	'MDN1'	mRNA	-0.192676	0.00346811	0.0608211	0.52706	0.252926	3.18e-08	12.69	13.51	12.06	13.97	13.76	14.12	13.48	14.5	13.54	17.23	12.62	10.58	11.45	11.43	12.25	13.198	14.574	11.666	0.198709	0.000219	1.21e-09
23200	23200	'ATP11B'	mRNA	-0.15419	0.0281313	-0.0332988	0.805586	0.120369	0.0261866	17.48	19.48	18.05	16.82	17.13	18.17	18.16	18.41	16.78	16.53	15.9	15.35	16.98	16.53	16.14	17.792	17.61	16.18	0.464961	0.00322157	0.00537089
23203	23203	'PMPCA'	mRNA	-0.169936	0.00424353	0.197009	0.000929	0.366418	1.56e-11	89.81	87.85	89.75	84.93	92.63	102.36	100.64	98.39	106.75	106.87	77.57	82.66	77.96	80.01	79.93	88.994	103.002	79.626	5.13e-05	0.000281	3.43e-13
23204	23204	'ARL6IP1'	mRNA	-0.159558	0.0637571	-0.271126	3.42e-05	-0.112013	0.130767	205.74	197.93	205.17	173.55	199.92	164.76	162.02	157.02	164.46	174.52	170.67	167.4	189.65	189.26	169.06	196.462	164.556	177.208	1.15e-06	0.00944819	0.0400888
23207	23207	'PLEKHM2'	mRNA	-0.066981	0.518758	-0.155826	0.0155912	-0.0893947	0.0745101	38.99	40.52	39.25	46.56	41.8	38.48	37.76	38.55	36.94	35.91	42.67	39.75	37.49	39.73	40.28	41.424	37.528	39.984	0.00148412	0.206993	0.0195585
23212	23212	'RRS1'	mRNA	0.0105051	0.959588	0.348535	1.66e-08	0.337448	2.23e-07	40.06	43.82	36.54	41.77	42.72	52.22	53.11	54.39	54.49	49.75	43.51	44.8	40.79	37.19	41.61	40.982	52.792	41.58	2.48e-10	0.878524	1.01e-08
23216	23216	'TBC1D1'	mRNA	-0.0772825	0.48985	-0.211821	0.00165088	-0.13513	0.072908	13.03	12.34	12.48	13.72	12.07	11.49	10.65	11.95	10.46	10.14	12.31	12.83	11.59	10.99	12.62	12.728	10.938	12.068	0.0001	0.187526	0.0190193
23218	23218	'NBEAL2'	mRNA	-0.207955	0.00853292	-0.0315168	0.864582	0.175813	0.0153813	8.56	9.03	8.2	9.36	9.24	9.22	8.77	9.37	7.97	9.14	7.97	8.03	6.53	7.92	7.69	8.878	8.894	7.628	0.549428	0.000713	0.00283108
23220	23220	'DTX4'	mRNA	0.0161687	0.951396	-0.165939	0.00159752	-0.182668	3.69e-05	47.66	45.68	47.1	51.72	50.93	42.77	43.98	46.59	42.5	42.94	51.01	51.36	47.18	48.47	49.11	48.618	43.756	49.426	9.66e-05	0.748786	2.79e-06
23221	23221	'RHOBTB2'	mRNA	-0.224567	0.0123878	-0.0778536	0.399749	0.146018	0.0476295	32.16	31.7	29.94	36.43	34.77	30.45	31.66	32.22	31.23	31.05	33.56	28.37	26.33	25.83	28.07	33	31.322	28.432	0.124698	0.00113313	0.0112103
23224	23224	'SYNE2'	mRNA	-0.243322	0.00105453	-0.0396316	0.770689	0.203058	0.00241519	15.42	18.77	16.66	19.67	16.47	15.55	16.2	17.6	16.18	17.42	15.79	13.56	15.2	13.43	15.13	17.398	16.59	14.622	0.423142	5.2e-05	0.000317
23225	23225	'NUP210'	mRNA	0.0412657	0.814938	0.200306	0.000685	0.158382	0.00995091	29.88	30.1	27.22	33.39	29.69	34.4	35.61	34.11	34.52	34.51	33.8	33.48	28.19	30.25	29.99	30.056	34.63	31.142	3.56e-05	0.49632	0.00166898
23229	23229	'ARHGEF9'	mRNA	0.191282	0.0313127	0.0627117	0.662005	-0.129169	0.102933	8.08	9.42	7.9	8.55	8.5	8.82	9.32	9.21	8.56	8.36	10.42	9.59	8.73	9.66	10.5	8.49	8.854	9.78	0.302771	0.00368927	0.0294024
23230	23230	'VPS13A'	mRNA	-0.078701	0.559228	0.139981	0.130198	0.218159	0.0028914	3.37	3.51	3.28	3	3.21	3.61	3.44	3.7	3.4	3.41	3.09	2.72	3.11	2.96	3.47	3.274	3.512	3.07	0.0238046	0.237037	0.00039
23231	23231	'SEL1L3'	mRNA	0.29071	7.68e-06	0.125344	0.126907	-0.165935	0.01625	12.45	12.1	11.67	11.93	12.11	13.27	12.74	14.89	12.87	12.66	15.04	14.72	13.45	14.76	15.84	12.052	13.286	14.762	0.0228964	1.65e-07	0.00302526
23233	23233	'EXOC6B'	mRNA	0.117049	0.16651	-0.0227741	0.926168	-0.140412	0.0235784	11.17	11.72	10.8	13.25	11.58	10.88	11.48	11.65	10.8	10.85	13.48	12	11.69	11.88	12.97	11.704	11.132	12.404	0.670744	0.0355586	0.00471654
23234	23234	'DNAJC9'	mRNA	-0.262648	0.000269	-0.112111	0.122766	0.150069	0.0228917	58.27	55.24	55.04	50.47	54.72	53.41	50.22	50.61	50.59	51.33	42.3	47.68	46.23	47.66	45.86	54.748	51.232	45.946	0.0218455	1.03e-05	0.0045411
23235	23235	'SIK2'	mRNA	-0.119609	0.0408298	-0.214423	0.000124	-0.0953651	0.128935	32.62	35.11	33.85	37.29	36.76	31.09	30.23	33.99	27.57	27.81	35.22	30.59	31.47	30.39	32.01	35.126	30.138	31.936	4.94e-06	0.00521982	0.0393561
23236	23236	'PLCB1'	mRNA	0.191425	0.00687224	-0.0336106	0.854864	-0.225628	0.000119	10.88	10.94	11.01	12.54	11.48	11.2	11.86	12.19	10.61	10.32	13.74	11.57	12.96	13.54	13.5	11.37	11.236	13.062	0.53359	0.000537	1.03e-05
23241	23241	'PACS2'	mRNA	0.180189	0.117405	0.277919	0.000442	0.097045	0.391534	5.45	5.61	5.65	5.93	4.95	7.11	6.88	7.19	6.54	6.09	7.26	6.08	5.19	6.56	6.47	5.518	6.762	6.312	2.15e-05	0.0217673	0.177792
23246	23246	'BOP1'	mRNA	-0.133403	0.037806	0.210534	0.000106	0.343312	4.68e-10	68.61	65.33	70.82	81.29	84.58	81.51	92.96	78.82	88.51	85.77	69.29	87.38	59.68	64.68	65.8	74.126	85.514	69.366	4.1e-06	0.0047493	1.29e-11
23250	23250	'ATP11A'	mRNA	-0.0175516	0.887668	0.220112	3.82e-10	0.237101	1.11e-12	25.62	27.63	26.96	28.32	26.85	31.76	31.17	33.11	30.16	30.37	27.94	25.3	25.51	26.72	27.2	27.076	31.314	26.534	4.2e-12	0.604028	2.08e-14
23252	23252	'OTUD3'	mRNA	-0.170405	0.0425227	0.0451706	0.800914	0.215009	0.0020579	9.11	9.26	8.75	8.22	8.02	8.7	8.94	8.93	9.74	8.95	8.18	7.31	7.73	8.28	7.51	8.672	9.052	7.802	0.457933	0.00549604	0.000265
23256	23256	'SCFD1'	mRNA	0.0991125	0.293543	-0.0324467	0.854864	-0.132162	0.00940813	72.09	73.92	67.2	65.45	60.97	68.03	68.05	71.72	64.23	64.8	74.73	66.91	75.01	72.58	78.79	67.926	67.366	73.604	0.530685	0.081944	0.00156093
23262	23262	'PPIP5K2'	mRNA	0.157642	0.0429595	0.0612097	0.577795	-0.0969577	0.133284	15.82	15.73	17.35	14.42	15.54	15.98	16.66	17.97	16.23	15.89	18.19	15.82	17.97	18.77	17.48	15.772	16.546	17.646	0.23381	0.00557718	0.0411818
23265	23265	'EXOC7'	mRNA	-0.0540185	0.636742	0.111047	0.0426097	0.164394	0.00128894	43.52	42.44	41.75	47.36	42.7	46.15	49.52	47.46	45.7	45.36	45.38	41.95	36.49	42.7	43.3	43.554	46.838	41.964	0.00521594	0.300886	0.000154
23277	23277	'CLUH'	mRNA	-0.215264	0.0104763	0.108963	0.0983071	0.323558	1.05e-08	97.93	106.52	96.78	116.91	109.37	117.78	114.46	118.1	111.38	111.86	104.98	92.27	83.71	81.91	93.87	105.502	114.716	91.348	0.0161224	0.000917	3.7e-10
23279	23279	'NUP160'	mRNA	-0.137151	0.0112023	-0.0396551	0.710951	0.0969697	0.0640232	39.62	39.56	40.97	37.68	40.87	39.2	39.22	37.28	39.76	38.17	36.49	35.48	36.85	37.25	35.83	39.74	38.726	36.38	0.352879	0.00100385	0.0161496
23283	23283	'CSTF2T'	mRNA	-0.0448188	0.679636	0.117184	0.0310919	0.161425	0.00225187	28.06	28.17	29.11	30.07	29.02	31.43	31.3	32.85	30.76	31.97	31.15	26.06	27.68	29.06	27.16	28.886	31.662	28.222	0.00353014	0.340837	0.000292
23286	23286	'WWC1'	mRNA	0.0993858	0.235719	-0.101969	0.151279	-0.201946	5.09e-07	61.18	63.77	65.72	74.01	68.19	62.62	62.83	63.61	61.68	58.74	75.92	66.13	66.88	70.18	75.99	66.574	61.896	71.02	0.0291565	0.0585019	2.5e-08
23287	23287	'AGTPBP1'	mRNA	0.116058	0.188862	-0.0578441	0.6619	-0.174435	0.0070838	13.22	14.06	14.6	12.98	13.05	12.41	13.22	14.38	12.57	12.59	14.79	13.83	14.49	15.83	14.64	13.582	13.034	14.716	0.302608	0.042361	0.00111978
23288	23288	'IQCE'	mRNA	0.0836832	0.586755	0.354803	8.5e-06	0.270524	0.00135828	4.84	5.24	5.3	5.8	5.36	6.47	6.39	6.89	6.83	5.22	5.66	5.34	4.55	5.64	5.65	5.308	6.36	5.368	2.33e-07	0.259687	0.000164
23291	23291	'FBXW11'	mRNA	0.060221	0.40432	-0.064268	0.394185	-0.125043	0.00755346	44.34	42.87	45.98	42.23	43.32	41.45	44.15	46.19	40.53	39.65	46.51	43.62	46.54	47.02	46.82	43.748	42.394	46.102	0.121584	0.136673	0.00120404
23295	23295	'MGRN1'	mRNA	-0.0572281	0.643946	0.203776	0.00182775	0.260404	1.66e-07	27.59	29.7	28.45	34.1	28.45	36.44	34.7	37.38	32.04	32.49	31.19	27.16	27.3	28.6	30.6	29.658	34.61	28.97	0.000113	0.307228	7.31e-09
23299	23299	'BICD2'	mRNA	-0.148502	0.114696	0.0649747	0.594353	0.212935	0.00437815	7.87	8.41	7.96	7.97	8.35	8.32	8.93	8.97	8.36	8.37	7.52	6.33	7.72	7.16	8.08	8.112	8.59	7.362	0.246208	0.0211135	0.000632
2330	2330	'FMO5'	mRNA	-0.5508	0.0392971	0.0405614	0.953732	0.590783	0.0108611	1.7	1.24	1.37	1.27	1.04	1.45	1.2	1.54	1.4	1	0.73	1.02	0.86	1.06	0.66	1.324	1.318	0.866	0.822925	0.00498142	0.00186027
23301	23301	'EHBP1'	mRNA	0.127157	0.0338665	-0.0215961	0.884314	-0.149388	0.00158856	54.4	57.07	56.37	59.54	51.88	57.25	56.76	60.39	53.76	51.92	68.37	57.35	57.58	61.21	63.74	55.852	56.016	61.65	0.584169	0.00409788	0.000195
23308	23308	'ICOSLG'	mRNA	0.202823	0.134492	0.674685	8.06e-11	0.471284	5.75e-07	2.2	3	2.38	2.26	2.49	4.35	3.84	3.51	4.06	3.4	3.01	2.64	2.69	3.03	2.89	2.466	3.832	2.852	7.64e-13	0.0262268	2.86e-08
2331	2331	'FMOD'	mRNA	0.200378	0.0443719	0.212202	0.0238993	0.0112074	0.933652	102.25	108.02	105	138.48	110.2	137.33	136.83	146.09	121.3	119.63	146.41	128.21	122.16	127.33	128.79	112.79	132.236	130.58	0.00254384	0.00583246	0.818958
23310	23310	'NCAPD3'	mRNA	-0.189463	7.53e-05	-0.0730342	0.219633	0.115893	0.0104078	34.59	35.33	35.22	34.86	37.42	35.02	33.9	34.29	32.37	34.02	32.72	30.4	29.3	29.25	31.92	35.484	33.92	30.718	0.0500063	2.21e-06	0.00176067
23313	23313	'KIAA0930'	mRNA	-0.00175475	0.995976	0.124939	0.0364616	0.126118	0.0253967	13.15	13.8	13.13	14.14	13.24	14.67	15.05	15.31	14.4	14.89	14.5	12.9	13.39	12.92	14.17	13.492	14.864	13.576	0.00427407	0.970516	0.00517543
23315	23315	'SLC9A8'	mRNA	0.330734	2.33e-07	-0.111245	0.223015	-0.442557	2.04e-17	12.2	14.05	13.16	15.09	14.19	13.07	13.27	14.55	11.87	11.91	19.09	16.27	16.28	17.23	18.06	13.738	12.934	17.386	0.0511867	3.36e-09	2.14e-19
23321	23321	'TRIM2'	mRNA	0.186322	0.00683586	0.36771	1.37e-15	0.180877	0.00336867	19.67	22.66	21.78	21.13	21.88	24.14	21.47	25.58	25.27	22.35	20.23	23.54	24.03	22.81	21.56	21.424	23.762	22.434	7.18e-18	0.000533	0.000467
23322	23322	'RPGRIP1L'	mRNA	-0.0279678	0.947133	0.24019	0.0287314	0.267651	0.00362153	7.04	7.74	7.11	7.95	8.49	7.54	8.69	10.62	7.75	7.87	8.42	7.64	6.85	7.4	8.72	7.666	8.494	7.806	0.00319797	0.715256	0.000508
23326	23326	'USP22'	mRNA	-0.145757	0.00387951	-0.12617	0.00168098	0.0191053	0.858556	150.96	154.09	159.14	155.78	158.62	139.73	142.27	146.38	145.76	145.37	139.71	146.8	141.81	141.36	137.95	155.718	143.902	141.526	0.000102	0.000251	0.633882
23327	23327	'NEDD4L'	mRNA	0.107771	0.0210786	-0.0643489	0.258475	-0.172696	5.57e-06	27.17	28.02	28.68	29.27	27.31	27.77	26.98	28.92	26.73	25.35	32.28	28.69	29.21	30.75	31.61	28.09	27.15	30.508	0.0637005	0.00224563	3.42e-07
23328	23328	'SASH1'	mRNA	0.0766378	0.381086	-0.145904	0.0370056	-0.223104	0.000115	9.29	9.03	8.68	9.2	9.08	8.39	7.98	9.09	8.17	7.81	10.01	9.32	9.24	9.89	9.53	9.056	8.288	9.598	0.00437804	0.123444	9.89e-06
23334	23334	'SZT2'	mRNA	0.265875	0.000352	0.129856	0.132055	-0.136563	0.0358766	3.91	4.72	4.4	4.57	4.94	4.9	4.86	5.08	4.84	4.93	6.04	5.24	4.94	5.56	5.67	4.508	4.922	5.49	0.0242796	1.39e-05	0.00788173
23338	23338	'JADE2'	mRNA	-0.0284021	0.89658	-0.142107	0.0568814	-0.114205	0.00544027	37.94	36.41	40.4	44.84	42.9	37.22	36.91	37.53	37.35	35.97	40.97	40.31	38.53	38.78	40.95	40.498	36.996	39.908	0.00767987	0.617451	0.000821
23345	23345	'SYNE1'	mRNA	0.284189	0.0352668	-0.0997423	0.676915	-0.384505	0.000101	1.55	1.82	1.91	2.03	1.91	1.92	2.07	2.19	1.89	1.76	2.33	1.86	2.03	1.83	2.48	1.844	1.966	2.106	0.316696	0.00433506	8.51e-06
23348	23348	'DOCK9'	mRNA	-0.170854	0.00952559	-0.105768	0.0942059	0.0645259	0.43623	13.03	13.43	13.41	13.72	13.67	12.51	12.05	13.6	12.1	12.58	12.69	10.96	11.26	11.71	13.39	13.452	12.568	12.002	0.0151826	0.000818	0.208213
2335	2335	'FN1'	mRNA	0.420493	3.32e-15	0.184473	0.00214306	-0.236639	1.45e-06	442.82	473.21	461.94	532.97	474.56	571.28	566.77	599.23	503.81	501.07	693.1	611.6	590.03	635.2	687.73	477.1	548.432	643.532	0.000136	8.96e-18	7.85e-08
23350	23350	'U2SURP'	mRNA	-0.00558083	0.973731	0.148818	0.000158	0.153806	0.00230245	48.63	53.77	50.07	50.9	48.41	56.24	57.85	58.7	54.21	54.57	55.27	43.91	49.52	50.59	52.94	50.356	56.314	50.446	6.59e-06	0.906362	0.0003
23353	23353	'SUN1'	mRNA	0.00641181	0.966398	0.19802	6.23e-06	0.191117	0.000144	39.24	37.7	38.04	36.31	37.89	43.84	42.02	44.37	43.11	42.44	37.44	33.64	37.84	40.35	38.82	37.836	43.156	37.618	1.67e-07	0.893335	1.29e-05
23360	23360	'FNBP4'	mRNA	0.0660327	0.650411	-0.0935697	0.409232	-0.160234	0.0126406	26.51	31.83	26.68	32.68	28.22	26.71	29.63	29.81	25.44	26.72	34.73	28.7	28.45	30.04	32.04	29.184	27.662	30.792	0.129943	0.313318	0.00222527
23362	23362	'PSD3'	mRNA	-0.250391	0.121805	0.0552864	0.872423	0.305106	0.00588298	1.38	2.07	1.83	1.61	1.88	2.12	1.81	1.98	1.72	1.83	1.45	1.27	1.27	1.67	2.15	1.754	1.892	1.562	0.565963	0.0228839	0.000901
23366	23366	'KIAA0895'	mRNA	0.337886	0.0200515	0.0116048	0.984123	-0.326871	0.0146125	2.58	2.34	2.37	2.28	2.31	2.51	2.39	2.74	2.32	2.19	3.25	2.66	2.9	3.34	2.93	2.376	2.43	3.016	0.918816	0.00209529	0.00265313
23367	23367	'LARP1'	mRNA	-0.0596133	0.48817	0.0289291	0.784775	0.0879384	0.0442195	166.28	179.94	171.66	193.8	178.41	185.66	184.71	194.6	174.7	176.56	188.28	167.45	162.7	165.71	175.59	178.018	183.246	171.946	0.438313	0.186462	0.0101811
23371	23371	'TNS2'	mRNA	0.0707484	0.853235	-0.306031	0.0657421	-0.37742	0.000326	3.15	4.7	3.72	5.26	3.82	3.28	3.52	3.67	3.04	3.45	4.6	4.07	3.76	4.59	4.9	4.13	3.392	4.384	0.0093135	0.552265	3.2e-05
23373	23373	'CRTC1'	mRNA	0.205108	0.0194333	0.15147	0.0966392	-0.0542479	0.645551	7.97	8.55	8.3	9.44	8.43	9.53	10.39	9.25	8.55	8.97	9.33	9.32	7.88	9.68	9.41	8.538	9.338	9.124	0.0157206	0.00201787	0.381796
23376	23376	'UFL1'	mRNA	0.167343	0.0845036	-0.0685596	0.696821	-0.236514	0.00271656	19.3	20.2	17.94	16.3	17.21	18.85	18.84	19.3	15.12	15.73	21.2	17.67	21.05	21	22.04	18.19	17.568	20.592	0.33793	0.013887	0.000363
23380	23380	'SRGAP2'	mRNA	0.0755136	0.479442	-0.176304	0.0288161	-0.25236	6.15e-06	12.83	14.33	12.67	15.02	14.96	12.91	12.81	13.62	11.44	11.54	15.28	14.51	13.77	15.01	15.86	13.962	12.464	14.886	0.00321087	0.181435	3.83e-07
23389	23389	'MED13L'	mRNA	0.0498632	0.74278	-0.174287	0.0336881	-0.224721	1.59e-06	25.22	27.71	25.13	31.64	29.42	25.41	24.71	28.06	23.9	22.65	31.18	27.42	27.09	29.11	29.81	27.824	24.946	28.922	0.00390015	0.408234	8.64e-08
2339	2339	'FNTA'	mRNA	0.0290912	0.803412	-0.154568	0.0011211	-0.184172	6.53e-05	98.3	101.28	94.31	96.3	98.05	86.98	90.56	91.88	85.45	89.12	98.12	96.95	102.4	100.54	104.17	97.648	88.798	100.436	6.38e-05	0.482115	5.26e-06
23392	23392	'ECPAS'	mRNA	0.0781104	0.0751942	-0.0456761	0.414405	-0.12431	0.000677	45.19	46.35	46.82	45.59	45.46	44.51	44.24	47.83	43.23	44.09	50.78	45.94	49.12	48.73	48.86	45.882	44.78	48.686	0.132924	0.0119148	7.41e-05
23394	23394	'ADNP'	mRNA	-0.0331666	0.678997	-0.114551	0.00497011	-0.0819316	0.0999082	69.72	70.66	72.37	72.25	71.22	65.12	65.76	72.89	63.06	65.04	76.12	64.91	69.52	70.32	69.47	71.244	66.374	70.068	0.00037	0.340253	0.0282609
23395	23395	'LARS2'	mRNA	-0.187756	0.0223626	0.143265	0.0936423	0.330447	3.8e-07	11.62	13.87	11.86	12.84	13.49	14.7	13.83	13.25	14.71	14.79	12.55	11.14	10.58	10.62	10.85	12.736	14.256	11.148	0.0150644	0.00242269	1.81e-08
23396	23396	'PIP5K1C'	mRNA	0.0254871	0.951396	0.235951	0.0027175	0.209726	0.00793162	15.03	17.26	15.43	19.28	16.49	21.63	20.34	19.73	18.99	19.03	20.07	17.28	14.51	16.1	17.87	16.698	19.944	17.166	0.000181	0.748894	0.00127627
23397	23397	'NCAPH'	mRNA	-0.189567	0.00539697	-0.0432772	0.704132	0.145703	0.00617958	51.14	57.63	57.28	61.96	56.53	57.79	54.93	57.1	52.19	56.31	56.62	45.53	48.32	47.74	51.36	56.908	55.664	49.914	0.345542	0.000384	0.000953
23400	23400	'ATP13A2'	mRNA	-0.099873	0.24006	0.0575512	0.630139	0.156846	0.0165446	24.05	24.29	22.82	26.14	25.49	27.11	25.5	24.53	25.27	26.64	24.02	23.78	21.26	22.3	24.02	24.558	25.81	23.076	0.275912	0.0602989	0.00308908
23404	23404	'EXOSC2'	mRNA	-0.183435	0.0180166	-0.00122116	0.999991	0.181646	0.0105253	63.25	66.75	61.95	64.81	67.02	68.68	64.61	64.45	62.48	67.15	56.78	64	55.32	54.65	55.34	64.756	65.474	57.218	0.978116	0.00182642	0.00178944
23405	23405	'DICER1'	mRNA	-0.185742	7.95e-05	0.0493706	0.560094	0.23454	4.11e-08	15.11	16.04	14.56	14.82	15.06	16.09	16.5	17.03	14.87	14.82	13.86	12.66	13.26	13.64	13.55	15.118	15.862	13.394	0.221272	2.36e-06	1.6e-09
23406	23406	'COTL1'	mRNA	-0.265899	7.02e-06	-0.12541	0.0365669	0.139821	0.0247391	180.56	192.64	171.36	185.08	170.42	176.86	173.65	176.99	153.87	154.16	166.27	153.19	140.52	140.51	154.2	180.012	167.106	150.938	0.00429745	1.5e-07	0.00500837
2342	2342	'FNTB'	mRNA	-0.00212553	0.995976	0.195418	0.0724988	0.196897	0.0251934	10.28	10.7	10.82	13.15	10.34	12.97	13.21	13.3	12.77	11.76	12.22	10.25	10.13	11.12	11.95	11.058	12.802	11.134	0.010682	0.979554	0.00512312
23432	23432	'GPR161'	mRNA	-0.184495	0.00727609	-0.242627	9.28e-05	-0.0586322	0.388399	17.8	16.8	19.21	17.14	19.32	15.26	14.92	15.57	15.94	15.46	15.76	15.63	16.23	16.49	15.95	18.054	15.43	16.012	3.55e-06	0.00058	0.175657
23433	23433	'RHOQ'	mRNA	0.177202	0.0621873	-0.157327	0.11242	-0.335061	8.41e-06	23.09	24.1	24.31	20.32	21.96	18.87	21.11	24.31	19.48	19.25	25.7	21.31	26.17	27.7	28.23	22.756	20.604	25.822	0.01917	0.00913344	5.38e-07
23435	23435	'TARDBP'	mRNA	-0.150154	0.00182263	-0.0540258	0.381015	0.0955834	0.0104269	123.35	128.98	114.21	127.79	132.04	123.01	128.65	127.4	120.06	119.44	121.38	116.06	106.51	105.93	114.16	125.274	123.712	112.808	0.115383	0.000101	0.00176579
23446	23446	'SLC44A1'	mRNA	-0.111954	0.280343	0.0585968	0.601224	0.170028	0.00877711	30.93	29.77	30.55	28.65	29.94	32.04	31.67	31.88	30.15	27.89	29.65	25.94	29.39	27.98	25.57	29.968	30.726	27.706	0.251529	0.0764419	0.00143877
23450	23450	'SF3B3'	mRNA	-0.177931	0.00612237	-0.0571314	0.458101	0.120232	0.013673	41.08	44.98	41.39	47.92	44.31	42.81	42.73	43.4	41.86	42.41	41.31	41.13	37.06	37.72	38.14	43.936	42.642	39.072	0.156508	0.00046	0.00243777
23451	23451	'SF3B1'	mRNA	-0.0953025	0.00749775	-0.0822325	0.0142133	0.0125403	0.838348	147.07	157.37	151.89	168.68	158.66	152.01	152.02	154.47	148.35	147.8	147.7	138.91	144.78	143.51	145.19	156.734	150.93	144.018	0.00132979	0.000603	0.607197
23456	23456	'ABCB10'	mRNA	-0.124291	0.378694	0.101861	0.423749	0.225619	0.00035	26.21	25.16	27.05	19.08	23.56	27.11	25.27	27.71	25.72	24.65	21.65	18.96	24.82	23.98	21.9	24.212	26.092	22.262	0.137942	0.121998	3.47e-05
23463	23463	'ICMT'	mRNA	-0.202978	1.83e-06	0.0729575	0.239002	0.275377	9.27e-12	50.75	50.33	52.54	51.56	54.4	53.76	54.2	55.08	55.85	55.91	47.41	43.93	42.55	45.84	46.45	51.916	54.96	45.236	0.056856	3.24e-08	1.97e-13
23466	23466	'CBX6'	mRNA	0.175914	0.00634393	0.00453878	0.98821	-0.171935	0.0043648	12.77	14.27	13.33	14.01	13.48	13.75	14.38	14.09	14.06	12.5	14.98	15.55	14.65	15.55	16.4	13.572	13.756	15.426	0.926406	0.000482	0.00063
23468	23468	'CBX5'	mRNA	-0.000382	0.995976	0.102856	0.0163782	0.102692	0.00468873	27.72	28.2	28.5	27.43	29.61	30.49	31.51	32.17	29.62	29.69	29.37	26.48	28.2	29.36	28.94	28.292	30.696	28.47	0.00158661	0.991557	0.000688
23471	23471	'TRAM1'	mRNA	0.306741	3.85e-06	-0.0230515	0.825998	-0.330314	3.83e-08	215.39	232.43	212.8	216.65	215.34	220.54	216.14	237.49	211.62	202.59	280.99	223.31	275.72	289.9	291.24	218.522	217.676	272.232	0.491053	7.51e-08	1.48e-09
23475	23475	'QPRT'	mRNA	-0.0947539	0.0210132	-0.0704682	0.0886813	0.0237036	0.680632	246.53	249.34	249.98	262.87	251.09	248.5	244	251.97	241.5	230.58	248.51	236.68	230.62	237.56	238.83	251.962	243.31	238.44	0.0139603	0.00223614	0.419122
23476	23476	'BRD4'	mRNA	-0.0441711	0.819597	-0.152747	0.0493294	-0.109213	0.146843	37.34	40.95	38.3	45.73	42.62	37.71	36.34	41.2	35.68	34.81	45.69	39.4	37.05	38.16	38.65	40.988	37.148	39.79	0.00633329	0.502206	0.0466691
23479	23479	'ISCU'	mRNA	0.227029	0.000118	-0.0702062	0.413004	-0.297801	1.89e-09	102.55	113.73	109.81	115.46	111.26	105.06	108.75	108.43	104.15	104.85	137.13	129.18	121.99	136.72	133.4	110.562	106.248	131.684	0.132175	3.86e-06	5.87e-11
23484	23484	'LEPROTL1'	mRNA	0.00139681	0.995976	0.143796	0.0896261	0.141836	0.039116	19.33	20.25	18.93	17.88	18.07	21.77	21.17	22.99	20.92	19.79	19.7	17.04	18.4	19.46	19.83	18.892	21.328	18.886	0.0141577	0.982311	0.00874433
23492	23492	'CBX7'	mRNA	0.0918337	0.589428	-0.140517	0.331713	-0.232881	0.021679	5.78	5.37	5.16	5.26	5.82	4.66	5	5.43	4.83	5.19	5.7	5.96	5.56	6.26	5.84	5.478	5.022	5.864	0.0929246	0.261724	0.00424755
23499	23499	'MACF1'	mRNA	-0.178547	0.0101493	-0.0693986	0.383825	0.108539	0.0762137	12.71	13.45	13.04	14.78	13.91	13.5	12.81	14.36	12.25	12.62	13.61	11.77	11.55	11.1	12.62	13.578	13.108	12.13	0.116512	0.00088	0.0201297
23507	23507	'LRRC8B'	mRNA	0.108611	0.380185	0.293544	0.00011	0.184363	0.022809	4.72	5.45	4.76	4.93	4.78	6.18	6.18	6.55	5.93	5.74	5.78	4.98	5.01	5.05	5.92	4.928	6.116	5.348	4.29e-06	0.122857	0.00451787
23508	23508	'TTC9'	mRNA	0.271829	0.421949	-0.349321	0.358263	-0.621615	0.0164016	0.64	0.73	0.81	0.67	0.63	0.49	0.53	0.37	0.64	0.71	0.83	0.63	0.84	0.88	1.06	0.696	0.548	0.848	0.104709	0.146973	0.00305743
23510	23510	'KCTD2'	mRNA	-0.0938954	0.239067	-0.186008	0.00269954	-0.09266	0.159915	22.01	22.67	21.52	22.95	24.14	19.29	20.78	21.03	19.75	19.83	22.25	21.44	20.63	21.1	21.48	22.658	20.136	21.38	0.000179	0.0598012	0.05225
23511	23511	'NUP188'	mRNA	-0.00448205	0.988476	0.210427	1.97e-05	0.21432	8.45e-05	32.18	34.23	32.11	34.68	36.1	40.15	40.22	38.77	39.74	38.94	34.81	36.44	31.26	34.49	32.84	33.86	39.564	33.968	6.08e-07	0.933315	6.98e-06
23513	23513	'SCRIB'	mRNA	-0.0192776	0.924201	0.191093	0.000207	0.209789	4.53e-05	15.61	15.87	15.2	15.73	15.81	18.87	18.37	18.67	17.17	17.2	15.98	15.62	14.71	15.07	16.3	15.644	18.056	15.536	8.9e-06	0.677464	3.49e-06
23516	23516	'SLC39A14'	mRNA	0.0190341	0.924201	-0.27206	1.36e-11	-0.291537	1.33e-10	292.35	284.4	298.59	273.45	292.24	238.61	232.26	247.98	241.83	245.49	282	274.07	305.27	309.68	298.99	288.206	241.234	294.002	1.19e-13	0.677712	3.38e-12
23521	23521	'RPL13A'	mRNA	0.105874	0.0734306	0.101811	0.00097	-0.00463686	0.964182	4791.22	4767.07	4703.31	4773.2	4655.45	5136.68	5169.98	5142.76	5170.06	5139.91	5286.31	5222.98	5139.17	4686.14	5396.99	4738.05	5151.88	5146.32	5.39e-05	0.01143	0.911226
23522	23522	'KAT6B'	mRNA	-0.0578597	0.83345	-0.281394	0.024944	-0.224139	0.00982807	6.11	6.8	6.42	8.97	7.53	5.66	5.87	7.14	5.2	5.43	7.53	6.15	6.4	6.86	7.04	7.166	5.86	6.796	0.0026936	0.520779	0.00164186
23524	23524	'SRRM2'	mRNA	-0.131432	0.420127	0.0333404	0.921926	0.164078	0.0459711	93.01	104.29	92.47	131.2	108.23	108.34	112.36	122.87	100.14	103.16	116.43	96.78	83.73	89.89	99.57	105.84	109.374	97.28	0.658817	0.145926	0.0107119
23526	23526	'ARHGAP45'	mRNA	-0.248059	0.00739789	-0.0651064	0.725895	0.182401	0.0603971	8.34	9.18	8.48	8.28	8.31	8.5	8.82	7.78	8.56	8.14	6.93	7.11	7.06	7.83	7.65	8.518	8.36	7.316	0.371378	0.000593	0.0150535
23527	23527	'ACAP2'	mRNA	0.160525	0.0724235	-0.0457897	0.65434	-0.206728	0.00150047	25.12	27.12	25.99	24.63	24.84	24.97	25.19	26.43	23.68	23.97	29.23	24.65	29.56	30.53	29.29	25.54	24.848	28.652	0.296434	0.0112367	0.000183
2353	2353	'FOS'	mRNA	-0.136334	0.785187	0.35572	0.183695	0.491603	0.0139806	2.15	3.16	1.86	2.19	2.82	3.36	2.68	3.73	3.22	2.78	2.4	2.49	2.15	2.11	1.99	2.436	3.154	2.228	0.0387415	0.458124	0.00250668
23530	23530	'NNT'	mRNA	-0.152753	0.0122567	-0.167636	0.0029267	-0.0153734	0.923195	20.03	21.3	21.29	20.65	20.1	19.26	17.86	19.27	17.59	18.8	18.47	18.3	19.39	18.91	19.01	20.674	18.556	18.816	0.000199	0.00111599	0.745258
23531	23531	'MMD'	mRNA	0.123354	0.548801	0.334371	1.49e-05	0.210751	0.0856509	26.24	24.78	26.39	22.4	22.05	30.32	29.29	36.03	30.1	29.83	25.62	19.31	29.28	31.1	28.82	24.372	31.114	26.826	4.4e-07	0.229115	0.0232187
23536	23536	'ADAT1'	mRNA	0.169373	0.0461384	-0.0255915	0.924178	-0.195513	0.00992727	8.21	8.71	8.34	8.15	8.29	8.78	8.66	8.33	7.92	7.62	8.79	9.18	9.19	9.5	10.36	8.34	8.262	9.404	0.666622	0.0061342	0.00166322
23542	23542	'MAPK8IP2'	mRNA	0.479762	2.49e-08	-0.0280986	0.952128	-0.50843	1.72e-10	4.17	3.9	3.56	4	4.02	4.07	3.96	3.92	3.89	3.64	5.95	5.23	5.5	5.72	5.2	3.93	3.896	5.52	0.724982	2.7e-10	4.44e-12
23545	23545	'ATP6V0A2'	mRNA	0.278865	5.01e-05	0.110476	0.326325	-0.168959	0.0240553	13.03	14.73	14.3	12.64	14.68	12.99	15.15	17.83	13.81	13.55	17.4	17.15	16	17.25	15.98	13.876	14.666	16.756	0.0906353	1.4e-06	0.00483702
23548	23548	'TTC33'	mRNA	0.19142	0.216964	-0.211313	0.0940074	-0.403188	0.000126	8.41	8.17	6.87	6.74	7.95	5.82	6.6	7.39	6.94	5.28	7.8	6.77	9.62	8.76	9.37	7.628	6.406	8.464	0.0151392	0.0517113	1.1e-05
2355	2355	'FOSL2'	mRNA	0.199581	0.000406	-0.0222503	0.917703	-0.222372	2.47e-07	40.88	43.07	45.36	51.36	46.17	47.02	42.37	47.4	44.33	43.28	56.75	50.44	49.29	52.11	52.63	45.368	44.88	52.244	0.638963	1.65e-05	1.13e-08
23551	23551	'RASD2'	mRNA	1.71026	0.082246	-0.171652	0.955197	-1.88237	0.0302833	0.03	0.07	0.03	0	0.14	0.11	0.04	0.06	0	0.07	0.11	0.24	0.19	0.17	0.25	0.054	0.056	0.192	0.859207	0.0134419	0.00641076
23555	23555	'TSPAN15'	mRNA	0.0942783	0.23086	-0.0688486	0.433866	-0.163661	0.00474081	57.18	56.5	58.69	58.6	60.45	57.44	55.58	56.09	55.98	57.42	61.45	65.1	60.8	62.8	63.71	58.284	56.502	62.772	0.14388	0.0567416	0.000697
23557	23557	'SNAPIN'	mRNA	-0.188751	0.133007	-0.242003	0.00624608	-0.0538887	0.713525	77.47	88.22	80.5	100.37	92.29	78.51	81.43	73.86	71.83	70.69	80.93	88.1	70.43	71.16	77.75	87.77	75.264	77.674	0.00049	0.0258734	0.45168
23559	23559	'WBP1'	mRNA	-0.00748256	0.981253	-0.213753	0.0202201	-0.206838	0.00162386	92.99	106.43	98.89	125.38	108.4	98.37	98.93	96.27	87.38	84.19	115.93	109.48	96.3	103.88	108.59	106.418	93.028	106.836	0.00206387	0.919001	0.0002
23564	23564	'DDAH2'	mRNA	-0.0824896	0.367736	-0.16968	0.00424789	-0.087732	0.227661	137.96	139.32	142.9	147.37	151.79	126.06	130.13	132.14	133.66	135.71	140.76	146.66	130.22	135.8	140.41	143.868	131.54	138.77	0.000307	0.116803	0.0840535
23567	23567	'ZNF346'	mRNA	-0.0449394	0.757265	-0.162958	0.0295015	-0.118556	0.0493569	23.88	24.93	26.87	30.57	28.9	24.76	25.56	26.33	22.66	25.07	29.53	24.07	24.52	24.76	28	27.03	24.876	26.176	0.00331796	0.427453	0.0117329
23576	23576	'DDAH1'	mRNA	-0.209828	0.00019	0.012526	0.953732	0.221738	1.98e-05	53.16	55.9	53.05	57.83	53.91	58.4	54.98	59.97	52.09	53.71	53.77	44.59	47.49	45.06	47.5	54.77	55.83	47.682	0.742847	6.81e-06	1.4e-06
23580	23580	'CDC42EP4'	mRNA	-0.0513989	0.578114	-0.170557	0.00448611	-0.119722	0.0420039	31.45	33.42	34.51	32.38	33.3	31.78	30.33	28.84	28.28	28.94	33.52	30.72	30.51	33.31	33.23	33.012	29.634	32.258	0.000327	0.252259	0.00955361
23582	23582	'CCNDBP1'	mRNA	-0.023208	0.947819	-0.245869	0.000787	-0.223181	0.0021107	28.56	29.01	31.78	25.86	28.1	24.7	26.66	25.29	23.51	23.7	28.29	27.13	28.22	32.24	27.47	28.662	24.772	28.67	4.24e-05	0.719343	0.000272
23585	23585	'TMEM50A'	mRNA	-0.170566	0.0126778	0.0109133	0.953732	0.180891	0.00224026	54.59	50.85	52.94	53.11	54.46	55.47	52.99	58.39	50.99	53.36	52.05	46.6	42.45	50.11	47.1	53.19	54.24	47.662	0.803302	0.00116726	0.000291
23588	23588	'KLHDC2'	mRNA	0.147877	0.117018	-0.0456955	0.729928	-0.193982	0.00207855	68.99	64.96	74.75	60.65	66.55	63.36	65.22	66.28	66.65	67.6	68.77	71.4	80.84	79.95	73.52	67.18	65.822	74.896	0.374732	0.0216814	0.000267
23589	23589	'CARHSP1'	mRNA	-0.186182	0.00629327	-0.202198	0.00280733	-0.0165287	0.885545	63.76	59.26	67.99	58.52	67.18	55.75	52.53	57.65	55.98	56.77	56.69	55.17	55.33	56.78	56.2	63.342	55.736	56.034	0.000189	0.000477	0.685447
23590	23590	'PDSS1'	mRNA	-0.0836979	0.606087	0.116004	0.375787	0.199142	0.0350854	18.96	18.82	18.72	17.65	20.16	19.63	20.06	22.38	20.9	18.93	19.99	18.47	16.95	18.05	16.84	18.862	20.38	18.06	0.112847	0.274868	0.00766772
23597	23597	'ACOT9'	mRNA	0.0134198	0.951396	-0.170117	0.0992124	-0.184047	0.00944485	17.48	15.15	17.43	14.1	16.99	14.39	14.11	14.19	15.25	14.96	15.54	15.94	16.76	17.57	16.7	16.23	14.58	16.502	0.0162769	0.853703	0.00156816
23598	23598	'PATZ1'	mRNA	-0.0401216	0.754351	0.0856017	0.28972	0.125186	0.0283062	29.94	31.46	30.69	34.5	33.1	33.39	35.35	37.08	32.66	32.52	30.71	31.8	30.79	30.88	32.25	31.938	34.2	31.286	0.0757746	0.423209	0.00588752
23600	23600	'AMACR'	mRNA	-0.356183	5.99e-08	0.0113011	0.953732	0.366963	1.15e-14	62.42	60.27	57.48	54.22	52.07	59.5	57.73	60.22	55.5	56.79	48.13	43.62	48.09	41.84	43.22	57.292	57.948	44.98	0.808979	7.19e-10	1.61e-16
23603	23603	'CORO1C'	mRNA	-0.138846	0.00088	-0.0318117	0.595	0.106471	0.00700398	85.53	87.07	86.26	87.5	88.11	86.08	88.1	88.78	83.22	83.95	83.37	72.3	78.89	79.92	82.81	86.894	86.026	79.458	0.246937	4.18e-05	0.00110547
23608	23608	'MKRN1'	mRNA	0.0757148	0.359204	-0.0788112	0.292634	-0.15505	0.00115515	48.18	46.04	48.08	49.13	50.14	44.16	47.28	50.33	44.67	46.27	53.35	50	52.97	50.9	50.64	48.314	46.542	51.572	0.0768368	0.1129	0.000136
23612	23612	'PHLDA3'	mRNA	0.166938	0.360439	-0.180424	0.390202	-0.34781	0.0159679	4.75	5.42	5.61	5.54	4.84	4.94	5.13	3.55	4.95	4.7	5.16	5.57	5.97	6.87	5.99	5.232	4.654	5.912	0.119555	0.113707	0.00296312
23621	23621	'BACE1'	mRNA	-0.366803	0.143371	-0.640278	0.00459881	-0.274022	0.348195	0.93	1.04	1.17	1.01	1.19	0.86	0.72	0.69	0.47	0.68	0.98	0.67	0.77	0.96	0.69	1.068	0.684	0.814	0.000336	0.0287907	0.150807
23624	23624	'CBLC'	mRNA	0.129373	0.146009	-0.0431746	0.776464	-0.173128	0.000424	86.42	93.02	93.42	109.44	89.44	95.72	92.57	94.22	92.46	88.13	112.88	97.79	100.01	99.54	109.03	94.348	92.62	103.85	0.429734	0.0295803	4.35e-05
23636	23636	'NUP62'	mRNA	-0.0677896	0.713246	0.100299	0.391583	0.167466	0.0151744	46.21	52.18	45.11	59.93	49.68	59.14	55.07	55.42	52.88	51.24	53.58	51.88	43.41	46	48.01	50.622	54.75	48.576	0.12042	0.374496	0.00278201
23645	23645	'PPP1R15A'	mRNA	0.357516	4.98e-05	0.0630937	0.682914	-0.29509	1.78e-06	78.84	91.98	82.03	103.91	83	90.92	96.52	101.96	90.3	85.07	123.85	112.49	97.13	111.64	122.83	87.952	92.954	113.588	0.322969	1.39e-06	9.81e-08
23646	23646	'PLD3'	mRNA	0.22177	0.00106072	0.0937308	0.242665	-0.128648	0.027614	59.35	64.13	66.06	70.95	63.44	72.23	69.77	76.21	68	64.64	80.56	72.48	68.28	78.94	78.15	64.786	70.17	75.682	0.0579895	5.27e-05	0.00571525
23649	23649	'POLA2'	mRNA	0.134166	0.349256	0.291244	0.000723	0.156512	0.115474	13.3	12.65	15.63	16.05	14.47	19.73	16.78	19.95	17.6	16.66	16.52	17.5	14.26	15.33	16.25	14.42	18.144	15.972	3.81e-05	0.107621	0.0342167
23657	23657	'SLC7A11'	mRNA	0.216784	0.0774094	0.173103	0.0324371	-0.0440639	0.784121	12.63	13.01	12.76	10.95	11.62	14.19	13.41	14.85	13.47	12.87	13.48	11.35	15.36	16.1	14.48	12.194	13.758	14.154	0.00371616	0.0123959	0.533129
23658	23658	'LSM5'	mRNA	-0.169067	0.21557	0.0689096	0.764876	0.237463	0.00291082	25.68	26.81	25.29	19.23	22.3	24.08	24.66	24.28	27.02	26.41	20.62	21.01	22.59	22.19	20.5	23.862	25.29	21.382	0.415957	0.051211	0.000393
23678	23678	'SGK3'	mRNA	0.139398	0.458644	-0.363159	0.0128399	-0.50303	0.000187	6.75	6.86	7.15	5.67	6.03	5.76	4.63	6.2	3.69	5.25	6.95	5.69	6.95	7.78	8.65	6.492	5.106	7.204	0.00117727	0.168389	1.71e-05
23705	23705	'CADM1'	mRNA	-0.262261	1.27e-08	-0.193293	2.68e-07	0.0683854	0.247787	56.13	55.62	52.36	53.78	54.44	49.3	48.87	50.02	46.24	44.93	47.01	43.43	46.84	43.72	48.78	54.466	47.872	45.956	5.12e-09	1.27e-10	0.0940685
23710	23710	'GABARAPL1'	mRNA	0.248799	6.99e-06	-0.152966	0.0050974	-0.402348	4.61e-18	132.34	126.64	125.21	140.42	130.69	117.49	117.2	118.4	120.19	121.27	157.41	160.87	145.43	155.37	163.29	131.06	118.91	156.474	0.000383	1.49e-07	4.59e-20
23729	23729	'SHPK'	mRNA	-0.198204	0.0183437	0.0802154	0.409691	0.277711	0.000111	17.07	17.25	17.35	18.59	18.25	19.86	20.2	18.66	17.98	17.89	17.43	15.86	14.39	13.82	16.25	17.702	18.918	15.55	0.130398	0.00187059	9.53e-06
23731	23731	'TMEM245'	mRNA	-0.202229	0.0026021	-0.0424027	0.622283	0.15937	0.00422992	39.8	39.89	39.12	35.92	38.05	39.6	38.27	38.91	36.72	35.77	32.34	32.52	36.13	35.25	32.26	38.556	37.854	33.7	0.269218	0.000154	0.000607
23741	23741	'EID1'	mRNA	-0.183694	0.00101784	-0.0748251	0.329	0.108307	0.0629033	69.96	72.65	66	67.04	70.01	63.8	69.41	67.09	68.07	63.58	65.02	57.13	63.01	61.19	60.47	69.132	66.39	61.364	0.091668	4.97e-05	0.0158216
23753	23753	'SDF2L1'	mRNA	0.346133	0.00749775	-0.42116	2e-05	-0.767626	3.47e-08	206.32	183.29	194.58	154.51	179.39	136.54	137	120.19	150.73	150.93	180.38	235.06	256.36	267.05	240.94	183.618	139.078	235.958	6.19e-07	0.000603	1.33e-09
23764	23764	'MAFF'	mRNA	0.378777	0.0232374	0.707159	3.13e-08	0.327716	0.0156113	3.61	3.96	3.44	4.01	3.48	6.01	5.8	6.25	6.4	5.81	5.54	3.88	4.32	5.12	5.26	3.7	6.054	4.824	4.89e-10	0.00254397	0.00288189
23770	23770	'FKBP8'	mRNA	-0.0360884	0.706996	-0.126699	0.0169758	-0.0912264	0.143604	159.31	168.33	167.19	165.11	167.91	153.15	154.89	151.87	163.05	144.09	167.23	165.32	148.58	165.4	167.55	165.57	153.41	162.816	0.00165792	0.366165	0.0452794
23786	23786	'BCL2L13'	mRNA	0.150292	0.00098	-0.0908673	0.0893928	-0.241702	1.12e-09	55.54	56.66	55.78	58.11	54.55	56.01	55.63	56.31	51.29	50.21	63.11	60.72	64	65.11	63.21	56.128	53.89	63.23	0.0141061	4.75e-05	3.32e-11
23787	23787	'MTCH1'	mRNA	-0.174879	0.00583588	-0.0161026	0.934336	0.158193	0.00228362	172.23	184.94	170.99	190.52	188.71	182.07	190.06	179.1	178.11	176.05	170.43	170.27	158.03	152.04	159.28	181.478	181.078	162.01	0.6836	0.000428	0.000297
24137	24137	'KIF4A'	mRNA	-0.148559	0.0359075	-0.305645	1.05e-11	-0.157667	0.00576051	33.31	37.01	35.52	35.88	37.51	29.68	29.67	30.2	29.12	27.9	35.97	32.9	31.72	29.66	32.59	35.846	29.314	32.568	9.1e-14	0.0044292	0.000878
24139	24139	'EML2'	mRNA	0.230509	0.0309091	-0.0489313	0.813554	-0.280072	0.00115252	18.01	17.92	16.91	18.07	20.24	18.45	17.44	17.32	18.49	17.55	22.03	18.97	19.51	25.25	22.12	18.23	17.85	21.576	0.476401	0.00362315	0.000136
24144	24144	'TFIP11'	mRNA	-0.0612297	0.601755	-0.147488	0.0377106	-0.0867629	0.183824	25.38	26.98	27.02	28.8	30.19	24.82	25.27	25.89	24.58	25.57	27.48	27.56	26.3	25.86	26.08	27.674	25.226	26.656	0.00448421	0.27164	0.0630036
24145	24145	'PANX1'	mRNA	-0.150338	0.064605	0.165021	0.0150993	0.314869	1.59e-08	18.39	19.8	20.01	19	23.07	23.79	21.76	23.54	23.86	22.91	18.91	19.16	18.64	18.02	17.41	20.054	23.172	18.428	0.00143182	0.00961908	5.73e-10
24147	24147	'FJX1'	mRNA	0.20564	0.443503	0.560408	0.00228212	0.354151	0.048571	2.51	2.96	2.51	2.27	2.67	3.99	3.5	3.77	4.76	3.22	3.15	2.91	2.7	2.82	3.44	2.584	3.848	3.004	0.000147	0.158677	0.0115139
2444	2444	'FRK'	mRNA	-0.071314	0.71738	0.121071	0.357591	0.191985	0.0481454	3.88	3.94	3.74	3.51	3.52	3.55	3.42	3.48	4.16	3.7	3.35	3.51	3.54	3.14	3.28	3.718	3.662	3.364	0.10434	0.379465	0.0113811
246	246	'ALOX15'	mRNA	-0.553364	0.0133578	-0.394641	0.0936423	0.158001	0.641175	2.35	2.26	2.1	2.95	2.45	2.15	1.75	1.97	1.98	1.47	1.62	1.69	1.4	1.4	2.2	2.422	1.864	1.662	0.0150683	0.00124911	0.377456
246175	246175	'CNOT6L'	mRNA	0.163898	0.0506614	-0.0223084	0.941802	-0.186737	0.00451654	6.55	6.71	7.09	6.24	5.97	6.58	5.97	6.99	6.57	6.2	7.29	6.58	7.63	7.69	7.37	6.512	6.462	7.312	0.706035	0.00692068	0.000656
246243	246243	'RNASEH1'	mRNA	0.191955	0.00143205	0.135969	0.0264379	-0.0564954	0.449543	23.3	24.21	22.96	21.68	22.03	26.99	24.35	25.32	24.96	25.15	25.1	25.84	26.26	26.39	27.69	22.836	25.354	26.256	0.00287885	7.53e-05	0.21808
2491	2491	'CENPI'	mRNA	-0.208869	0.0209708	0.000388	0.999991	0.208727	0.0119804	8.68	8.42	8.52	7.93	8.93	8.43	7.65	8.75	7.91	8.7	7.11	7.45	7.01	6.85	7.75	8.496	8.288	7.234	0.995299	0.00222534	0.0020881
2495	2495	'FTH1'	mRNA	0.389038	6.27e-17	0.24071	6.93e-11	-0.148912	0.00273605	3674.58	3672.9	3625.57	3897.82	3819.67	4606.42	4354.1	4860.81	4322.27	4249.79	5206.41	4461.23	4726.48	4895.51	5444.65	3738.11	4478.68	4946.86	6.44e-13	1.2e-19	0.000366
250	250	'ALPP'	mRNA	0.757136	1.85e-12	0.0699745	0.741507	-0.687749	4.65e-16	35.93	32.34	42.46	42.08	43.97	42.89	36.73	45.4	43.38	40.55	73.71	53.27	59.4	74.5	75.15	39.356	41.79	67.206	0.387784	7.93e-15	5.39e-18
251	251	'ALPG'	mRNA	0.955019	4.71e-08	0.171898	0.448153	-0.783687	7.29e-12	67.62	66.85	79.4	97.4	95.18	93.84	86.33	100.46	89.67	92.99	174.56	122.64	134.55	179.7	184.99	81.29	92.658	159.288	0.150971	5.49e-10	1.52e-13
2512	2512	'FTL'	mRNA	0.130038	0.0977477	0.192755	1.24e-05	0.0621162	0.392652	6915.97	7681.58	6561.63	7401.71	7132.15	8181.91	8591.7	8287.45	8235.31	8104.52	7954.38	8447.08	7246.6	7629.51	8175.83	7138.61	8280.18	7890.68	3.57e-07	0.0170517	0.178442
2517	2517	'FUCA1'	mRNA	0.00780157	0.96017	0.140469	0.0145045	0.132181	0.033312	44.98	46.65	47.4	46.01	46.09	50.74	51.8	53.67	50.41	51.59	48.8	44.3	49.34	46.96	42.46	46.226	51.642	46.372	0.00136579	0.879776	0.0071938
2521	2521	'FUS'	mRNA	-0.522493	2.03e-12	-0.183992	0.000325	0.337892	1.45e-06	271.65	267.64	249.13	285.1	279.11	243.27	235.58	241.09	233.17	251.71	203.67	212.9	183.83	168.88	183.02	270.526	240.964	190.46	1.5e-05	8.91e-15	7.84e-08
2523	2523	'FUT1'	mRNA	0.0559535	0.810802	-0.195416	0.0907695	-0.251876	0.0130943	5.89	6.55	6.14	6.16	6.81	6.14	5.26	5.81	5.67	5.34	6.19	6.29	7.03	6.45	7.15	6.31	5.644	6.622	0.0144425	0.491272	0.00231935
2524	2524	'FUT2'	mRNA	-0.13484	0.244847	0.108478	0.397272	0.242744	0.00574027	9.41	9.66	9.32	9.81	9.36	9.51	10.69	11.04	10.66	9.92	9.36	8.63	8.11	9.1	8.43	9.512	10.364	8.726	0.123232	0.0621314	0.000873
2526	2526	'FUT4'	mRNA	0.0131645	0.951396	0.197638	0.00698784	0.183959	0.00682571	11.55	13.07	12	11.24	11.3	14.96	14.05	13.06	13.21	13.25	11.51	11.26	12.58	12.37	12.36	11.832	13.706	12.016	0.00056	0.823139	0.00107075
2528	2528	'FUT6'	mRNA	-0.731778	0.4115	0.646183	0.33811	1.37731	0.00425205	0.09	0.41	0.28	0.21	0.41	0.54	0.65	0.39	0.46	0.46	0.28	0.09	0.22	0.12	0.23	0.28	0.5	0.188	0.0957982	0.141069	0.000612
252839	252839	'TMEM9'	mRNA	0.119721	0.258518	-0.131476	0.131876	-0.251611	0.00146739	123.16	113.02	124.95	112.85	121.58	107.32	106.8	102.3	112.02	119.83	115.15	135.43	134.78	138.42	126.18	119.112	109.654	129.992	0.0242228	0.0674962	0.000179
2530	2530	'FUT8'	mRNA	0.0600949	0.563853	0.178504	0.00314631	0.117834	0.0302833	22.54	20.35	21.39	23.21	22.2	24.77	25.24	26.94	24.54	24.97	24.01	23.2	22.27	23.16	24.12	21.938	25.292	23.352	0.000217	0.240791	0.00641376
253430	253430	'IPMK'	mRNA	0.0474254	0.891241	0.175364	0.0445257	0.127554	0.29928	11.17	10.9	10.27	9.16	9.67	12.09	11.28	13.14	11.18	10.77	11.1	7.94	12.04	11.25	10.97	10.234	11.692	10.66	0.00552847	0.609836	0.121878
253461	253461	'ZBTB38'	mRNA	-0.0116054	0.951396	0.183307	0.00110318	0.194351	0.00378774	20.27	20.99	21.08	21.06	22.33	24.09	22.76	27.23	24.33	22.56	23.81	18.19	20.71	20.42	22.41	21.146	24.194	21.108	6.25e-05	0.830657	0.000536
2535	2535	'FZD2'	mRNA	0.271158	2.05e-05	-0.224506	0.000201	-0.496279	8.28e-22	25.4	28.55	25.16	27.75	24.75	24.18	22.71	23.74	22.01	21.25	33.36	30.84	28.63	33.31	33.89	26.322	22.778	32.006	8.59e-06	5.21e-07	5.84e-24
253639	253639	'ZNF620'	mRNA	-0.275708	0.123597	0.0402008	0.953732	0.315339	0.0394822	4.36	4.25	3.51	3.45	4.21	3.45	4.58	4.61	4.29	4.69	3.51	3.14	3.24	3.32	3.4	3.956	4.324	3.322	0.741853	0.0233381	0.00884524
253827	253827	'MSRB3'	mRNA	0.0498403	0.951396	-0.729607	0.108345	-0.780081	0.0452161	0.67	0.53	0.9	0.34	0.34	0.41	0.36	0.16	0.3	0.5	1.36	0.8	1.19	0.73	2.13	0.556	0.346	1.242	0.0182787	0.856822	0.0104783
2539	2539	'G6PD'	mRNA	-0.14018	0.102849	0.033862	0.819039	0.173385	0.0080379	42.5	47.98	44.99	49.4	47.75	49.02	50.04	47.66	47.64	46.05	43.97	42.82	37.16	41.46	46.65	46.524	48.082	42.412	0.48296	0.0182043	0.00129579
254013	254013	'ETFBKMT'	mRNA	0.280353	0.579445	-0.283719	0.628713	-0.564773	0.046676	0.38	0.48	0.22	0.66	0.41	0.28	0.4	0.35	0.4	0.36	0.58	0.38	0.47	0.66	0.55	0.43	0.358	0.528	0.274908	0.254136	0.0109268
254042	254042	'METAP1D'	mRNA	0.379381	0.000244	0.321623	0.000618	-0.0582362	0.718959	7.25	7.78	7.3	6.92	7.95	9.81	8.92	10.19	9.02	8.95	8.58	9.68	9.25	10.08	10.95	7.44	9.378	9.708	3.16e-05	9.19e-06	0.458853
2542	2542	'SLC37A4'	mRNA	0.0329249	0.838113	-0.102573	0.175331	-0.136016	0.0483294	86	81.62	83.64	82.89	88.61	79.31	79.1	74.15	84.67	77.64	82.49	91.92	87.77	87.2	85.32	84.552	78.974	86.94	0.0361838	0.528493	0.0114421
254427	254427	'PROSER2'	mRNA	0.130156	0.187175	-0.0893079	0.467307	-0.219992	0.000963	12.68	14.07	14.85	15.31	13.07	13.03	13.08	13.62	13.29	13.47	15.88	14.8	15.91	15.85	15.16	13.996	13.298	15.52	0.161739	0.0417555	0.000111
254439	254439	'C11orf86'	mRNA	-2.06894	0.0226243	-0.520578	0.674854	1.54833	0.10818	0.92	1.05	0.62	0.32	0.52	0.42	0.21	0.66	0.41	0.72	0.11	0.2	0.2	0.1	0.21	0.686	0.484	0.164	0.315166	0.00245377	0.0313054
254552	254552	'NUDT8'	mRNA	0.191409	0.235078	0.334735	0.0099312	0.142839	0.357062	36	34.89	31.64	29.74	32.3	41.53	38.88	38.57	47.37	43.98	32.03	39.26	39.66	38.14	41.52	32.914	42.066	38.122	0.000863	0.0582723	0.15624
2547	2547	'XRCC6'	mRNA	-0.170203	0.00023	-0.068665	0.308034	0.101026	0.0365263	561.23	540.39	560.68	519.03	550.66	528.34	524.91	511.07	527.86	541.99	485.66	482.63	501.64	484.97	491.87	546.398	526.834	489.354	0.0831117	8.52e-06	0.00806189
2548	2548	'GAA'	mRNA	0.253458	0.00289012	0.0531956	0.733918	-0.200883	0.00283324	30.14	34.38	32.27	38.77	33.34	37.7	34.59	38.86	33.74	32.27	42.2	40.15	34.84	42.82	42.45	33.78	35.432	40.492	0.379275	0.000176	0.00038
254887	254887	'ZDHHC23'	mRNA	0.104776	0.417627	0.374629	1.03e-05	0.269301	0.00109545	5.23	5.15	5.02	4.67	5.34	6.84	6.41	6.74	7.45	6.38	5.79	4.8	5.13	5.59	5.98	5.082	6.764	5.458	2.89e-07	0.144557	0.000128
255027	255027	'MPV17L'	mRNA	0.150774	0.304039	0.339754	0.000932	0.188413	0.0744622	3.38	3.24	3.61	3.61	3.57	4.16	4.84	5.07	4.52	3.98	3.91	4.35	4.32	3.95	3.59	3.482	4.514	4.024	5.15e-05	0.0866442	0.0195415
255043	255043	'TMEM86B'	mRNA	-0.566431	0.000131	-0.0806787	0.811093	0.485149	0.000813	11.25	13.08	13.13	13.32	10.91	11.37	11.51	10.31	12.41	12.69	9.64	9.18	8.57	6.9	7.74	12.338	11.658	8.406	0.47377	4.37e-06	9.16e-05
255394	255394	'TCP11L2'	mRNA	0.142465	0.42806	-0.35764	0.00836355	-0.500729	1.62e-05	6	5.19	6.1	5.12	5.56	4.06	4.92	4.99	4.2	4.15	7.06	5.68	5.97	6.3	6.35	5.594	4.464	6.272	0.000701	0.150791	1.12e-06
255403	255403	'ZNF718'	mRNA	0.100035	0.501693	0.260534	0.00480526	0.159885	0.107771	4.78	4.85	4.63	4.43	4.4	5.92	6.03	5.87	5.57	5.23	5.28	4.73	4.64	4.92	5.81	4.618	5.724	5.076	0.000356	0.195433	0.031136
2557	2557	'GABRA4'	mRNA	-1.25913	0.0540379	0.710155	0.177785	1.96872	5.41e-05	0.1	0.08	0.06	0.06	0.09	0.17	0.13	0.15	0.11	0.1	0.03	0.03	0.03	0.04	0.03	0.078	0.132	0.032	0.0369801	0.00756302	4.26e-06
255738	255738	'PCSK9'	mRNA	-0.310073	2.33e-06	0.752868	7.79e-45	1.06242	3.37e-90	35.95	34.93	34.39	32.15	37.12	59.99	59.38	56.35	61.26	60.12	28.65	29.91	27.98	28.35	26.83	34.908	59.42	28.344	3.76e-48	4.21e-08	1.42e-93
255743	255743	'NPNT'	mRNA	0.0855656	0.476952	0.195146	0.0159067	0.109027	0.192769	11.38	11.46	10.87	9.94	10.42	13.33	13.17	12.41	12.34	11.33	11.31	10.57	12.12	11.71	12.03	10.814	12.516	11.548	0.00152567	0.179633	0.06715
255809	255809	'C19orf38'	mRNA	1.72476	0.0155556	0.801634	0.516514	-0.923202	0.136499	0.1	0.35	0.29	0.73	0.14	0.6	0.65	0.49	0.32	0.2	0.61	0.86	0.66	1.01	1.54	0.322	0.452	0.936	0.191902	0.00151532	0.0425498
256281	256281	'NUDT14'	mRNA	0.222192	0.0308575	0.192748	0.0757801	-0.0299789	0.881484	38.58	38.87	34.32	36.98	37.79	43.29	41.37	44.9	44.5	43.52	42.33	42.85	44.12	46.33	46.45	37.308	43.516	44.416	0.0113668	0.00361102	0.680182
256302	256302	'NATD1'	mRNA	0.232922	0.0168817	-0.011652	0.957558	-0.245164	0.000328	9.28	8.34	10.54	10.3	9.07	9.6	9.81	10.01	9.14	9.11	11.57	10.99	9.97	11.41	12.34	9.506	9.534	11.256	0.863923	0.00167599	3.22e-05
2564	2564	'GABRE'	mRNA	-0.22396	0.0108486	-0.185257	0.0222206	0.0380772	0.814837	16.8	17.7	15.97	17.25	17.62	14.67	15.83	16.26	14.44	15.92	17.11	14.23	13.06	13.97	14.23	17.068	15.424	14.52	0.0023257	0.000959	0.576771
256764	256764	'WDR72'	mRNA	0.170086	0.2274	-0.0606553	0.763149	-0.231234	0.022809	13.26	13.99	12.39	10.78	12.01	11.76	13.57	12.55	11.98	10.38	13.46	11	15.1	14.7	15.59	12.486	12.048	13.97	0.414028	0.0556182	0.00451861
256987	256987	'SERINC5'	mRNA	-0.228866	9.14e-06	-0.120483	0.0444542	0.107877	0.0104472	80.92	80.27	83.42	74.95	86.35	76.19	73.86	75.26	74.92	77.48	71.77	67.15	71.1	68.19	70.8	81.182	75.542	69.802	0.0055115	2.01e-07	0.00177057
257160	257160	'RNF214'	mRNA	-0.00775051	0.973731	-0.18081	0.0166704	-0.173709	0.0143254	35.28	37.78	37.97	44	39.95	35.23	35.69	38.56	31.38	33.2	45.74	35.94	36.58	37.01	40.35	38.996	34.812	39.124	0.00162105	0.906587	0.00258303
257218	257218	'SHPRH'	mRNA	-0.0933878	0.238805	0.130861	0.0626566	0.22367	3.94e-05	10.39	11.11	10.64	9.81	10.56	11.73	12.15	12.11	10.79	10.82	10.33	9.58	9.88	9.94	10.05	10.502	11.52	9.956	0.00878562	0.059669	3e-06
257415	257415	'FAM133B'	mRNA	-0.152925	0.240306	0.0486933	0.84519	0.201068	0.011048	27.48	26.31	27.17	20.35	23.36	27.37	24.86	28.55	23.62	27.88	25.95	20.85	23.83	23.49	20.65	24.934	26.456	22.954	0.517511	0.0605527	0.00189962
257629	257629	'ANKS4B'	mRNA	-0.228462	0.00331669	0.145485	0.060969	0.373422	1.72e-09	11.25	12.24	12.7	12.77	12.57	13.85	14.25	14.02	12.94	13.72	10.39	11.05	10.12	10.84	10.44	12.306	13.756	10.568	0.00849746	0.000207	5.31e-11
25764	25764	'HYPK'	mRNA	-0.330684	0.003638	0.0357655	0.914266	0.365898	0.00021	11.01	10.85	9.76	9.95	10.05	10.7	9.91	11.14	11.08	9.89	8.43	9.45	7.87	7.25	8.07	10.324	10.544	8.214	0.632782	0.000231	1.95e-05
25766	25766	'PRPF40B'	mRNA	0.0878978	0.495711	-0.151161	0.123892	-0.239653	0.000458	19.49	19.21	18.03	22.99	20.52	18.94	17.65	19.69	16.77	18.8	23.93	21.07	20.02	20.89	23.32	20.048	18.37	21.846	0.0220833	0.191611	4.76e-05
25782	25782	'RAB3GAP2'	mRNA	0.038184	0.760618	-0.0924665	0.157047	-0.131163	0.0203105	18.06	18.14	17.41	16.65	17.07	16.36	17.35	17.65	15.87	15.6	17.69	16.5	18.38	18.66	19.07	17.466	16.566	18.06	0.0307041	0.430915	0.00393793
25788	25788	'RAD54B'	mRNA	-0.0374638	0.862931	0.13903	0.16555	0.175939	0.02605	11.45	11.77	12.55	11.31	10.9	13.38	13.87	13.04	12.08	12.9	11.25	11.17	11.59	11.77	12.25	11.596	13.054	11.606	0.03317	0.568433	0.00533816
25794	25794	'FSCN2'	mRNA	0.703886	0.0225217	-0.113389	0.929761	-0.817557	0.00309167	0.75	0.76	0.89	1.34	0.89	0.86	0.71	0.89	0.67	0.68	1.18	1.21	1.09	1.42	1.43	0.926	0.762	1.266	0.677315	0.00244129	0.000422
25796	25796	'PGLS'	mRNA	0.220603	0.00574014	0.171246	0.0169758	-0.050033	0.638377	78.08	81.42	75.69	85.99	72.82	92.64	89.62	91.05	92.23	86.58	103.14	88.32	81.96	96.05	95.46	78.8	90.424	92.986	0.00165697	0.000419	0.374782
25798	25798	'BRI3'	mRNA	0.15433	0.385578	-0.120423	0.557196	-0.275256	0.0306585	109.2	100.47	106.04	84.88	82.41	84.2	79.02	83.23	105.69	95.8	102.49	124.35	112.42	112.89	89.95	96.6	89.588	108.42	0.219421	0.125665	0.00649879
2580	2580	'GAK'	mRNA	0.100314	0.276545	0.322734	3.92e-11	0.221733	5.1e-05	26.22	28.22	27.17	30.27	28.86	36.56	36.76	36.26	34.18	33.7	33.52	29.24	26.68	30.32	32.17	28.148	35.492	30.386	3.57e-13	0.0745762	3.99e-06
25807	25807	'RHBDD3'	mRNA	0.218665	0.000277	0.038136	0.821194	-0.1811	0.0060672	27.18	27.16	26.14	25.53	24.54	27.75	26.23	24.27	27.89	26.92	30.31	28.82	28.62	32.16	31.53	26.11	26.612	30.288	0.485271	1.06e-05	0.000932
25809	25809	'TTLL1'	mRNA	0.519356	0.000806	0.0120618	0.990377	-0.507917	0.000437	5.25	4.64	5.3	6.07	4.56	5.34	5.17	5.95	5.52	4.18	8.53	7.5	6.5	6.91	7.72	5.164	5.232	7.432	0.930239	3.78e-05	4.51e-05
25814	25814	'ATXN10'	mRNA	0.134267	0.220101	-0.107319	0.327211	-0.242	0.000822	41.27	40.43	44.05	35.27	40.06	37.21	35.2	37.13	39.98	39.08	40.94	41.87	46.95	48.51	43.98	40.216	37.72	44.45	0.0909765	0.0528921	9.28e-05
25820	25820	'ARIH1'	mRNA	0.0587896	0.392708	-0.0815008	0.193787	-0.140834	0.00213486	5.68	6.1	6.09	5.88	5.86	5.57	5.91	6.01	5.44	5.34	6.33	5.95	6.18	6.29	6.3	5.922	5.654	6.21	0.0417237	0.129991	0.000275
25822	25822	'DNAJB5'	mRNA	0.0251419	0.951396	-0.400055	0.0186529	-0.425697	0.00319994	4.49	5.21	4.79	6.19	4.59	4.07	4.2	4.31	2.81	4.27	5.41	5.65	4.64	5.11	5.47	5.054	3.932	5.256	0.00186563	0.827467	0.00044
25828	25828	'TXN2'	mRNA	-0.120596	0.0216577	-0.0567106	0.511162	0.0633101	0.368262	127.01	131.16	125.74	128.81	129.55	122.5	126.37	121.08	131.4	124.04	122.93	119.64	118.47	116.18	119.4	128.454	125.078	119.324	0.188797	0.00232423	0.163295
25829	25829	'TMEM184B'	mRNA	-0.0193732	0.951396	0.12246	0.0621203	0.141152	0.0292163	32.45	34.02	32.97	37.63	35.62	39.69	38.54	39.87	36.49	35.64	39.25	34.49	31.65	32.2	34.13	34.538	38.046	34.344	0.00869917	0.744313	0.00612967
2583	2583	'B4GALNT1'	mRNA	0.528768	0.0364724	0.268615	0.382859	-0.26087	0.310558	0.89	1.14	0.86	0.96	1.33	1.31	1.44	1.43	1.19	1.12	1.83	1.07	0.89	1.43	1.27	1.036	1.298	1.298	0.116103	0.00452703	0.128028
25837	25837	'RAB26'	mRNA	-0.196129	0.613256	0.617762	0.000358	0.813255	4.54e-06	4.14	3.38	3.27	3.55	3.25	5.69	5.01	5.65	5.38	5.58	2.68	2.04	3.78	3.64	3.27	3.518	5.462	3.082	1.68e-05	0.281801	2.75e-07
2584	2584	'GALK1'	mRNA	-0.223432	0.0204343	-0.0635075	0.639037	0.159453	0.0787673	50.75	49.01	48.14	44.59	50.26	46.19	47.71	45.36	48.33	47.91	38.95	46.88	39.3	41.36	41.56	48.55	47.1	41.61	0.283781	0.00215246	0.0209752
25840	25840	'METTL7A'	mRNA	-0.398761	0.000258	0.0390897	0.88912	0.437346	2.07e-06	11.78	10.75	10.19	9.79	10.18	11.43	10.81	10.6	10.62	11.26	7.56	7.65	7.75	9.79	7.52	10.538	10.944	8.054	0.591349	9.73e-06	1.15e-07
25841	25841	'ABTB2'	mRNA	0.33435	0.0092062	0.0819991	0.817501	-0.252894	0.0956634	3.11	3.24	3.19	3.92	3.32	3.44	3.19	4.86	2.95	3.56	5.18	4.12	3.66	4.29	4.08	3.356	3.6	4.266	0.480918	0.00078	0.026726
25844	25844	'YIPF3'	mRNA	0.00957219	0.956809	-0.0988586	0.284968	-0.109002	0.046276	161.79	171.77	171.4	203.98	184.99	171.5	162.26	183.11	164.24	164.18	202.72	173.45	170.88	177.75	183.37	178.786	169.058	181.634	0.0739678	0.87394	0.0108009
25847	25847	'ANAPC13'	mRNA	0.0649778	0.448361	0.146928	0.0139456	0.0814046	0.201401	86.12	87.44	85.77	82.71	85.72	95.42	95.47	102.55	90.33	98.36	94.36	90.46	85.72	89.09	87.97	85.552	96.426	89.52	0.00130138	0.161707	0.0710919
2585	2585	'GALK2'	mRNA	0.202538	0.00698445	-0.138807	0.103311	-0.341926	1.91e-07	34.17	34.09	31.6	35.68	36.4	34.4	31.01	35.05	30.84	28.51	40.6	40.71	38.24	38.29	43.33	34.388	31.962	40.234	0.0171239	0.000547	8.56e-09
25851	25851	'TECPR1'	mRNA	0.260316	0.0139026	0.107971	0.453251	-0.1529	0.131135	5.06	5.15	4.86	5.65	5.59	6.43	6.28	6.07	5.63	5.1	6.33	6.87	5.89	7.07	7.11	5.262	5.902	6.654	0.153854	0.00131257	0.0402884
25870	25870	'SUMF2'	mRNA	0.187306	1.34e-07	-0.0291761	0.752553	-0.217083	1.36e-08	179.66	181.54	178.33	181.61	171.9	175.93	186.08	181.55	177.41	161.35	206.48	206.45	196.68	203.99	206.91	178.608	176.464	204.102	0.399012	1.83e-09	4.86e-10
25871	25871	'NEPRO'	mRNA	-0.000822	0.995976	-0.178346	0.000265	-0.177998	0.00043	75.99	75.76	74.16	69.15	72.13	64.04	63.52	70.92	61.37	61.97	76.82	72.26	77.44	72.75	69.88	73.438	64.364	73.83	1.19e-05	0.985781	4.41e-05
25885	25885	'POLR1A'	mRNA	-0.126378	0.0785869	0.0782553	0.278765	0.204077	2.93e-07	23.46	24.6	23.91	27.31	26.69	26.65	26.98	27.63	26.52	26.53	25.38	22.97	22.57	21.96	23.31	25.194	26.862	23.238	0.0716977	0.0127071	1.37e-08
25886	25886	'POC1A'	mRNA	-0.0305781	0.923619	0.198773	0.0628609	0.228831	0.0109374	14.85	16.8	16.46	19.71	17.72	18.15	21.29	17.54	19.57	19.73	17	16.14	16.77	16.4	15.94	17.108	19.256	16.45	0.00882564	0.671617	0.00187664
2589	2589	'GALNT1'	mRNA	-0.323505	0.000264	0.147584	0.194238	0.470473	9.15e-14	19.61	21.14	17.48	16.29	17.18	22.01	20.44	22.83	19.52	17.97	14.66	13.6	15.25	15.39	14.86	18.34	20.554	14.752	0.0418444	1e-05	1.46e-15
2590	2590	'GALNT2'	mRNA	-0.126787	0.00666173	0.0812507	0.12325	0.207504	1.4e-07	48.46	49.34	48.72	48.97	51.4	52.63	53.94	52.32	52.57	52.72	46.38	43.34	46.17	44.84	46.87	49.378	52.836	45.52	0.0219391	0.000516	6.09e-09
25901	25901	'CCDC28A'	mRNA	0.1041	0.556472	-0.217122	0.0737434	-0.321737	0.00297069	23.22	24.11	24.65	22.99	21.09	20.78	20.03	18.86	22.43	18.93	23.17	21.68	25.4	28.98	26.69	23.212	20.206	25.184	0.0109589	0.234666	0.000402
25906	25906	'ANAPC15'	mRNA	-0.246037	0.00753734	-0.0962405	0.489217	0.149267	0.111523	103.04	111.42	99.32	123.54	114.83	92.96	108.31	112.7	99.56	109.65	98.35	101.11	91.74	88.78	90.97	110.43	104.636	94.19	0.175317	0.000609	0.0325553
2591	2591	'GALNT3'	mRNA	0.108169	0.246642	0.266694	1.89e-05	0.157992	0.0153507	22.75	23.44	23.35	20.87	22.57	25.99	28.78	30.16	26.82	25.46	25.93	21.39	24.45	25.98	24.76	22.596	27.442	24.502	5.79e-07	0.0629595	0.00282267
25911	25911	'DPCD'	mRNA	-0.243976	0.13323	0.101946	0.686293	0.345429	0.00580924	26.76	24.44	25.82	20.92	24.37	23.44	27	28.28	27.6	27.91	19.74	21.87	21.73	21.53	19.23	24.462	26.846	20.82	0.326363	0.0259302	0.000887
25912	25912	'C1orf43'	mRNA	0.14743	0.00011	-0.0961242	0.0162844	-0.24408	2.99e-15	268.33	283.08	287.85	273.28	275.56	265.3	265.73	277.9	254.57	249.64	313.03	296.5	313.56	309.57	308.2	277.62	262.628	308.172	0.00157104	3.54e-06	3.75e-17
259173	259173	'ALS2CL'	mRNA	0.303757	0.00614523	-0.053708	0.8647	-0.357951	0.000816	7.06	7.51	6.28	7.41	7.41	6.03	6.47	7.15	7.65	7.25	7.56	8.92	7.85	9.66	9.32	7.134	6.91	8.662	0.549703	0.000462	9.21e-05
25920	25920	'NELFB'	mRNA	-0.0251137	0.863406	0.139263	0.0429227	0.16381	0.00769923	46.48	49.56	49.54	47.02	46.88	53.61	51.8	51.27	57.54	52.24	47.13	48.19	46.81	46.84	48.04	47.896	53.292	47.402	0.00526721	0.569161	0.00123331
259217	259217	'HSPA12A'	mRNA	-0.0259101	0.923619	0.233011	0.00114168	0.258362	8.34e-06	10.55	10.59	11.53	12.08	12.21	12.95	13.76	15.07	12.87	13.15	11.94	11.04	10.42	11.51	11.44	11.392	13.56	11.27	6.54e-05	0.666055	5.33e-07
25923	25923	'ATL3'	mRNA	-0.0412568	0.76145	0.089106	0.131904	0.129915	0.0201323	24.34	24.33	23.97	22.01	23.51	26.1	25.26	26.28	25.25	24.26	22.15	22.05	24.86	23.26	23.22	23.632	25.43	23.108	0.024241	0.431706	0.00389853
259230	259230	'SGMS1'	mRNA	0.211928	0.0209146	-0.0221258	0.953732	-0.234667	0.0049205	10.52	10.65	10.01	11.35	10.17	11.41	10.41	11.58	9.67	9.74	13.38	10.36	12.01	12.8	13.48	10.54	10.562	12.406	0.732998	0.00221561	0.000728
259266	259266	'ASPM'	mRNA	-0.181172	0.0028392	-0.127179	0.0129561	0.0534554	0.458309	19.61	19.98	20.45	18.45	18.91	16.91	16.57	17.68	15.88	16.74	19.01	15.3	16.95	17.04	17.27	19.48	16.756	17.114	0.00119105	0.000171	0.224554
25928	25928	'SOSTDC1'	mRNA	-0.623215	0.000269	-0.157751	0.592859	0.464841	0.00764607	6.06	5.28	4.61	5.99	5.88	5.53	5.65	4.16	4.96	4.9	3.93	3.2	3.38	3.72	4	5.564	5.04	3.646	0.244916	1.02e-05	0.00122249
25929	25929	'GEMIN5'	mRNA	-0.118817	0.0738102	0.0244633	0.878378	0.14274	0.00178662	32.59	34.21	33.05	36.85	36.59	35.18	37.58	36.2	34.58	34.55	33.36	32.74	31.54	31.34	31.62	34.658	35.618	32.12	0.574734	0.0115405	0.000225
2593	2593	'GAMT'	mRNA	-0.185604	0.0163803	0.0324914	0.797094	0.217432	0.000964	112.9	118.03	108.18	117.59	111.14	121.9	122.66	116.35	116.5	112.13	101.48	111.62	92.53	96.55	103.97	113.568	117.908	101.23	0.453248	0.00161532	0.000111
25937	25937	'WWTR1'	mRNA	-0.369318	6.04e-06	-0.0808464	0.590508	0.287891	0.000611	17	17.24	16.65	14.84	14.88	17.18	15.71	17	13.51	13.5	13.44	10.52	13.09	13.3	12.54	16.122	15.38	12.578	0.243339	1.25e-07	6.59e-05
25938	25938	'HEATR5A'	mRNA	0.243357	0.00608418	0.0437773	0.770689	-0.20007	0.00757012	7.5	7.28	8.3	8.13	8.03	8.03	8	8.86	7.98	8.02	8.68	8.44	9.64	10.56	9.45	7.848	8.178	9.354	0.423099	0.000455	0.00120779
25940	25940	'FAM98A'	mRNA	0.0347349	0.847427	0.224772	0.000189	0.189527	0.00368324	24.28	26.67	25.69	24.89	26.41	30.98	28.66	32.65	29.94	29.01	28.26	25.39	27.65	23.99	26.8	25.588	30.248	26.418	8.02e-06	0.542982	0.000518
25942	25942	'SIN3A'	mRNA	-0.149711	0.0405385	-0.138111	0.0213589	0.0109693	0.933652	27.99	28.45	28.91	32.29	29.58	25.71	28	28.33	25.83	27.34	29.77	26.71	24.1	25.39	27.38	29.444	27.042	26.67	0.00221426	0.00517771	0.822597
25945	25945	'NECTIN3'	mRNA	-0.125933	0.0538647	0.0075055	0.953732	0.132959	0.00727997	48.75	51.41	48.71	45.46	49.54	50.8	49.93	51.09	48.36	49.03	46.19	41.17	49.35	45.31	45.91	48.774	49.842	45.586	0.825363	0.00751668	0.00115617
25949	25949	'SYF2'	mRNA	0.00910443	0.955306	-0.210451	0.000358	-0.220146	0.000385	51.28	49.18	50.73	48.94	47.39	42.78	44.98	45.62	42.41	40.98	55.97	45.41	47.19	49.62	53.45	49.504	43.354	50.328	1.68e-05	0.868611	3.87e-05
25956	25956	'SEC31B'	mRNA	-0.221627	0.359424	0.182656	0.469486	0.403714	0.014755	1.44	1.7	1.44	1.71	1.54	1.62	1.9	1.83	1.8	1.82	1.49	1.27	1.3	1.49	1.21	1.566	1.794	1.352	0.162805	0.11302	0.00268467
25957	25957	'PNISR'	mRNA	-0.104368	0.163837	0.0863326	0.243346	0.190059	0.00300157	33.69	37.09	34.24	35.95	35.91	39.8	37.38	42.37	37.4	33.41	38.2	30.7	31.08	30.8	34.28	35.376	38.072	33.012	0.0583137	0.0347321	0.000407
25959	25959	'KANK2'	mRNA	-0.219308	0.05105	-0.265217	0.00311811	-0.0465125	0.80535	6.32	6.68	7.42	7.23	6.9	5.99	6.41	5.85	5.37	5.35	6.59	6.54	5.85	5.2	5.67	6.91	5.794	5.97	0.000214	0.00698296	0.56273
25960	25960	'ADGRA2'	mRNA	0.527986	0.00226321	-0.347546	0.136199	-0.875905	3.56e-12	1.2	1.3	1.42	2.16	1.61	1.22	1.14	1.37	1.1	1.37	2.47	2.21	1.94	2.26	2.22	1.538	1.24	2.22	0.0253293	0.000132	7.2e-14
25962	25962	'VIRMA'	mRNA	-0.043896	0.59227	-0.126232	0.01552	-0.0828906	0.178922	36.18	35.71	35.1	36.92	35.5	32.71	34.57	34.67	29.54	34.01	38.42	32.24	35.17	34.39	34.29	35.882	33.1	34.902	0.00147359	0.263733	0.0606224
25963	25963	'TMEM87A'	mRNA	-0.0651277	0.68344	-0.168953	0.0225115	-0.10425	0.213668	30.58	33.9	33.46	28.24	31.75	28.01	31.95	27.63	27.79	26.92	27.52	28.71	31.68	31.32	30.35	31.586	28.46	29.916	0.00236298	0.344284	0.0771534
2597	2597	'GAPDH'	mRNA	-0.0891478	0.453472	-0.182202	0.00359886	-0.0936422	0.162744	9549.24	10447.9	9264.07	11447	10688.3	9355.95	9608.98	9164.02	8799.75	8947.93	10136	10630.4	9167.25	9197.99	9567.65	10279.3	9175.33	9739.87	0.000252	0.165156	0.0534531
25970	25970	'SH2B1'	mRNA	-0.0930067	0.299877	0.0463795	0.736353	0.138783	0.0333933	24.05	27.51	23.57	27.6	23	26.67	29.02	26.19	25.5	25.15	25.78	22.88	21.71	23.57	24.53	25.146	26.506	23.694	0.381684	0.084756	0.00721539
25976	25976	'TIPARP'	mRNA	0.307269	8.54e-05	0.28704	4.2e-05	-0.0207201	0.899583	13.01	15.1	13.35	12.83	12.33	16.47	15.6	17.19	16.39	16.52	16.47	16.31	16.5	18.19	15.64	13.324	16.434	16.622	1.44e-06	2.58e-06	0.709095
25979	25979	'DHRS7B'	mRNA	0.196456	0.0353327	0.0597602	0.696668	-0.137251	0.0876306	47.61	46.68	48.42	53	54.76	51.34	53.52	50.21	52.7	50.03	54.95	62.69	55.06	57.81	56.14	50.094	51.56	57.33	0.337521	0.0043474	0.0239958
25981	25981	'DNAH1'	mRNA	0.252545	0.49518	-0.360618	0.338879	-0.613757	0.0144468	0.23	0.21	0.17	0.26	0.25	0.15	0.22	0.18	0.17	0.16	0.33	0.24	0.22	0.26	0.32	0.224	0.176	0.274	0.0962207	0.191284	0.0026103
25987	25987	'TSKU'	mRNA	0.0895604	0.38585	0.178601	0.0220892	0.0884565	0.322854	23.73	25.09	25.25	27.72	25.15	30.78	28.37	32.74	26.86	26.59	28.99	26.42	24.38	28.64	28.4	25.388	29.068	27.366	0.00230666	0.125836	0.135437
25994	25994	'HIGD1A'	mRNA	-0.163002	0.36317	0.0669298	0.77008	0.229596	0.0351302	37.65	33.91	34.36	26.39	31.38	35.43	32.45	32.73	34.64	37.96	25.93	27.92	35.07	31.82	26.41	32.738	34.642	29.43	0.422203	0.114961	0.00769447
25996	25996	'REXO2'	mRNA	0.185626	0.00201079	-0.122155	0.0132456	-0.308289	3.23e-10	267.84	263.24	270.59	252.76	253.04	244.87	245.33	244.88	233.93	248.86	294.58	271.35	290.68	316.46	329.97	261.494	243.574	300.608	0.00122167	0.000113	8.77e-12
25998	25998	'IBTK'	mRNA	0.328746	4.82e-06	-0.112315	0.0973711	-0.441484	9.93e-15	34.89	35.86	35.7	31.53	32.19	31.64	31.79	34.98	31	29.76	40.91	38.01	45.41	46.44	44.24	34.034	31.834	43.002	0.0159102	9.7e-08	1.36e-16
25999	25999	'CLIP3'	mRNA	0.461943	0.0144247	0.229826	0.397151	-0.232658	0.181572	1.91	2.3	1.59	2.73	1.87	2.57	2.5	2.51	2.65	2.04	3.3	2.63	2.57	2.86	3.08	2.08	2.454	2.888	0.12317	0.00137485	0.061991
26012	26012	'NSMF'	mRNA	-0.186224	0.0146886	-0.00952681	0.953732	0.17605	0.00161795	66.62	74.12	69.69	78.09	75.42	70.77	75.23	77.54	71.67	68.45	70.37	60.01	59.81	59.66	65.67	72.788	72.732	63.104	0.841298	0.00140618	0.000199
26017	26017	'FAM32A'	mRNA	-0.34008	4.52e-06	-0.0191199	0.953732	0.320344	1.47e-05	121.27	116.94	107.18	123.59	118.62	109.2	123.46	111.84	117.61	124.47	99.74	101.84	91.5	84.76	89.91	117.52	117.316	93.55	0.73523	8.98e-08	1.01e-06
26018	26018	'LRIG1'	mRNA	-0.0481091	0.725	-0.161667	0.0185283	-0.114077	0.0312073	32.09	32.36	31.15	37.62	35.34	31.28	30.86	30.28	29.73	30.24	34.04	34.05	31.13	32.97	31.87	33.712	30.478	32.812	0.00184272	0.387543	0.0066471
26020	26020	'LRP10'	mRNA	-0.0470031	0.649897	-0.11945	0.0412143	-0.0730224	0.154582	25.15	26.54	25.96	28.21	28.68	24.83	25.64	25.74	24.86	24	28.38	25.21	24.63	25.81	27.31	26.908	25.014	26.268	0.00499537	0.312836	0.0500829
26022	26022	'TMEM98'	mRNA	-0.381249	6.77e-08	-0.168813	0.00950655	0.21195	0.00285793	44.84	43.13	40.87	39.32	42.5	38.34	36.82	36.61	37.59	39.9	31.52	35.67	33.22	31.48	30.73	42.132	37.852	32.524	0.000822	8.3e-10	0.000384
26024	26024	'PTCD1'	mRNA	-0.113119	0.180423	0.038592	0.717023	0.151061	0.00857564	41.51	44.57	43.74	48.35	46.36	47.04	47.54	46.73	47.11	44.52	47.08	42.26	39.51	38.43	41.79	44.906	46.588	41.814	0.358422	0.0395967	0.00140006
26027	26027	'ACOT11'	mRNA	-0.0227707	0.947819	0.248809	0.000632	0.271067	6.96e-05	13.84	14.36	13.53	13.42	14.88	18.33	16.53	16.94	16.23	16.46	13.37	13.7	14.2	14.17	13.92	14.006	16.898	13.872	3.26e-05	0.718671	5.64e-06
26030	26030	'PLEKHG3'	mRNA	0.109533	0.156431	-0.273265	1.34e-09	-0.383435	7.85e-17	39.92	42.88	40.98	48.2	45.05	35.93	36.99	37.99	35.35	34.24	51.35	46.27	42.11	49.08	49.46	43.406	36.1	47.654	1.67e-11	0.0324615	8.57e-19
260334	260334	'TUBB8B'	mRNA	-0.313381	0.0222369	-0.112777	0.595	0.19996	0.122597	8.76	10.25	9.15	11.83	10.32	9.44	10.84	10.79	8.37	9.03	9.14	7.42	7.61	8.62	8.28	10.062	9.694	8.214	0.24688	0.00240355	0.0368301
26035	26035	'GLCE'	mRNA	-0.0397616	0.887055	0.231992	0.0075304	0.271243	0.0015691	6.09	6.04	5.53	5.67	5.93	7.3	7.47	7.57	6.46	6.88	5.82	4.85	6.25	6.25	6.09	5.852	7.136	5.852	0.000616	0.603171	0.000193
26039	26039	'SS18L1'	mRNA	-0.0991911	0.223924	0.146261	0.0162125	0.244932	2.4e-06	22.55	23.42	22.49	21.13	21.46	24.27	24.51	26.19	25.19	23.33	20.35	19.3	21.09	21.9	21.6	22.21	24.698	20.848	0.00156185	0.0542708	1.35e-07
260425	260425	'MAGI3'	mRNA	-0.0742278	0.496709	-0.156668	0.020623	-0.0830263	0.332012	9.05	10.07	9.63	9.41	9.08	8.93	8.88	9.07	7.95	8.33	9.9	8.1	8.34	8.86	9.63	9.448	8.632	8.966	0.00212056	0.192319	0.140775
26047	26047	'CNTNAP2'	mRNA	-0.198091	0.00656929	0.095694	0.124796	0.293131	2.77e-08	44.37	49.05	45.86	50.97	50.51	53.51	53.33	54.67	49.53	49.11	49	39.85	40.49	38.87	43.27	48.152	52.03	42.296	0.0223735	0.000506	1.04e-09
26053	26053	'AUTS2'	mRNA	-0.139432	0.393169	0.161068	0.1789	0.299748	0.00134738	10.42	10.65	10.1	12.46	11.25	11.66	12.92	14.3	11.7	11.13	12.32	9.07	8.9	9.37	10.61	10.976	12.342	10.054	0.03732	0.130348	0.000162
26061	26061	'HACL1'	mRNA	-0.000267	0.998448	-0.193752	0.0371862	-0.193948	0.0259228	20.56	20.13	20.38	18	19.3	16.85	17.05	18.72	16.96	17.7	19.48	18.78	21.19	21.22	18.81	19.674	17.456	19.896	0.00440847	0.99701	0.00530896
26071	26071	'RTL8A'	mRNA	0.0731579	0.775105	0.216346	0.046051	0.142488	0.186087	65.07	67.76	60.77	77.04	70.32	76.97	83.93	89.29	68.54	75.44	82.74	75.63	62.71	63.68	75.38	68.192	78.834	72.028	0.00579486	0.445449	0.0640836
26084	26084	'ARHGEF26'	mRNA	-0.124735	0.279111	-0.239593	0.00793971	-0.115454	0.260366	7.26	8.71	8.97	8.83	8.23	6.87	7.49	7.83	6.57	5.61	8.23	7.71	5.99	7.37	8	8.4	6.874	7.46	0.000657	0.0757541	0.100515
26115	26115	'TANC2'	mRNA	0.32973	0.041175	-0.0600556	0.914592	-0.390348	0.00491725	0.75	0.67	0.8	0.84	0.74	0.76	0.68	0.81	0.63	0.65	1.03	0.8	0.9	0.91	0.98	0.76	0.706	0.924	0.633444	0.00527224	0.000727
26118	26118	'WSB1'	mRNA	0.106841	0.279763	0.14084	0.0150993	0.0334954	0.760878	118.42	121.67	115.38	102.77	107.54	127.07	131.81	135.12	121.74	116.04	115.94	107.39	123.22	133.35	130.06	113.156	126.356	121.992	0.00143089	0.0761305	0.502665
26119	26119	'LDLRAP1'	mRNA	-0.236617	0.0123047	-0.140413	0.165274	0.0955397	0.361571	15.66	15.89	14.89	18.25	15.83	14.33	15.97	15.02	13.51	14.83	15.69	13.08	12.31	13.72	14.31	16.104	14.732	13.822	0.0330707	0.00112405	0.158824
26121	26121	'PRPF31'	mRNA	-0.156854	0.0153818	-0.0411092	0.636925	0.115121	0.0672761	85.71	87.37	88.45	91.43	86.58	84.95	86.46	89.95	88.02	82.34	84.16	83.3	72.56	75.55	81.71	87.908	86.344	79.456	0.282177	0.00149204	0.017177
26133	26133	'TRPC4AP'	mRNA	0.0708879	0.370212	0.174301	0.00017	0.102958	0.0949319	161.68	160.66	165.54	155.52	155.02	183.6	177.17	178.58	183.94	187.3	160.33	159.39	174.53	178.92	170.92	159.684	182.118	168.818	7.13e-06	0.117907	0.0264759
26135	26135	'SERBP1'	mRNA	-0.112537	0.0261264	-0.0579998	0.178595	0.0539471	0.328945	182.93	194.76	181.91	193.52	187.52	179.86	188.45	193.44	173.79	177.54	193.09	162.35	174.25	167.54	179.1	188.128	182.616	175.266	0.0372239	0.00293865	0.139
26136	26136	'TES'	mRNA	0.195878	0.000987	-0.0858022	0.305875	-0.282236	3.9e-10	74.28	85.54	84.49	89.32	84.71	82.88	80.84	87.32	74.44	73.45	100.61	91.8	90.17	98.19	102.12	83.668	79.786	96.578	0.0822706	4.79e-05	1.07e-11
26140	26140	'TTLL3'	mRNA	0.292578	0.00561576	-0.0132168	0.95607	-0.306368	0.00158124	7.57	7.61	7.12	7.5	7.39	7.18	7.54	8.23	7.04	7.1	9.53	9.89	7.54	9.51	9.01	7.438	7.418	9.096	0.861023	0.000404	0.000194
26147	26147	'PHF19'	mRNA	-0.187293	0.034613	-0.155053	0.0433245	0.031632	0.844211	27.22	25.42	26.64	25.19	25.69	22.01	24.26	23.83	22.84	23.35	18.8	23.9	21.38	22.79	21.85	26.032	23.258	21.744	0.00532697	0.00421821	0.614998
26150	26150	'RIBC2'	mRNA	-0.152331	0.51093	0.39611	0.00310587	0.54777	4.46e-07	9.84	10.76	8.78	11.74	12.94	14.33	14.85	14.93	12.92	13.13	10.66	8.6	8.74	10.26	9.78	10.812	14.032	9.608	0.000213	0.201382	2.16e-08
26152	26152	'ZNF337'	mRNA	0.173553	0.102689	0.211449	0.0204849	0.0373415	0.816168	7.51	8.22	7.92	7.02	8.46	8.49	8.76	9.02	8.73	8.74	10.28	8.58	8.45	8.89	9.01	7.826	8.748	9.042	0.00209708	0.0181576	0.578949
26153	26153	'KIF26A'	mRNA	-0.122521	0.342453	0.174305	0.105721	0.296248	0.000158	5.22	5.19	4.55	5.37	4.35	6.07	5.65	5.41	5.39	5.51	4.7	4.34	4.32	4.52	4.71	4.936	5.606	4.518	0.0176765	0.104456	1.43e-05
26154	26154	'ABCA12'	mRNA	0.739441	0.00121985	0.0955594	0.921926	-0.644505	0.00263502	0.39	0.36	0.27	0.38	0.26	0.44	0.31	0.42	0.33	0.33	0.67	0.46	0.49	0.55	0.54	0.332	0.366	0.542	0.649408	6.25e-05	0.000349
26155	26155	'NOC2L'	mRNA	-0.141416	0.0996987	0.0550118	0.521016	0.195793	0.000959	85.72	95.02	91.4	100.85	97.46	97.18	102.26	100.45	96.57	97.56	91.58	91.21	75.02	82.98	88.89	94.09	98.804	85.936	0.195236	0.0174731	0.00011
26164	26164	'MTG2'	mRNA	0.211213	0.000306	0.286531	7.96e-09	0.0747529	0.174755	35.27	37.15	33.53	42.62	39.16	46.46	43.38	50.87	42.53	44.25	45.4	42.55	39.7	40.99	47.31	37.546	45.498	43.19	1.11e-10	1.19e-05	0.0588311
2617	2617	'GARS1'	mRNA	0.112192	0.00277939	-0.0352151	0.55752	-0.147938	6.52e-05	258.8	272.98	263.09	266.66	262.59	270.64	262.21	277.32	243.94	253.87	299.29	264.94	289.81	293.28	296.46	264.824	261.596	288.756	0.219649	0.000167	5.25e-06
261729	261729	'STEAP2'	mRNA	0.0249957	0.951396	0.217765	0.0221181	0.192277	0.0239517	5.47	6.13	5.62	5.37	5	6.22	6.52	6.72	5.66	5.99	5.08	5.36	5.95	5.44	5.67	5.518	6.222	5.5	0.00231101	0.755459	0.00481233
26173	26173	'INTS1'	mRNA	-0.10802	0.24006	0.137823	0.0490722	0.245268	3.83e-07	28.84	31.77	28.73	34.82	31.52	35.79	35.51	34.12	34.9	33.12	30.69	30.42	26.49	28.37	29.12	31.136	34.688	29.018	0.0062973	0.0602996	1.82e-08
261734	261734	'NPHP4'	mRNA	0.0149456	0.951396	0.267729	0.00051	0.252222	0.00032	7.7	8.64	8.31	9.22	8.83	11.17	10.29	11.01	9.85	9.65	9.13	8.17	8.07	9.23	8.82	8.54	10.394	8.684	2.53e-05	0.820298	3.12e-05
2618	2618	'GART'	mRNA	-0.042613	0.51105	0.0487574	0.463905	0.0908103	0.0348791	87.56	93.53	87.61	86.8	86.65	94.87	93.47	91.82	87.07	94.23	88.95	81.41	84.76	89.72	88.34	88.43	92.292	86.636	0.159768	0.20166	0.00761214
262	262	'AMD1'	mRNA	0.0420325	0.862166	0.214053	0.00499712	0.17155	0.00570485	41.46	39.39	41.83	32.84	37.28	46.16	44.79	45.47	44.65	45.14	38.31	36.84	42.91	43.2	38.82	38.56	45.242	40.016	0.000372	0.567464	0.000866
2621	2621	'GAS6'	mRNA	0.312025	1.91e-06	0.305262	5.17e-05	-0.00725798	0.958668	21.19	19.5	19.56	21.4	20.47	23.93	23.97	26.01	27.78	25.82	25.47	25.09	24.8	26.51	25.85	20.424	25.502	25.544	1.84e-06	3.39e-08	0.902779
26225	26225	'ARL5A'	mRNA	-0.131638	0.468956	0.0813441	0.669497	0.212401	0.021468	17.36	16.44	15.44	12.3	13.91	16.38	17.26	17.84	14.81	14.47	13.74	10.88	14.65	15.09	14.97	15.09	16.152	13.866	0.309795	0.174849	0.00419989
26227	26227	'PHGDH'	mRNA	-0.133615	0.0134443	-0.144604	0.00179831	-0.0115123	0.921697	468.79	484.55	492.75	520.61	519.38	468.39	459.59	447.88	446.47	452.77	466.08	467.33	452.46	450.44	446.91	497.216	455.02	456.644	0.000111	0.0012592	0.743159
26229	26229	'B3GAT3'	mRNA	-0.0445173	0.88796	0.170844	0.179159	0.214848	0.0345219	19.22	19.39	23.5	19.81	19.51	22.64	22.31	21.46	24.67	23.96	20.27	19.35	18.63	22.24	18.55	20.286	23.008	19.808	0.0374172	0.604987	0.00751544
26232	26232	'FBXO2'	mRNA	-0.114757	0.0218694	-0.0215248	0.921926	0.0926922	0.147653	186.74	189.66	190.63	186.71	198.99	191.04	179.73	183.91	199.95	195.28	182.39	169.73	172.55	176.65	187.03	190.546	189.982	177.67	0.651235	0.00235089	0.0470457
26246	26246	'OR2L2'	mRNA	-0.088491	0.729255	0.171006	0.404505	0.258999	0.0182465	5.46	8.11	6.32	8.39	6.86	8.75	8.67	9.34	6.74	6.59	6.89	6.2	6.86	6.18	7.22	7.028	8.018	6.67	0.127394	0.392006	0.0034622
2625	2625	'GATA3'	mRNA	-0.0320974	0.951396	-0.283875	0.0770447	-0.252467	0.036584	6.6	7.6	6.15	9.31	6.37	5.91	5.83	7.08	5.34	5.97	8.36	6.18	6.52	7.39	7.15	7.206	6.026	7.12	0.0115983	0.778428	0.00807904
26259	26259	'FBXW8'	mRNA	0.167291	0.0690242	0.0143234	0.953732	-0.153542	0.0456747	8.52	9.12	9.26	10.65	8.93	9.72	9.35	10.37	8.76	8.75	11.16	10.82	9.59	10.2	11.13	9.296	9.39	10.58	0.825382	0.0105601	0.0106236
2626	2626	'GATA4'	mRNA	0.260187	0.28335	-0.242211	0.421695	-0.503012	0.00663039	2.29	1.9	2.07	2.25	1.49	1.64	2.32	2.3	1.34	1.69	2.49	2.41	2.49	2.48	2.64	2	1.858	2.502	0.137009	0.0775683	0.00103371
26260	26260	'FBXO25'	mRNA	0.0918945	0.308546	-0.0796009	0.390202	-0.172036	0.00662961	40.52	44.53	40.6	43.45	39.2	39.03	40.31	39.39	39.69	39.49	46.35	45.98	44.44	45.89	41.17	41.66	39.582	44.766	0.119547	0.0887	0.0010328
26269	26269	'FBXO8'	mRNA	0.104579	0.461454	-0.148171	0.220107	-0.253301	0.00452528	15.07	15.15	13.9	15.1	16.36	14.25	13.54	13.78	13.41	13.97	17.1	14.55	16.92	17.43	15.85	15.116	13.79	16.37	0.0501939	0.170067	0.000657
2628	2628	'GATM'	mRNA	-0.435048	0.0822651	0.249914	0.271625	0.68404	7.07e-05	3.84	3.44	2.39	3.23	2.86	3.71	4.18	3.77	3.69	3.44	2.48	1.48	1.94	2.91	2.67	3.152	3.758	2.296	0.068681	0.01345	5.74e-06
26284	26284	'ERAL1'	mRNA	-0.108648	0.0425367	-0.00937062	0.953732	0.0987359	0.0591257	100.07	103.18	97.71	102.42	100.17	103.26	100.48	100.15	99.09	102.77	93.21	94.79	93.72	92.54	96.26	100.71	101.15	94.104	0.801114	0.00550442	0.0146591
26286	26286	'ARFGAP3'	mRNA	0.331317	6.81e-06	-0.114879	0.128526	-0.446593	1.73e-13	49.71	50.3	53.54	47.31	45.89	44.35	45.5	50.65	43.97	46.42	59.23	54.82	65.65	67.34	65.84	49.35	46.178	62.576	0.0233204	1.45e-07	2.9e-15
26291	26291	'FGF21'	mRNA	1.9384	0.0274416	1.89548	0.0426703	-0.043055	0.975899	0.25	0.09	0	0.09	0.51	0.52	0.35	0.54	0.59	1.52	0.44	0.74	0.83	1.28	0.34	0.188	0.704	0.726	0.00522851	0.00311502	0.927478
26292	26292	'MYCBP'	mRNA	-0.328967	0.000519	-0.0356966	0.895714	0.292814	0.000169	19.1	20.46	19.79	16.4	17.89	17.27	18.65	20.17	18.11	18.25	15.66	14.19	16.51	13.69	15.07	18.728	18.49	15.024	0.601038	2.22e-05	1.53e-05
26298	26298	'EHF'	mRNA	0.45019	2.61e-10	0.411188	1.09e-09	-0.0395714	0.719549	8.95	9.46	9.77	10.07	10.94	12.7	12.89	14.34	12.76	13.57	14.4	11.96	13.04	14.01	14.24	9.838	13.252	13.53	1.31e-11	1.82e-12	0.459782
26353	26353	'HSPB8'	mRNA	0.39545	0.0196669	-0.137433	0.702549	-0.533619	5.75e-05	5.94	6.55	6.06	5.77	3.78	5.16	5.15	6.43	4.8	4.35	7.57	7.2	7.59	7.8	7.07	5.62	5.178	7.446	0.34329	0.00204566	4.56e-06
26355	26355	'FAM162A'	mRNA	-0.291747	3.89e-07	0.153287	0.00390871	0.444483	3.64e-18	47.78	46.23	44.73	44.47	46	53.35	53	50.53	49.15	51.67	39.81	36.29	40.03	35.15	37.33	45.842	51.54	37.722	0.000279	5.76e-09	3.58e-20
26469	26469	'PTPN18'	mRNA	-0.257459	0.002034	0.0753219	0.550558	0.332127	1.07e-06	43.42	49.27	43.91	53.34	45.52	50.98	53.73	54.88	45.03	44.43	44.05	41.43	36.36	37.02	38.84	47.092	49.81	39.54	0.214348	0.000115	5.64e-08
26470	26470	'SEZ6L2'	mRNA	0.16293	0.0398715	0.164993	0.0369008	0.00145185	0.99526	27.4	28.41	27.57	32.5	26.51	33.71	33.21	35.14	30.48	28.89	34.05	31.04	29.36	31.64	33.83	28.478	32.286	31.984	0.00435674	0.00508295	0.976324
2648	2648	'KAT2A'	mRNA	-0.147573	0.00592474	0.109251	0.0892368	0.256299	9.73e-08	47.27	51.77	50.43	52.59	52.11	55.82	53.62	54.95	56.97	56.69	47.75	46.25	43.6	46.53	47.61	50.834	55.61	46.348	0.0140693	0.000437	4.08e-09
2650	2650	'GCNT1'	mRNA	-0.390045	1.95e-05	-0.0666669	0.702509	0.322846	1.39e-05	8.29	8	9	7.03	7.77	7.57	8.29	8.18	7.26	7.43	6.56	5.61	6.56	6.14	5.92	8.018	7.746	6.158	0.343016	4.85e-07	9.44e-07
26502	26502	'NARF'	mRNA	-0.0846148	0.48642	0.10169	0.318291	0.185799	0.0127438	49.87	46.6	47.23	40.92	48.09	49.99	50.19	48.94	50.08	53.63	41.3	43.79	41.48	48	45.08	46.542	50.566	43.93	0.0872817	0.185477	0.00224728
26503	26503	'SLC17A5'	mRNA	0.27289	0.00168438	0.275697	3e-05	0.00233891	0.99526	15.11	16.46	16.39	16.91	16.75	19.77	18.71	21.05	20.82	19.47	17.57	18.55	21.06	21.74	20.4	16.324	19.964	19.864	9.81e-07	9.14e-05	0.971939
26505	26505	'CNNM3'	mRNA	-0.145495	0.00569179	-0.061355	0.428722	0.0835753	0.150128	38.64	38.33	37.12	41.34	38.4	37.49	35.19	38.23	38.01	37.73	37.34	35.52	33.7	35.08	34.24	38.766	37.33	35.176	0.140581	0.000412	0.0481057
26508	26508	'HEYL'	mRNA	0.137798	0.534583	-0.213628	0.22374	-0.352044	0.00432811	3.56	4.53	3.54	4.92	4.22	3.79	3.77	3.75	3.81	2.97	5.32	4.97	3.81	4.44	4.46	4.154	3.618	4.6	0.051399	0.219018	0.000624
26509	26509	'MYOF'	mRNA	0.107456	0.02357	-0.115103	0.017237	-0.223107	2.24e-08	28.12	29.99	29.71	30.49	29.75	28.26	27.31	29.13	25.6	27.66	33.57	31	30.22	32.8	33.15	29.612	27.592	32.148	0.00168921	0.00258604	8.31e-10
2651	2651	'GCNT2'	mRNA	-0.221502	0.00364351	0.0326152	0.8647	0.253578	5.07e-05	14.34	13.73	14.24	12.7	14.6	14.39	14.5	14.43	15.08	13.7	12.39	10.7	12.5	12.1	12.31	13.922	14.42	12	0.549981	0.000233	3.96e-06
26511	26511	'CHIC2'	mRNA	0.220449	0.0526334	-0.0783254	0.720936	-0.299315	0.00154979	22.38	24.49	23.89	21.45	23.84	23.66	22.54	24.11	18.36	22.3	29.29	27.87	29.53	28.64	26.36	23.21	22.194	28.338	0.364537	0.00726273	0.00019
26515	26515	'TIMM10B'	mRNA	-0.0463973	0.840162	0.371988	1.54e-08	0.417741	9.16e-10	18.61	20.88	17.81	21.64	19.74	25.1	26.15	27.44	24.32	26.08	21.15	16.61	20.98	19.27	18.25	19.736	25.818	19.252	2.25e-10	0.530995	2.66e-11
26519	26519	'TIMM10'	mRNA	-0.16414	0.0856497	-0.2439	0.02066	-0.0802774	0.595073	101.63	97.26	101.1	98.88	94.49	74.9	75.33	86.21	96.01	88.29	82.99	91.21	91.11	90.24	88.12	98.672	84.148	88.734	0.00212624	0.0141627	0.334407
26520	26520	'TIMM9'	mRNA	0.201453	0.00151661	0.00366321	0.995423	-0.198394	0.000121	101.17	108.8	100.87	114.8	99.2	105.99	109.31	111.99	107.03	100.01	133.9	119.54	118.58	118.06	120.59	104.968	106.866	122.134	0.938452	8.07e-05	1.05e-05
26523	26523	'AGO1'	mRNA	-0.148002	0.0349324	-0.00117066	0.999991	0.146274	0.00849898	12.07	12.21	11.65	12.17	13	12.28	12.86	12.69	12	11.82	11.57	11.72	10.97	10.79	10.41	12.22	12.33	11.092	0.976493	0.00427717	0.0013855
26524	26524	'LATS2'	mRNA	-0.125339	0.138033	-0.205426	0.0070879	-0.0806939	0.345902	12.66	13.19	13.18	12.51	11.27	10.52	11.02	12.76	10.74	10.16	12.15	11.44	10.99	11.27	12.27	12.562	11.04	11.624	0.00057	0.0272983	0.149421
26528	26528	'DAZAP1'	mRNA	0.0749861	0.606087	0.184868	0.00372713	0.109146	0.163624	92.61	101.54	92.94	112.41	101.21	117.5	120.12	119.84	109.43	107.12	124.05	101.44	94.74	97.83	114.27	100.142	114.802	106.466	0.000263	0.274915	0.0537818
26574	26574	'AATF'	mRNA	0.00614635	0.987577	-0.157588	0.0420009	-0.164395	0.0318083	96.92	110.13	100.15	121.73	109.68	94.64	105.49	102.7	92.87	92.9	122.38	114.04	101.46	94.83	112.31	107.722	97.72	109.004	0.0051186	0.932333	0.00679428
26580	26580	'BSCL2'	mRNA	-0.08057	0.600468	-0.265229	0.000153	-0.18528	0.0447539	38.09	38.76	38.1	39.94	41.49	33.14	34.2	31.49	33.56	32.68	38.13	42.85	36.14	36.06	34.53	39.276	33.014	37.542	6.31e-06	0.270447	0.0103392
26585	26585	'GREM1'	mRNA	0.350261	0.017469	0.0887322	0.769973	-0.262175	0.035392	3.79	3.03	3.16	2.93	2.46	3.3	3.13	3.51	3.46	3.03	3.66	3.33	4.05	4.05	4.23	3.074	3.286	3.864	0.421959	0.00175612	0.00776034
26586	26586	'CKAP2'	mRNA	-0.13747	0.0276614	-0.265694	2.04e-07	-0.128795	0.0267919	45.82	52.59	46.98	48.99	47.06	38.33	42.63	44.92	35.28	39.48	50.53	40.11	42.88	39.46	43.26	48.288	40.128	43.248	3.69e-09	0.00315282	0.0055144
26608	26608	'TBL2'	mRNA	0.158796	0.0119593	0.045192	0.611006	-0.114072	0.0522515	45.09	42.31	45.54	44.29	44.62	45.34	44.14	47.48	46.75	46.56	47.7	48.71	51.96	52.98	48.88	44.37	46.054	50.046	0.259531	0.00108172	0.0125407
266655	266655	'BRD3OS'	mRNA	0.0244769	0.937326	-0.181077	0.0495241	-0.206094	0.0115215	6.86	6.77	6.68	7.31	6.88	6.43	5.64	6.19	6.54	5.9	7.01	7.28	6.86	6.9	7.23	6.9	6.14	7.056	0.00636726	0.696201	0.00199423
267	267	'AMFR'	mRNA	0.0453143	0.63515	-0.0896347	0.109541	-0.135512	0.0123163	46.41	46.59	47.54	49.02	46.69	43.84	44.67	45.89	45.07	43.58	50.81	49.86	47.1	48.91	46.22	47.25	44.61	48.58	0.0185797	0.299601	0.00215704
2672	2672	'GFI1'	mRNA	0.557781	0.000236	-0.085634	0.826563	-0.643973	1.38e-06	1.68	2.51	2.17	2.28	2.22	2.11	2.19	1.8	1.88	2.13	3.25	2.75	2.88	3.87	3.11	2.172	2.022	3.172	0.492194	8.74e-06	7.42e-08
2673	2673	'GFPT1'	mRNA	0.440003	1.93e-16	-0.0320893	0.777461	-0.472569	1.41e-19	155.6	163.69	163.22	161.58	157.12	161.26	159.65	180.12	147.51	145.15	222.22	199.8	220.41	234.84	223.31	160.242	158.738	220.116	0.430916	4.29e-19	1.18e-21
26762	26762	'HAVCR1'	mRNA	0.0958219	0.315085	0.322975	5.26e-07	0.226575	6.84e-06	50.71	57.51	45.28	57.25	54.25	69.24	75.82	77.02	68.2	63.09	64.09	54	56.54	57.78	60.9	53	70.674	58.662	1.09e-08	0.09129	4.3e-07
2677	2677	'GGCX'	mRNA	-0.00416371	0.983199	-0.13083	0.0145286	-0.127199	0.0159207	45.32	45.88	45.37	43.88	46.48	42.78	39.16	43.36	42.83	45.55	43.21	48.2	44.71	51.07	44.61	45.386	42.736	46.36	0.00136981	0.923024	0.00294955
2683	2683	'B4GALT1'	mRNA	0.0692578	0.131893	-0.0102841	0.953732	-0.0800955	0.0458248	84.66	89.89	88.11	91.72	91.1	88.07	92.3	96.71	87.99	83.65	97.66	91.9	89.66	94.95	95.89	89.096	89.744	94.012	0.757614	0.0255774	0.0106668
26873	26873	'OPLAH'	mRNA	-0.0799305	0.548801	0.157532	0.112546	0.236859	0.00602017	11.42	11.57	10.5	11.49	11.76	13.29	12.64	11.45	13.46	13.12	10.92	11.4	9.91	11.56	10.27	11.348	12.792	10.812	0.0192117	0.229224	0.000924
2690	2690	'GHR'	mRNA	1.97266	0.143371	-1.2943	0.7233	-3.26624	0.019558	0	0.02	0.02	0.05	0.02	0.02	0	0	0	0.02	0.14	0.06	0.02	0.13	0.04	0.022	0.008	0.078	0.367748	0.0287979	0.0037602
26958	26958	'COPG2'	mRNA	0.0831764	0.443962	-0.108114	0.22959	-0.191838	0.00273633	20.56	19.69	21	21.77	22.7	19.12	21.01	20.61	19.36	19.1	22.17	21.12	23.92	22.55	23.01	21.144	19.84	22.554	0.053396	0.158948	0.000366
26959	26959	'HBP1'	mRNA	0.104309	0.258537	-0.169236	0.00517617	-0.274021	2.99e-06	32.25	32.26	34.93	33.54	34.82	29.97	30.19	30.49	29.96	30.08	33.64	35.87	37.39	39.1	35.83	33.56	30.138	36.366	0.000391	0.0675165	1.74e-07
26960	26960	'NBEA'	mRNA	0.485465	0.00564428	0.151157	0.655498	-0.334999	0.0489561	0.66	0.64	0.73	0.73	0.48	0.71	0.77	0.86	0.73	0.56	1.07	0.87	0.82	0.91	1.03	0.648	0.726	0.94	0.297224	0.000407	0.011617
26973	26973	'CHORDC1'	mRNA	-0.167685	0.0187456	-0.0219831	0.89634	0.145118	0.0203216	52.92	54.88	49.6	49.7	51.56	54.56	49.97	53.06	49.42	50.56	51.52	39.84	46.26	46.43	48.19	51.732	51.514	46.448	0.602593	0.00192395	0.00394498
26986	26986	'PABPC1'	mRNA	0.218359	0.003976	0.235476	0.00133122	0.0164742	0.924059	1331.64	1566.95	1350.59	1650.03	1426.57	1787.44	1845.74	1943.41	1590.86	1561.92	1912.62	1663.78	1606.4	1618.75	1786.69	1465.16	1745.87	1717.65	7.83e-05	0.00026	0.74813
26995	26995	'TRUB2'	mRNA	-0.179961	0.00372352	-0.00512169	0.98821	0.174292	0.0118453	19.17	21.23	19.76	21.09	21.12	20.64	20.8	18.84	20.93	21.69	19.12	18.25	17.98	16.92	18.7	20.474	20.58	18.194	0.926265	0.000239	0.00205956
26999	26999	'CYFIP2'	mRNA	0.164815	0.109053	-0.121014	0.201743	-0.286514	2.74e-05	18.63	19	16.95	21.37	20.24	17.95	17.44	19.76	17.13	16.53	22.64	20.43	18.03	22.48	23.74	19.238	17.762	21.464	0.0441553	0.0197148	2e-06
27020	27020	'NPTN'	mRNA	-0.0837546	0.336802	0.0832983	0.237999	0.166544	0.00114274	64.45	65.11	62.73	61.67	56.92	66.05	67.25	70.9	63.91	64.81	58.48	59.95	59.95	56.04	60.52	62.176	66.584	58.988	0.0564866	0.101782	0.000134
27030	27030	'MLH3'	mRNA	-0.0347867	0.857601	0.166545	0.0155292	0.200785	0.00293588	11.51	11.96	12.13	13.01	12.12	14.33	14.47	15.1	12.28	14.03	13.24	12.46	12.07	12.11	11.53	12.146	14.042	12.282	0.0014754	0.559595	0.000397
27034	27034	'ACAD8'	mRNA	-0.179351	0.0112023	0.00477998	0.996354	0.183639	0.0345928	36.3	34.19	35.32	34.8	36.4	34.69	31.94	36.04	38.92	38.37	30.89	33.42	31.72	31	29.34	35.402	35.992	31.274	0.940169	0.00100361	0.00753712
27042	27042	'UTP25'	mRNA	0.032787	0.868397	0.183477	0.00882614	0.15009	0.0308466	7.34	7.77	7.11	8.27	7.56	8.66	9.52	9	8.28	8.2	8.49	7.84	7.81	7.83	7.2	7.61	8.732	7.834	0.000751	0.576789	0.00654795
27044	27044	'SND1'	mRNA	0.276525	1.09e-10	-0.0108961	0.953732	-0.287926	3.94e-14	191.01	183.9	200.37	197.06	194.69	197.27	186.45	196.85	196.68	193.12	230.72	232.35	230.71	247.86	238.43	193.406	194.074	236.014	0.761279	6.65e-13	5.96e-16
2705	2705	'GJB1'	mRNA	-0.415703	6.27e-05	0.0408886	0.872423	0.455997	2.35e-08	22.8	21.88	21.04	25.71	26.12	24.24	24.24	27.28	23.48	24.24	21.3	18.45	17.32	16.25	15.99	23.51	24.696	17.862	0.565834	1.81e-06	8.77e-10
27069	27069	'GHITM'	mRNA	0.142124	0.0169807	-0.0437583	0.569669	-0.186339	7.57e-05	192.07	190.49	197.87	180.68	187.21	189.92	182.13	185.64	186.39	186.16	200.83	204.81	220.09	217.73	210.47	189.664	186.048	210.786	0.228425	0.00168916	6.18e-06
27074	27074	'LAMP3'	mRNA	1.00425	4.54e-26	-0.588727	5.31e-09	-1.59351	3e-58	9.43	11.18	10.39	15.77	9.28	8.16	7.39	9.55	7.27	6.08	24.08	20.27	17.53	23.6	24.7	11.21	7.69	22.036	7.11e-11	3.27e-29	3.8e-61
27077	27077	'B9D1'	mRNA	0.378728	1.28e-06	0.0226315	0.941802	-0.356729	7.68e-07	76.07	86.07	74.4	86.13	77.51	85.58	77.96	80.64	84.65	87.15	103.76	118.43	93.24	95.17	101.56	80.036	83.196	102.432	0.706047	2.13e-08	3.9e-08
27086	27086	'FOXP1'	mRNA	-0.236861	0.00323064	-0.201084	0.0445941	0.0352158	0.819426	17.12	18.81	16.89	19.61	18.24	14.07	16.4	20.35	15.28	14.22	17.33	15.35	14.32	15	16	18.134	16.064	15.6	0.00554499	0.000201	0.582249
27090	27090	'ST6GALNAC4'	mRNA	0.376528	2e-07	-0.0207277	0.953732	-0.397843	7.07e-09	25.91	30.18	27.16	29.71	29.12	27.23	30.86	29.4	28.45	25.54	38.41	35.56	33.4	38.25	39.89	28.416	28.296	37.102	0.752828	2.84e-09	2.41e-10
27092	27092	'CACNG4'	mRNA	0.106229	0.674813	-0.310204	0.0606142	-0.416965	0.00231377	3.13	3.68	3.97	4.19	3.88	3.05	3.15	3.86	2.73	2.62	4.35	3.49	3.58	4.68	4.35	3.77	3.082	4.09	0.00841875	0.336742	0.000302
271	271	'AMPD2'	mRNA	-0.111578	0.230395	0.0569502	0.624419	0.167936	0.00551702	23.34	22	23.14	25.49	25	24.99	24.02	25.46	25.56	25.32	23.67	22.34	19.65	22.59	22.97	23.794	25.07	22.244	0.27087	0.0566049	0.000834
27101	27101	'CACYBP'	mRNA	-0.191469	3.64e-05	0.0440444	0.585676	0.234963	5.31e-10	83.84	80.74	83.59	72.08	82.25	87	82.93	89.63	82.58	79.8	73.7	66.58	70	73.95	71.17	80.5	84.388	71.08	0.238767	9.75e-07	1.47e-11
27102	27102	'EIF2AK1'	mRNA	-0.0363564	0.617834	0.0552028	0.379001	0.0910182	0.0227904	79.61	77.85	79.55	85.84	79.93	86.13	81.96	90.53	82.06	84.97	85.03	77.19	75.62	78.25	79.16	80.556	85.13	79.05	0.114348	0.28561	0.00450945
27112	27112	'NALF2'	mRNA	0.326363	0.00753476	0.179257	0.235518	-0.147619	0.205923	3.71	4.4	4.11	4.7	5.15	4.72	5.56	5.11	5.5	5.21	6.82	5.81	5.29	4.93	5.49	4.414	5.22	5.668	0.0555991	0.000608	0.0734399
27113	27113	'BBC3'	mRNA	0.318845	0.0311975	0.17621	0.39803	-0.143162	0.366754	7.92	6.51	8.91	6.21	8.07	9.22	8.47	7.3	8.18	7.12	8.75	9.57	8.49	9.52	9.17	7.524	8.058	9.1	0.123678	0.00367382	0.162294
27127	27127	'SMC1B'	mRNA	0.69125	0.00532269	0.264911	0.563029	-0.426597	0.0687421	0.73	0.88	0.6	1.09	0.72	1.2	0.96	1.05	1.08	0.71	1.45	1.27	1.06	1.42	1.26	0.804	1	1.292	0.223329	0.000378	0.0176485
27130	27130	'INVS'	mRNA	0.232303	0.00511271	0.000694	0.999991	-0.232237	0.00143351	8.98	9	8.41	9.87	8.8	9.17	9.22	10.03	8.35	8.82	11.36	10.33	9.51	10.43	11.66	9.012	9.118	10.658	0.991055	0.000359	0.000174
27131	27131	'SNX5'	mRNA	0.106632	0.0269877	0.11498	0.00041	0.00781176	0.933652	269.69	265.37	271.8	262.03	263.16	296.9	295.26	306.47	279.55	284.62	302.7	261.15	293.89	290.96	298.66	266.41	292.56	289.472	1.97e-05	0.00305172	0.810637
27132	27132	'CPNE7'	mRNA	-0.00489178	0.987308	0.304433	1.18e-05	0.308783	4.23e-06	19.68	20.08	19.67	19.83	19.54	23.32	23.86	23.55	25.87	25.87	20.51	18.77	19.53	20.5	20.51	19.76	24.494	19.964	3.35e-07	0.931056	2.54e-07
27134	27134	'TJP3'	mRNA	0.19122	0.0242952	-0.00500489	0.989149	-0.196898	0.00142847	46.38	48.92	48.73	57.54	51.61	52.44	52.34	54.99	49.46	46	65.31	54.49	52.11	57.09	62.51	50.636	51.046	58.302	0.927982	0.00268602	0.000173
27141	27141	'CIDEB'	mRNA	-0.462842	0.00321738	0.0537067	0.898538	0.516095	0.000115	14.67	16.32	12.96	12.67	13.16	12.91	15.19	15.73	14.74	15.01	12.31	11.43	9.34	8.51	9.54	13.956	14.716	10.226	0.60703	0.0002	9.89e-06
27143	27143	'PALD1'	mRNA	-0.00447884	0.995976	0.220752	0.0219611	0.224688	0.00637802	7.51	7.71	7.47	7.03	8.42	8.29	9.27	8.58	9.49	9.34	7.69	7.9	7.28	7.8	7.72	7.628	8.994	7.678	0.00229062	0.949184	0.00099
27148	27148	'STK36'	mRNA	-0.197188	0.0172846	0.0279913	0.921926	0.22464	0.00117066	10.73	12.42	10.75	12.52	10.28	11	11.85	11.23	11.51	11.96	10.31	9.51	9.75	10.21	9.67	11.34	11.51	9.89	0.660842	0.00173458	0.000139
27158	27158	'NDOR1'	mRNA	0.200913	0.00420343	0.366524	2.39e-11	0.165034	0.0105134	13.26	14.77	14.2	14.62	13.43	17.96	17.59	19.68	15.58	16.98	16.71	16.27	14.31	16.6	16.68	14.056	17.558	16.114	2.12e-13	0.000278	0.00178678
27161	27161	'AGO2'	mRNA	-0.118364	0.0193346	-0.128972	0.00681246	-0.0111655	0.932584	9.18	9.24	9.35	9.19	9.56	8.71	8.76	8.98	8.33	8.21	9.09	8.21	8.47	8.68	8.71	9.304	8.598	8.632	0.000544	0.00200066	0.764906
2717	2717	'GLA'	mRNA	-0.152747	0.074052	0.132107	0.133036	0.284302	2.37e-05	40.9	44.93	43.99	42.93	45.65	47.22	50.7	48.04	46.12	50.25	43.18	36.32	38.84	39.75	40.31	43.68	48.466	39.68	0.0245162	0.0116138	1.7e-06
27173	27173	'SLC39A1'	mRNA	-0.104613	0.00774189	-0.0284004	0.703265	0.0756408	0.0592449	159.76	159.12	161.64	159.59	159.09	161.69	160.54	159.8	157.72	151.96	156.67	144.95	148.86	148.26	149.11	159.84	158.342	149.57	0.344376	0.000633	0.0147014
27185	27185	'DISC1'	mRNA	0.134055	0.611328	-0.344585	0.117135	-0.479182	0.00499122	2.52	1.9	2.16	1.78	2.74	1.54	1.41	1.19	1.5	1.97	2.74	1.98	2.17	2.1	2.05	2.22	1.522	2.208	0.0203627	0.28008	0.00074
27230	27230	'SERP1'	mRNA	0.463477	9.37e-13	0.0680475	0.335475	-0.39591	5.03e-13	120.74	116.86	119.45	109.79	107.81	121.09	120.23	131.49	121.09	115.56	154.41	138.86	158.99	176.27	170.23	114.93	121.892	159.752	0.0943973	3.66e-15	9.14e-15
27233	27233	'SULT1C4'	mRNA	-0.102635	0.274631	-0.195181	1.02e-05	-0.093153	0.206718	98.52	110.58	101.11	110.62	105.69	89.99	95.12	98.08	90.67	89.84	111.36	101.77	97.37	89.97	92.94	105.304	92.74	98.682	2.87e-07	0.0736976	0.0738037
27237	27237	'ARHGEF16'	mRNA	0.0933807	0.333034	0.348299	1.83e-12	0.254248	4.35e-06	30.99	31.39	31.7	34.69	33.95	42.82	41.38	42.76	40.75	40.99	37.74	32.7	30.73	37.36	36.17	32.544	41.74	34.94	1.39e-14	0.0997643	2.62e-07
27241	27241	'BBS9'	mRNA	0.362885	0.0347532	0.213277	0.329388	-0.150096	0.449543	2.46	2.15	2.23	2.2	1.98	2.68	2.28	3.52	2.29	2.64	2.74	2.96	3.04	2.67	3.15	2.204	2.682	2.912	0.0919352	0.00424689	0.218091
27242	27242	'TNFRSF21'	mRNA	0.186311	0.0015269	0.12775	0.0310593	-0.0591605	0.423621	40.68	43.31	41.32	44.49	39.56	47.66	45.95	51.07	43.39	43.33	51.38	43.5	45.16	48.63	51.44	41.872	46.28	48.022	0.00352082	8.15e-05	0.199335
27244	27244	'SESN1'	mRNA	-0.392987	1.39e-08	-0.118845	0.212018	0.273589	3.3e-05	12.18	10.88	12	11.06	11.49	10.73	11.17	10.23	10.73	10.92	9.28	8.78	8.71	8.87	8.53	11.522	10.756	8.834	0.0475818	1.42e-10	2.46e-06
27245	27245	'AHDC1'	mRNA	-0.0908325	0.62081	-0.422056	9.93e-06	-0.331839	5.58e-06	6.37	6.99	6.36	8.77	6.99	5.46	5.32	5.45	5.03	5.44	7.2	6.19	5.99	7	7.15	7.096	5.34	6.706	2.78e-07	0.288477	3.43e-07
27246	27246	'RNF115'	mRNA	-0.026173	0.828437	-0.198114	1.4e-05	-0.172504	0.000364	31.8	32.53	32.87	31.24	30.92	27.14	28.85	28.69	26.67	25.85	31.81	30.8	30.57	30.16	31.97	31.872	27.44	31.062	4.08e-07	0.514634	3.63e-05
27248	27248	'ERLEC1'	mRNA	0.28058	1.06e-05	0.0406789	0.762131	-0.240383	4.79e-05	44.88	47.63	44.44	41.74	43.69	46.31	48.83	51.08	43.76	42.76	52.22	49.81	55.82	56.33	57.86	44.476	46.548	54.408	0.412181	2.4e-07	3.72e-06
27250	27250	'PDCD4'	mRNA	-0.112094	0.132727	-0.165046	0.00555755	-0.0535156	0.400877	46.74	42.68	45.54	40.97	42.32	40.21	38.67	42.11	37.59	38.41	42.09	37.79	41.87	40.51	41.23	43.65	39.398	40.698	0.000426	0.0257901	0.18375
27258	27258	'LSM3'	mRNA	-0.500935	4.23e-09	0.10103	0.501047	0.601386	6.41e-15	13.86	14.58	14.16	11.62	12.98	15.67	15.33	13.07	13.82	14.93	9.79	8.74	9.94	9.19	10.22	13.44	14.564	9.576	0.182778	3.86e-11	8.5e-17
2729	2729	'GCLC'	mRNA	0.201087	0.000833	0.0404419	0.708836	-0.161173	0.00525987	36.01	34.85	36.96	35.8	33.86	37.79	35.73	40.84	35.97	34.8	43.7	35.88	41.88	42.48	42.55	35.496	37.026	41.298	0.350307	3.93e-05	0.000788
27292	27292	'DIMT1'	mRNA	-0.0664067	0.607026	-0.23919	0.00248324	-0.173338	0.00518097	38.8	40.86	47.81	35.55	42.66	32.55	29.11	35.74	33.49	34.34	40.49	38.08	38.81	41.35	37.85	41.136	33.046	39.316	0.000163	0.275675	0.000774
27293	27293	'SMPDL3B'	mRNA	0.283171	0.0100013	0.230552	0.0493303	-0.0531738	0.762249	11.49	10.67	12.55	12.35	12.06	14	13.84	13.98	13.21	14.77	15.71	14.72	13.07	14.71	13.73	11.824	13.96	14.388	0.00633638	0.000864	0.504542
27297	27297	'CRCP'	mRNA	-0.0176729	0.951396	-0.169909	0.00760579	-0.152837	0.0135765	34.31	35.33	35.94	39.38	36.82	33.39	32.47	35.33	32.51	30.04	39.27	36.89	33.79	34.69	36.61	36.356	32.748	36.25	0.000625	0.740098	0.00241459
2730	2730	'GCLM'	mRNA	0.50414	5.48e-06	0.249953	0.0114106	-0.254677	0.0192274	4.92	5.22	4.65	4.46	4.7	6.17	5.68	5.81	5.91	5.26	6.39	5.38	7.44	7.77	7.1	4.79	5.766	6.816	0.00102005	1.12e-07	0.00368389
27301	27301	'APEX2'	mRNA	-0.157513	0.106357	0.110033	0.23094	0.266944	2.37e-05	19.84	21.81	19.12	23.59	21.34	23.54	22.78	23.27	23.39	22.22	20.7	19.76	18.22	17.29	19.42	21.14	23.04	19.078	0.0538632	0.0190997	1.7e-06
2731	2731	'GLDC'	mRNA	-0.270097	3.38e-08	-0.0537306	0.451044	0.215831	1.09e-07	69.4	68.68	72.63	74.12	75.18	69.73	70.8	70.61	69.42	69.97	61.74	60.4	59.58	56.85	62.06	72.002	70.106	60.126	0.152607	3.8e-10	4.63e-09
27316	27316	'RBMX'	mRNA	-0.0755397	0.238358	-0.179673	1.96e-08	-0.104763	0.0232179	595.32	619.44	615.27	652.42	621.15	562.49	570.87	576.39	526.02	537.23	665.53	573.79	565.75	584.28	580.99	620.72	554.6	594.068	2.99e-10	0.0594207	0.0046296
27324	27324	'TOX3'	mRNA	0.52853	0.269168	-0.472866	0.471182	-1.00234	0.00849898	0.52	0.62	0.33	0.35	0.37	0.38	0.45	0.33	0.27	0.21	0.8	0.66	0.39	0.83	0.62	0.438	0.328	0.66	0.163757	0.0715173	0.00138504
27330	27330	'RPS6KA6'	mRNA	0.255827	0.0456126	-0.0213016	0.953732	-0.277717	0.0219303	2.9	3.19	3.09	2.64	2.81	3.54	2.64	3.65	2.89	2.24	4.06	3.06	3.4	3.74	3.71	2.926	2.992	3.594	0.833848	0.00603112	0.00430747
27332	27332	'ZNF638'	mRNA	0.177494	0.00655915	-0.0517241	0.543712	-0.229761	0.000402	46.75	47.39	47.57	48.58	46.83	45.89	46.49	52.92	42.7	43.49	58.31	45.49	52.45	56.61	57.54	47.424	46.298	54.08	0.209845	0.000504	4.07e-05
27333	27333	'GOLIM4'	mRNA	-0.120386	0.110419	0.0849913	0.244809	0.204802	0.000564	32.88	35.9	35.77	37.5	35.4	39.5	39.18	41.92	36	34.53	34.28	29.47	32.56	31.74	36.39	35.49	38.226	32.888	0.0587678	0.0200942	6.02e-05
27338	27338	'UBE2S'	mRNA	0.0589119	0.663023	-0.215403	0.000757	-0.2748	3.39e-06	66.71	82.14	76.73	89.79	80.61	72.06	70.02	67.87	69.72	68.55	79.78	87.8	78.38	77.27	85.26	79.196	69.644	81.698	4.03e-05	0.324685	1.99e-07
27340	27340	'UTP20'	mRNA	-0.0932815	0.286609	0.0470592	0.708317	0.139771	0.0368334	7.3	7.21	7.41	7.71	7.67	7.49	7.94	8.02	7.45	8.03	7.83	6.63	6.93	6.75	7.1	7.46	7.786	7.048	0.349904	0.0790277	0.00813856
27343	27343	'POLL'	mRNA	0.175	0.012236	-0.10884	0.200933	-0.284408	1.7e-07	29.28	29.5	29.9	33.09	28.93	29.3	28.91	27.91	28.1	26.96	35.48	31.24	34.48	33.45	36.42	30.14	28.236	34.214	0.0439294	0.00111336	7.49e-09
27346	27346	'TMEM97'	mRNA	-0.186154	0.00145898	0.237312	3.5e-08	0.422906	7.43e-32	373.75	421.06	396.85	433.8	426.89	491.27	499.14	514.96	474.02	468.89	397.03	360.85	358.29	345.97	355.81	410.47	489.656	363.59	5.53e-10	7.71e-05	2.96e-34
27347	27347	'STK39'	mRNA	0.105845	0.39855	0.204403	0.0444804	0.0979665	0.386252	16.58	15.18	15.75	18.9	16.28	21.55	23.12	20.37	17.32	16.7	18.84	17.58	16.49	17.66	16.81	16.538	19.812	17.476	0.00551743	0.133097	0.174299
27349	27349	'MCAT'	mRNA	-0.142157	0.139079	0.0489203	0.785605	0.190531	0.0187428	37.86	35.34	35.24	35.08	34.66	38.28	36.59	34.95	37.21	40.25	31.74	35.46	34.8	33.94	31.43	35.636	37.456	33.474	0.439159	0.0276222	0.00357297
2735	2735	'GLI1'	mRNA	2.26119	0.0108637	0.458175	0.889474	-1.80438	0.0188835	0.08	0.05	0.03	0.03	0.03	0.08	0.11	0.06	0.03	0.03	0.25	0.26	0.05	0.18	0.24	0.044	0.062	0.196	0.592678	0.000964	0.0036032
27350	27350	'APOBEC3C'	mRNA	-0.225615	0.00926149	-0.236864	0.00320478	-0.0118143	0.933652	16.61	18.44	16.55	19.72	18.31	15.36	15.51	16.54	14.7	14.83	16.32	15.18	15.56	14.32	15.74	17.926	15.388	15.424	0.000221	0.000787	0.849989
2736	2736	'GLI2'	mRNA	0.230363	0.255041	-0.216038	0.292634	-0.447079	0.000724	1.48	1.74	1.48	2.03	1.38	1.47	1.32	1.57	1.42	1.29	2.11	1.83	1.5	2.15	1.97	1.622	1.414	1.912	0.0769076	0.0661903	8.04e-05
2739	2739	'GLO1'	mRNA	-0.167474	0.0545583	0.0592337	0.657815	0.226208	2.65e-06	311.63	320.19	306.2	255.61	278.34	304.83	317.02	305.69	303.14	320.21	256.69	251.44	279.95	272.06	260.35	294.394	310.178	264.098	0.298989	0.00765932	1.52e-07
274	274	'BIN1'	mRNA	-0.112885	0.12113	0.0627075	0.464213	0.175017	9.2e-06	145.89	141.18	153.3	165.62	159.26	162.31	157.9	171.75	158.74	156.64	153.69	135.32	133.48	143.66	147.08	153.05	161.468	142.646	0.16008	0.0226749	5.96e-07
27436	27436	'EML4'	mRNA	0.0705094	0.135791	-0.0287926	0.687573	-0.0998649	0.00425205	92.59	98.18	93.65	100.82	96.53	96.46	94.35	101.82	90.79	93.74	108.02	100.03	98.16	99.14	105.55	96.354	95.432	102.18	0.328226	0.0265941	0.000611
2744	2744	'GLS'	mRNA	-0.163939	0.565449	0.0685052	0.857096	0.232016	0.0107085	91.21	86.23	83.52	59.17	72.25	81.37	80.88	86.57	85.29	81.5	62.12	59.91	81.18	80.28	68.89	78.476	83.122	70.476	0.538375	0.242728	0.00182446
27440	27440	'HDHD5'	mRNA	-0.0892638	0.335055	0.102359	0.208188	0.191075	0.00274423	97.19	98.27	94.61	86.48	96.03	103.77	106.47	95.26	106.18	102.11	88.5	92.31	87.78	94.96	83.66	94.516	102.758	89.442	0.0464078	0.100692	0.000367
27443	27443	'CECR2'	mRNA	0.297248	0.0272525	-0.339399	0.0516924	-0.637066	4.72e-07	1.29	1.44	1.21	1.64	1.35	1.18	0.91	1.41	0.91	1.15	1.93	1.58	1.57	1.73	1.78	1.386	1.112	1.718	0.00674293	0.00308821	2.31e-08
27445	27445	'PCLO'	mRNA	1.03067	0.0481304	0.470371	0.608962	-0.560768	0.259207	0.03	0.02	0.05	0.08	0.07	0.04	0.07	0.06	0.11	0.06	0.13	0.06	0.1	0.1	0.1	0.05	0.068	0.098	0.258075	0.00647357	0.099998
2746	2746	'GLUD1'	mRNA	-0.340715	4.56e-10	0.208795	1.76e-07	0.548986	2.38e-40	213.51	220.52	215.51	199.71	197.52	248.13	250.72	248.12	238.76	237.07	174.71	158.37	178.62	158.84	161.68	209.354	244.56	166.444	3.13e-09	3.51e-12	6.16e-43
2752	2752	'GLUL'	mRNA	-0.38417	2.39e-20	0.0976529	0.014724	0.481232	3.13e-43	180.76	193.12	176.37	186.94	173.45	203.85	203.79	208.49	190.22	186.9	154.88	132.99	141.31	134.46	140.47	182.128	198.65	140.822	0.00139002	3.3e-23	6.97e-46
2760	2760	'GM2A'	mRNA	-0.216433	7.53e-05	0.0379217	0.722959	0.253826	2.3e-07	27.85	28.36	28.13	26.99	27.34	28.37	29.86	29.41	28.28	28.02	23.87	23.93	23.51	25.01	23.86	27.734	28.788	24.036	0.367349	2.21e-06	1.04e-08
2762	2762	'GMDS'	mRNA	0.056919	0.575419	-0.0671708	0.476495	-0.124629	0.0359102	51.28	54.02	56.88	57.37	54.18	53.14	53.84	58.2	49.55	50.27	54.95	54.73	54.9	57.36	59.34	54.746	53	56.256	0.167192	0.249633	0.00789344
2767	2767	'GNA11'	mRNA	-0.0666486	0.199535	0.263336	1.21e-14	0.329408	1.7e-21	50.67	52.51	50.49	52.45	51.69	64.25	62.59	63.69	62.42	59.78	51.89	46.74	47.87	50.24	51.27	51.562	62.546	49.602	6.94e-17	0.0457434	1.23e-23
2771	2771	'GNAI2'	mRNA	-0.205389	0.0357206	0.0390846	0.860446	0.243859	0.00017	34.86	36.75	33.43	43.42	35.66	36.65	39.44	40.36	35.96	39.23	37	31.05	30.2	31.23	31.48	36.824	38.328	32.192	0.543771	0.00440156	1.54e-05
2773	2773	'GNAI3'	mRNA	-0.107404	0.223057	-0.166044	0.000813	-0.0590689	0.458797	20.55	21	20.39	18.72	20.6	18.26	18.75	18.4	17.83	17.95	18.3	17.8	20.78	19.14	18.55	20.252	18.238	18.914	4.4e-05	0.0539135	0.225125
2774	2774	'GNAL'	mRNA	0.366692	0.00720097	-0.0753079	0.839782	-0.442552	0.000172	2.74	2.1	2.26	3.04	2.8	2.39	2.3	2.52	2.5	1.91	3.24	2.9	3.24	3.49	3.58	2.588	2.324	3.29	0.510651	0.000571	1.57e-05
2778	2778	'GNAS'	mRNA	-0.00758854	0.952412	-0.0842032	0.049838	-0.0772157	0.13122	1347.13	1403.24	1379.17	1493.4	1367.67	1314.07	1336.85	1377.59	1300.78	1308.98	1466.24	1454.8	1337.6	1345.41	1429.35	1398.12	1327.65	1406.68	0.00641664	0.863972	0.0403225
2781	2781	'GNAZ'	mRNA	0.209845	0.222919	0.520127	1.76e-05	0.309666	0.00515857	1.45	1.44	1.11	1.62	1.3	2.07	1.97	2.05	1.75	1.74	1.97	1.75	1.87	1.98	1.62	1.384	1.916	1.838	5.32e-07	0.0538533	0.00077
2790	2790	'GNG10'	mRNA	-0.148517	0.325289	-0.225599	0.0300397	-0.0776296	0.452029	96.09	92	95.63	75.16	73.46	75.59	72.03	75.63	74.31	77	78.16	66.35	87.82	79.57	82.02	86.468	74.912	78.784	0.00338711	0.0965004	0.220006
2794	2794	'GNL1'	mRNA	0.0606048	0.453363	-0.0750961	0.33587	-0.136211	0.00129725	26.61	27.76	29.08	29.55	30.68	27.81	28	27.73	26.14	27.97	31.25	29.46	29.72	29.67	31	28.736	27.53	30.22	0.0945553	0.165072	0.000156
2797	2797	'GNRH2'	mRNA	-2.04828	0.00260921	-0.000787	0.999991	2.047	0.000683	10.37	11.77	8.48	2.66	4.9	12.12	8.36	5.71	3.94	5.78	0.03	0	2.47	3.47	2.67	7.636	7.182	1.728	0.998273	0.000154	7.5e-05
2802	2802	'GOLGA3'	mRNA	0.13815	0.0124938	0.183353	0.000182	0.0446509	0.526908	13.51	13.51	14.43	15	13.31	15.54	15.89	16.88	16.01	14.62	15.93	14.7	15.2	15.4	16.57	13.952	15.788	15.56	7.67e-06	0.00114582	0.278178
2804	2804	'GOLGB1'	mRNA	0.0769418	0.211608	-0.0429069	0.603294	-0.120425	0.0158706	26.55	28.63	27.93	29.3	28.5	27.94	27.61	30.66	25.83	26.3	32.58	27.85	28.57	29.23	31.35	28.182	27.668	29.916	0.253342	0.0498126	0.00293549
2805	2805	'GOT1'	mRNA	-0.0117145	0.951396	-0.173239	0.000529	-0.162059	0.00263502	105.63	116.69	104.08	116.18	109.68	102.58	95.9	100.23	97.77	98.73	108.9	115.87	111.12	109.49	106.01	110.452	99.042	110.278	2.65e-05	0.815152	0.000349
2806	2806	'GOT2'	mRNA	-0.164814	0.00274283	-0.00158007	0.999991	0.162727	0.000489	128.23	123.44	124.5	119.75	121.81	123.31	124.15	127.11	125.68	123.73	110.07	115.05	111.47	106.14	112.17	123.546	124.796	110.98	0.96316	0.000164	5.13e-05
280636	280636	'SELENOH'	mRNA	0.054058	0.87741	-0.235648	0.117396	-0.290177	0.019422	25.28	22.9	23.41	19.98	19.7	18.76	17.17	17.71	20.76	21.22	20.26	23.54	24.22	26.29	22.2	22.254	19.124	23.302	0.0204364	0.588868	0.00372819
2810	2810	'SFN'	mRNA	-0.0158871	0.951396	0.345621	1.74e-05	0.360874	7.44e-05	27.6	30.04	32.2	32.2	29.58	41.28	39.16	41.83	34.39	38.62	35.25	31.53	25.58	27.47	31.59	30.324	39.056	30.284	5.25e-07	0.852676	6.07e-06
2812	2812	'GP1BB'	mRNA	0.947152	0.137498	1.19791	0.0329283	0.250218	0.722357	1.08	0.83	0.81	0.42	0.55	1.81	1.55	1.74	2.16	1.36	0.99	1.45	1.34	1.64	1.79	0.738	1.724	1.442	0.0037943	0.0271101	0.462906
2817	2817	'GPC1'	mRNA	0.0896712	0.42806	0.206733	0.0063448	0.116444	0.149564	13.09	14.2	12.04	13.52	13.19	16.39	15.95	15.67	14.03	15	15.56	13.39	12.92	13.92	15.04	13.208	15.408	14.166	0.000499	0.150799	0.0478424
2819	2819	'GPD1'	mRNA	-0.330674	0.0481304	0.277644	0.0674644	0.607804	1.41e-06	3.57	4.15	3.71	4.15	4.44	4.53	4.89	5.45	4.99	4.69	3.24	3.43	3.39	3.23	2.73	4.004	4.91	3.204	0.00966337	0.00647382	7.59e-08
2820	2820	'GPD2'	mRNA	-0.133752	0.034262	-0.0858036	0.22374	0.0474366	0.528877	28.65	29.85	28.07	26.82	27	28.57	25.52	28.41	25.7	25.72	25.69	24.24	26.55	26.73	25.42	28.078	26.784	25.726	0.0514136	0.00416425	0.279939
2821	2821	'GPI'	mRNA	-0.254569	1.04e-05	0.073055	0.290435	0.327063	1.83e-13	350.48	390.64	322.78	393.85	380.22	406	390.3	376.11	368.65	378.2	319.8	321.67	297.67	283.74	297.38	367.594	383.852	304.052	0.0760142	2.35e-07	3.1e-15
2822	2822	'GPLD1'	mRNA	0.0538179	0.752699	-0.146228	0.13504	-0.200595	0.00894451	6.94	7.83	7.93	8.35	8.52	6.94	7.07	8.25	6.78	7.12	8.84	7.78	7.48	8.92	8.69	7.914	7.232	8.342	0.0250566	0.4203	0.00147215
28227	28227	'PPP2R3B'	mRNA	0.153253	0.173199	0.269015	0.000997	0.115114	0.289389	15.6	16.92	15.95	16.16	14.66	20.86	18.31	19.18	20.28	18.1	19.29	15.32	15.72	19.66	19.56	15.858	19.346	17.91	5.57e-05	0.0375069	0.116335
28231	28231	'SLCO4A1'	mRNA	-0.093368	0.344042	0.69246	1.56e-36	0.785254	2.72e-50	16.55	17.08	16.35	18.23	16.88	28.77	27.42	27.36	27.73	27.33	17.31	15.44	16.36	15.64	16.59	17.018	27.722	16.268	1.23e-39	0.105168	4.64e-53
28232	28232	'SLCO3A1'	mRNA	1.16432	0.0381696	0.510756	0.634847	-0.653792	0.211098	0.23	0.09	0.04	0.25	0.21	0.25	0.25	0.36	0.21	0.2	0.43	0.33	0.31	0.25	0.5	0.164	0.254	0.364	0.279969	0.00480871	0.0758257
2827	2827	'GPR3'	mRNA	-0.17251	0.842282	0.631771	0.0746615	0.803623	0.0080379	0.91	0.89	0.82	1.25	0.73	1.87	1.44	1.19	1.39	1.29	0.85	0.8	0.89	0.63	0.93	0.92	1.436	0.82	0.0111476	0.533655	0.00129491
282890	282890	'ZNF311'	mRNA	0.369734	0.0130013	0.0831981	0.846274	-0.287115	0.0551049	3.78	3.31	2.99	4.15	3.43	3.47	4.9	3.55	3.68	3.36	4.85	4.83	4.13	4.67	5.03	3.532	3.792	4.702	0.518622	0.00120261	0.0134083
283	283	'ANG'	mRNA	-0.0686785	0.845756	0.181298	0.325856	0.249454	0.0469681	15.07	12.28	16.2	15.97	17.02	17.61	17.5	18.49	17.02	19.37	15.84	14.31	14.02	17.15	13.54	15.308	17.998	14.972	0.0903594	0.539293	0.0110085
283212	283212	'KLHL35'	mRNA	0.36965	0.00116879	0.299326	0.000367	-0.0706824	0.694333	21.17	20.94	21.77	19.49	19.38	25.73	25.65	22.98	27.08	26.29	21.12	27.58	28.24	30.06	26.53	20.55	25.546	26.706	1.73e-05	5.93e-05	0.433126
283237	283237	'TTC9C'	mRNA	0.162049	0.0321698	-0.102261	0.320912	-0.264842	1.02e-05	79.41	80.78	89.28	86.79	93.06	85.77	83.54	74.98	81.15	82.85	103.85	93.92	92	95.19	103.42	85.864	81.658	97.676	0.0882581	0.00381444	6.65e-07
283248	283248	'RCOR2'	mRNA	0.254914	0.245339	-0.308772	0.173757	-0.564181	0.000432	2.19	2.31	2.9	2.59	2.86	1.86	2.31	2.17	2.01	2.19	2.75	3.33	2.83	3.21	3.31	2.57	2.108	3.086	0.0357332	0.0624059	4.45e-05
283254	283254	'HARBI1'	mRNA	0.330606	0.117913	-0.0909137	0.854175	-0.421954	0.0102079	4.55	3.88	5.61	4.18	5.15	3.99	4.33	5.27	4.13	4.59	5.11	5.74	6.07	6.71	4.87	4.674	4.462	5.7	0.52657	0.0218967	0.00171957
283373	283373	'ANKRD52'	mRNA	-0.0949786	0.245481	0.0503751	0.623207	0.144776	0.00248512	15.45	16.4	14.87	17.43	16.78	17.08	16.53	17.99	16.64	16.32	16.57	14.98	14.1	15.26	15.21	16.186	16.912	15.224	0.269754	0.0625114	0.000327
283375	283375	'SLC39A5'	mRNA	0.293528	1.76e-06	-0.069991	0.411686	-0.364054	1.31e-10	73.41	69.97	69.19	73.31	68.04	68.95	67.66	75.01	71.6	63.19	85.37	87.51	83.28	95.3	85.39	70.784	69.282	87.37	0.131478	3.07e-08	3.31e-12
283385	283385	'MORN3'	mRNA	-0.519556	0.00927099	-0.410519	0.0413313	0.108544	0.762419	3.52	3.92	3.29	6.24	5.29	3.04	2.86	4.56	3.57	4.09	5.15	1.97	3.08	2.98	2.48	4.452	3.624	3.132	0.00501704	0.00079	0.505107
283459	283459	'GATC'	mRNA	-0.111991	0.145336	0.076543	0.489755	0.187948	0.00180353	20.72	23.45	21.33	19.86	21.16	22.01	25.35	23.22	20.92	22.06	20.16	19.12	20.01	19.84	20.11	21.304	22.712	19.848	0.175688	0.0293707	0.000228
283464	283464	'GXYLT1'	mRNA	-0.251157	0.00592044	0.110643	0.29242	0.361252	5.54e-10	14.3	15.23	13.89	11.71	13.18	15.75	15.61	15.47	13.87	13.98	11.19	10.43	12.41	11.73	12.04	13.662	14.936	11.56	0.0767032	0.000436	1.54e-11
283537	283537	'SLC46A3'	mRNA	0.460763	0.00241777	0.0779203	0.869176	-0.383344	0.0112822	2.68	2.28	2.82	2.83	2.72	2.22	2.99	3	3.29	2.75	3.35	3.91	3.89	3.38	3.66	2.666	2.85	3.638	0.555843	0.000141	0.00194533
283638	283638	'CEP170B'	mRNA	0.025632	0.92759	0.204048	0.00153793	0.177718	0.0041218	18.11	18.06	17.77	20.59	18.33	22.56	22.07	21.15	21.34	19.26	20.86	17.41	16.49	18.49	20.43	18.572	21.276	18.736	9.27e-05	0.682734	0.000588
283643	283643	'TEDC1'	mRNA	-0.0331955	0.951396	0.253373	0.0736975	0.286033	0.020673	11.38	10.53	11.46	9.48	10.93	12.78	13.13	11.36	14.39	13.02	9.57	10.14	10.35	12.17	10.93	10.756	12.936	10.632	0.0109403	0.738174	0.00402443
283659	283659	'PRTG'	mRNA	-0.356591	1.26e-09	-0.154235	0.0016931	0.201768	0.000415	13.29	13.67	13.2	15.68	13.77	12.76	12.66	12.65	11.46	12.43	12.21	12.43	12.48	10.42	10.52	13.922	12.392	11.612	0.000103	1.07e-11	4.22e-05
283820	283820	'NOMO2'	mRNA	0.175476	0.00365454	0.0790025	0.192045	-0.0969501	0.126814	62.95	66.88	67.84	70.39	68.3	72.28	74.43	71	71.4	72.05	73.98	74.71	75.38	79.49	79.24	67.272	72.232	76.56	0.041175	0.000234	0.0384256
283869	283869	'NPW'	mRNA	0.142493	0.51105	0.375288	0.0208673	0.232158	0.133277	33.23	32.4	28.51	27.31	23.86	41.78	39.07	29.11	37.61	43.62	31.86	35.24	32.95	33.35	28.73	29.062	38.238	32.426	0.00215135	0.201807	0.0411716
283871	283871	'PGP'	mRNA	-0.0549708	0.769409	0.335728	3.13e-05	0.390193	5.27e-07	33.74	31.47	35.05	30.66	28.83	41.24	39.48	36.73	43.91	42.15	27.86	30.83	29.84	34.6	31.69	31.95	40.702	30.964	1.03e-06	0.44024	2.6e-08
283987	283987	'HID1'	mRNA	0.605485	2.14e-12	-0.168215	0.158354	-0.774332	5.46e-36	37.12	38.33	38.91	50.77	39.84	36.29	37.43	43.25	34.65	33.02	67.67	62.29	54.59	62.97	66.72	40.994	36.928	62.848	0.0310458	9.51e-15	1.78e-38
283991	283991	'UBALD2'	mRNA	0.261408	0.0375191	-0.0657388	0.765822	-0.327874	0.000257	40.69	45.16	34.55	46.78	36.77	40.21	37.41	45.7	37.76	36.3	59.39	48.4	41.85	46.68	50.44	40.79	39.476	49.352	0.417696	0.00470199	2.44e-05
284	284	'ANGPT1'	mRNA	-0.396446	0.0866304	0.240438	0.259055	0.636305	0.000324	2.05	1.9	1.7	1.7	1.59	1.92	2.29	2	2.16	2.14	1.62	1.62	0.98	1.12	1.5	1.788	2.102	1.368	0.0640014	0.0143717	3.18e-05
284001	284001	'CCDC57'	mRNA	0.262306	0.00364044	0.552349	3.66e-13	0.289536	0.000136	5.39	5.22	5.21	6.48	5.72	8.03	7.57	8.36	8.48	8.38	6.96	7.1	6.71	6.76	7.16	5.604	8.164	6.938	2.52e-15	0.000232	1.21e-05
284004	284004	'HEXD'	mRNA	0.322981	0.00884428	0.409544	0.0153106	0.0860793	0.727256	11.36	10.42	9.18	10.55	8.56	10.84	11.46	12	15.22	16.23	12.57	10.81	11.07	14.61	12.23	10.014	13.15	12.258	0.00145278	0.000744	0.467913
284040	284040	'CDRT4'	mRNA	0.632575	0.00011	0.257981	0.276688	-0.375304	0.203909	7.89	8.42	9.13	9.43	6.41	12.4	10.82	11.14	9.49	6.11	14.82	8.17	12.8	14.02	14.77	8.256	9.992	12.916	0.0708296	3.53e-06	0.072346
284069	284069	'FAM171A2'	mRNA	0.352399	0.216674	-0.174682	0.733605	-0.527494	0.0161276	0.87	1.38	1.27	1.58	1.22	1.18	1.02	1.2	1.02	1.18	1.53	1.58	1.54	1.5	1.82	1.264	1.12	1.594	0.378676	0.0516032	0.00299858
284076	284076	'TTLL6'	mRNA	0.585105	0.0387705	0.213715	0.674642	-0.372116	0.171012	1.09	0.75	0.65	1.09	0.99	1	0.87	1.56	1.12	0.86	1.58	1.27	0.85	1.5	1.69	0.914	1.082	1.378	0.314955	0.00490536	0.0569401
284098	284098	'PIGW'	mRNA	-0.124231	0.23929	0.230652	0.00174615	0.354365	3.39e-08	19.48	17.85	17.7	16.58	19.03	21.07	21.29	22.61	21.71	20.81	16.8	16.95	16.8	17.79	15.45	18.128	21.498	16.758	0.000108	0.0599767	1.3e-09
284111	284111	'SLC13A5'	mRNA	-0.969692	0.0642878	0.690811	0.0972137	1.65988	1.18e-05	0.49	0.55	0.43	0.62	0.29	0.58	0.81	0.91	0.59	0.96	0.23	0.18	0.39	0.25	0.16	0.476	0.77	0.242	0.0158727	0.00954648	7.87e-07
284119	284119	'CAVIN1'	mRNA	-0.234678	3.05e-07	-0.186367	2.66e-06	0.0477432	0.451264	65.6	71.45	69.91	66.31	68.95	63.52	59.02	64.1	59.32	59.07	62.16	57.29	55.31	56.54	62.33	68.444	61.006	58.726	6.47e-08	4.44e-09	0.219498
284184	284184	'NDUFAF8'	mRNA	0.0177313	0.952403	0.260637	0.118632	0.242302	0.0408201	90.22	86.39	101.43	67.94	73.19	93.93	102.77	86.87	113.56	114.34	82.25	79.46	91.93	94.82	82.32	83.834	102.294	86.156	0.0207447	0.863857	0.00921879
284207	284207	'METRNL'	mRNA	0.304832	2.85e-05	0.00406535	0.999304	-0.301299	1.23e-05	31.03	31.29	31.82	34.16	30.93	30.34	32.39	33.67	33.88	31.46	37.22	38.09	37.96	43.01	41.95	31.846	32.348	39.646	0.945557	7.46e-07	8.23e-07
284217	284217	'LAMA1'	mRNA	-0.926737	1.59e-48	-0.317533	8.36e-10	0.60867	3.93e-40	51.04	48.22	50.72	55.12	57.64	43.08	42.95	44.38	41.66	41.02	30.37	27.55	29.01	26.65	25.55	52.548	42.618	27.826	9.83e-12	2.86e-52	1.06e-42
284323	284323	'ZNF780A'	mRNA	0.128081	0.358704	-0.0331687	0.918674	-0.161783	0.0357629	10.96	10.48	10.95	7.6	10.32	9.74	8.84	12.23	9.02	9.75	10.95	10.39	10.83	11.46	10.66	10.062	9.916	10.858	0.641099	0.11243	0.00785245
284325	284325	'C19orf54'	mRNA	0.17927	0.111598	-0.00651838	0.991015	-0.186392	0.00583884	27.34	29.42	29.47	37.22	30.96	30.85	32.13	38.23	29.35	28.95	38.64	33.68	33.09	38.43	34.38	30.882	31.902	35.644	0.931496	0.0203625	0.000893
284390	284390	'ZNF763'	mRNA	0.16251	0.557379	-0.311826	0.150896	-0.474964	0.00462388	3.19	2.85	2.61	2.64	2.4	1.94	2.27	2.44	2.33	2.2	3.64	2.49	2.96	3.45	2.97	2.738	2.236	3.102	0.0290452	0.235484	0.000676
284391	284391	'ZNF844'	mRNA	-0.106168	0.534016	-0.464181	8.39e-07	-0.358516	0.000266	4.37	4.25	3.79	3.74	4.38	3.2	2.84	3.03	3.08	2.86	3.79	4.19	4.01	3.52	3.63	4.106	3.002	3.828	1.81e-08	0.218529	2.55e-05
284417	284417	'TMEM150B'	mRNA	-0.259805	0.0675817	0.0377746	0.941802	0.296958	0.0115153	17.25	15.54	13.66	12.95	13.11	14.31	16.52	13.6	14.95	13.65	12.63	11.72	12.38	12.16	12.86	14.502	14.606	12.35	0.703774	0.0102583	0.00199246
284422	284422	'SMIM24'	mRNA	-0.320032	0.00325452	-0.0876939	0.562976	0.231654	0.00311576	51.56	54.18	48.72	65.61	50.52	52.73	53.37	54.52	48.06	49.24	51.66	40.39	42.95	39.19	44.65	54.118	51.584	43.768	0.223124	0.000203	0.000426
284439	284439	'SLC25A42'	mRNA	0.304461	0.0204907	0.14044	0.471182	-0.164599	0.209582	4.17	4.18	4.06	5.16	4.54	5.08	5.54	4.86	4.62	4.76	6.11	5.41	4.9	5.73	5.57	4.422	4.972	5.544	0.163763	0.0021621	0.0751674
284611	284611	'FAM102B'	mRNA	0.127641	0.545718	-0.195622	0.104476	-0.323586	0.0063594	4.95	4.97	5.04	4.09	4.55	4.51	4.19	4.38	4.06	3.72	4.79	4.06	6.17	5.26	5.68	4.72	4.172	5.192	0.0174078	0.227043	0.000986
284697	284697	'BTBD8'	mRNA	0.217675	0.364816	-0.212472	0.508152	-0.430793	0.0256782	1.01	1.27	1.33	1.01	1.1	1.18	1.05	1.43	0.86	0.66	1.55	1.26	1.27	1.51	1.28	1.144	1.036	1.374	0.187287	0.115569	0.00525422
284716	284716	'RIMKLA'	mRNA	-0.502189	0.0750854	0.2956	0.273273	0.79725	2.63e-05	0.69	0.64	0.57	0.53	0.36	0.7	0.7	0.86	0.65	0.57	0.29	0.36	0.47	0.5	0.34	0.558	0.696	0.392	0.0693616	0.011884	1.9e-06
284992	284992	'CCDC150'	mRNA	-0.0830518	0.672861	0.136411	0.348587	0.218889	0.0297614	6.69	7.54	8.14	7.82	7.37	7.76	8.17	8.38	7.67	8.65	8.29	7.48	6.62	7.01	7.46	7.512	8.126	7.372	0.100348	0.334663	0.00627093
285025	285025	'CCDC141'	mRNA	-0.284491	0.000758	-0.167855	0.0606438	0.116095	0.190171	7.32	7.26	8.29	8.34	7.88	7.24	6.93	7.43	6.93	6.95	7.31	6.39	6.49	6.65	5.92	7.818	7.096	6.552	0.00842652	3.49e-05	0.0659699
285051	285051	'STPG4'	mRNA	0.732465	0.57854	-2.12047	0.236244	-2.85294	0.024104	0.1	0.05	0.15	0.21	0.15	0	0.18	0	0.1	0	0.21	0.34	0.16	0.2	0.25	0.132	0.056	0.232	0.0558989	0.252793	0.00485218
28511	28511	'NKIRAS2'	mRNA	-0.0548036	0.742986	-0.198149	0.0144938	-0.143955	0.014533	69.54	73.42	72.89	90.31	74.68	67.56	70.51	72.35	64.02	61.06	82.54	72.79	68.47	71.09	74.92	76.168	67.1	73.962	0.00136391	0.408874	0.00263552
28514	28514	'DLL1'	mRNA	0.119876	0.57121	-0.205488	0.252096	-0.325882	0.00990792	3.64	4.14	3.46	4.61	3.79	4.12	3.08	3.42	3.3	3.33	4.39	4.04	3.85	4.26	4.95	3.928	3.45	4.298	0.0612385	0.246744	0.00165938
285141	285141	'ERICH2'	mRNA	0.37988	0.0128433	-0.0590074	0.918174	-0.439395	0.00297418	7.7	8.38	8.09	7.23	7.94	8.89	6.96	9.46	6.8	7.33	10.15	10.49	12.04	9.35	9.32	7.868	7.888	10.27	0.640327	0.00118404	0.000403
285527	285527	'FRYL'	mRNA	-0.176184	0.0411574	-0.056608	0.715154	0.119045	0.119049	5.5	7.04	6.2	6.36	6.47	6.28	6.42	6.49	5.99	5.54	5.46	5.73	5.4	5.22	6.11	6.314	6.144	5.584	0.356782	0.00526665	0.0354986
285613	285613	'RELL2'	mRNA	0.382469	4.65e-06	0.165822	0.047243	-0.217313	0.0053178	24.71	24.5	24.81	28.78	25.58	27.19	28.3	31.5	29.06	29.42	35.25	32.05	28.99	36.45	38.09	25.676	29.094	34.166	0.00598843	9.33e-08	0.000799
285761	285761	'DCBLD1'	mRNA	-0.112717	0.0239489	-0.217113	4.41e-06	-0.104953	0.0346452	53.63	55.69	59.76	58.11	54	52.97	48.46	50.67	46.6	45.07	53.92	53.1	51.64	50.78	53.43	56.238	48.754	52.574	1.13e-07	0.00264199	0.00755063
285848	285848	'PNPLA1'	mRNA	0.319787	0.188287	-0.24302	0.496752	-0.563271	0.00531116	1.94	1.77	1.84	2.24	2.03	1.48	1.86	2.07	1.57	1.08	2.55	2.43	2.49	2.18	2.31	1.964	1.612	2.392	0.18026	0.0421701	0.000797
285989	285989	'ZNF789'	mRNA	-0.1641	0.311345	0.140333	0.353472	0.303959	0.00366182	10	9.08	9.81	8.43	10.01	11.97	11.11	11.15	9.79	11.05	8.15	8.12	10.58	8.52	9.61	9.466	11.014	8.996	0.102322	0.0899035	0.000514
286077	286077	'FAM83H'	mRNA	0.135136	0.062644	0.328684	7.89e-11	0.192854	0.000971	20.51	20.87	20.08	22.3	19.75	28.23	27.06	26.72	24.99	24.38	25.36	21.57	20.5	23.12	24.03	20.702	26.276	22.916	7.43e-13	0.00923436	0.000112
2861	2861	'GPR37'	mRNA	0.28324	0.290957	-0.511992	0.0594668	-0.795663	0.000146	0.88	0.72	0.97	0.88	0.87	0.68	0.6	0.42	0.61	0.74	1.05	0.97	1.18	1.15	0.95	0.864	0.61	1.06	0.00817322	0.0808873	1.3e-05
286128	286128	'ZFP41'	mRNA	0.221589	0.0139368	-0.0169533	0.953732	-0.239218	0.00268177	9.59	10.18	9.81	10.72	9.43	10.02	11.09	10.41	9.17	9.06	13.08	11.91	10.2	11.06	12.12	9.946	9.95	11.674	0.79236	0.00131664	0.000357
286133	286133	'SCARA5'	mRNA	0.997645	0.00648723	0.401057	0.563029	-0.597171	0.107528	0.29	0.25	0.34	0.25	0.32	0.47	0.2	0.54	0.38	0.33	0.6	0.47	0.54	0.75	0.53	0.29	0.384	0.578	0.223339	0.000496	0.0310196
286144	286144	'TRIQK'	mRNA	0.683592	0.000324	0.350968	0.177712	-0.333166	0.0887574	1.15	1.06	1.18	1.32	1.05	1.49	1.46	1.83	1.22	1.45	1.72	1.82	1.78	1.91	2.06	1.152	1.49	1.858	0.0369378	1.27e-05	0.0243525
286262	286262	'TPRN'	mRNA	-0.200593	0.0140978	-0.00354855	0.999991	0.196493	0.00229729	31.21	30.87	33.4	31.03	27.39	29.69	30.6	33.76	31.31	29.94	29.86	27.17	24.4	26.94	26.65	30.78	31.06	27.004	0.949635	0.00133523	0.000299
286336	286336	'FAM78A'	mRNA	0.529163	5.97e-06	0.0309646	0.953732	-0.498782	1.02e-05	3.35	3.15	3.29	3.78	3.24	3.85	3.23	3.96	3.02	3.32	5.13	5.06	4.09	5.31	4.87	3.362	3.476	4.892	0.769962	1.24e-07	6.69e-07
2869	2869	'GRK5'	mRNA	0.359724	0.0503132	0.418566	0.0369008	0.0582389	0.854377	2.61	2.91	3.99	3.4	4	4.32	5.11	5.6	3.54	4.69	4.52	4.31	4.23	4.34	4.5	3.382	4.652	4.38	0.00435302	0.00686503	0.627944
2872	2872	'MKNK2'	mRNA	0.138704	0.136852	0.00851337	0.963456	-0.130828	0.0362315	61.63	71.02	61.89	77.23	66.32	69.95	73.22	71.87	66.22	64.15	82.48	78.02	66.64	72.18	74.35	67.618	69.082	74.734	0.876398	0.0269335	0.0079881
2873	2873	'GPS1'	mRNA	-0.108773	0.08964	0.0787357	0.116832	0.186877	0.00012	130.53	139.73	135.36	142.72	140.08	150.04	150.2	149.5	147.51	139.26	134.79	129.16	121.51	119.1	137.88	137.684	147.302	128.488	0.0202888	0.0150539	1.04e-05
2877	2877	'GPX2'	mRNA	0.218983	0.103047	0.292978	0.00460029	0.073327	0.591642	66.8	62.22	70.64	85.01	77.84	98.45	82.79	96.47	82.51	90.75	99.06	79	73.12	81.97	94.12	72.502	90.194	85.454	0.000337	0.018295	0.33133
2878	2878	'GPX3'	mRNA	-0.244312	2.55e-08	-0.0739371	0.239002	0.169798	0.000102	131.59	130.41	125.18	126.05	121.67	128.85	121.9	128.86	116.83	114.55	112.61	105.78	107.55	107.02	107.56	126.98	122.198	108.104	0.0568688	2.79e-10	8.65e-06
2885	2885	'GRB2'	mRNA	0.0671069	0.275125	-0.0483966	0.470097	-0.116061	0.00626388	55.11	57.37	57.48	59.04	54.84	56.53	55.57	57.19	53.63	54.53	63.07	59.02	58.56	60.68	58.16	56.768	55.49	59.898	0.163151	0.0739223	0.000969
2886	2886	'GRB7'	mRNA	0.0218046	0.951396	-0.299102	2.39e-05	-0.321538	3.87e-09	73.8	71.83	77.46	90.2	81.51	64.14	68.73	67.28	65.61	58.63	89.87	77.5	73.12	79.3	83.39	78.96	64.878	80.636	7.58e-07	0.7363	1.26e-10
2887	2887	'GRB10'	mRNA	0.110772	0.0715276	-0.0829391	0.205673	-0.194238	3.98e-05	28.3	26.5	26.28	27.17	27.43	25.65	24.74	27.85	25.28	25.63	29.19	28.14	29.89	29.03	30.99	27.136	25.83	29.448	0.0455617	0.0110591	3.04e-06
2889	2889	'RAPGEF1'	mRNA	-0.0399923	0.761507	0.108202	0.129434	0.147591	0.00614113	25.85	28.08	27.88	31.04	27.59	30.45	31.71	32.44	29.07	28.1	28.95	27.41	25.19	26.29	28.89	28.088	30.354	27.346	0.0235802	0.431805	0.000946
28957	28957	'MRPS28'	mRNA	-0.301957	0.0940444	0.24609	0.169589	0.547608	4.59e-09	47.06	36.39	39.02	27.25	42.6	46.99	44.45	43.55	47.32	49.41	30.69	32.17	34.27	30.53	30.28	38.464	46.344	31.588	0.0344665	0.0160758	1.51e-10
28958	28958	'COA3'	mRNA	-0.445315	6.17e-07	0.134145	0.265997	0.578905	1.25e-11	60.86	57.12	62.85	59.21	60.04	70.44	63.24	62.23	68.7	69.81	46.42	44.9	47.04	43.96	40.7	60.016	66.884	44.604	0.0665193	9.52e-09	2.73e-13
28966	28966	'SNX24'	mRNA	0.222834	0.00116879	-0.140879	0.112068	-0.364276	5.5e-10	32.16	33.64	34.51	36.84	30.09	31.09	31.48	33.83	28.88	27.33	41.58	37.76	38.73	37.62	38.9	33.448	30.522	38.918	0.0190828	5.93e-05	1.52e-11
28973	28973	'MRPS18B'	mRNA	0.0961558	0.103047	-0.0398575	0.615951	-0.136562	0.00685987	207.88	212.69	214.83	217.33	205	213.51	217.46	202.99	205.95	201.37	218.81	230.97	225.48	235.68	228.23	211.546	208.256	227.834	0.263484	0.0182761	0.00107818
[truncated: 3,371 more rows]
