# Supplementary material for: Odoribacter splanchnicus rescues aging-related intestinal P-glycoprotein damage via GDP-L-fucose secretion
Source: Nat Commun. 2025 Nov 27;16:10665. doi: 10.1038/s41467-025-65692-1 (PMC12660754; doi:10.1038/s41467-025-65692-1)
Supplement: Supplementary file 6 — Supplementary Data 4 [file 41467_2025_65692_MOESM6_ESM.xlsx]

## Sheet: SwissTargetPrediction
Target	Common name	Uniprot ID	ChEMBL ID	Target Class	Probability*
Cell division control protein 42 homolog	CDC42	P60953	CHEMBL6088	Unclassified protein	0.163143
Ras-related C3 botulinum toxin substrate 1	RAC1	P63000	CHEMBL6094	Unclassified protein	0.163143
Eukaryotic translation initation factor (by homology)	EIF4E	P06730	CHEMBL4848	Other nuclear protein	0.154871
Telomerase reverse transcriptase	TERT	O14746	CHEMBL2916	Enzyme	0.121906
Hypoxanthine-guanine phosphoribosyltransferase	HPRT1	P00492	CHEMBL2360	Enzyme	0.121906
Lymphocyte differentiation antigen CD38	CD38	P28907	CHEMBL4660	Enzyme	0.121906
Non-secretory ribonuclease	RNASE2	P10153	CHEMBL5120	Enzyme	0.121906
Ribonuclease pancreatic	RNASE1	P07998	CHEMBL5425	Enzyme	0.121906
Heat shock cognate 71 kDa protein	HSPA8	P11142	CHEMBL1275223	Other cytosolic protein	0.121906
78 kDa glucose-regulated protein	HSPA5	P11021	CHEMBL1781865	Unclassified protein	0.121906
Beta-1,4-galactosyltransferase 1	B4GALT1	P15291	CHEMBL4384	Enzyme	0.121906
Purinergic receptor P2Y1	P2RY1	P47900	CHEMBL4315	Family A G protein-coupled receptor	0.121906
Purinergic receptor P2Y11	P2RY11	Q96G91	CHEMBL4867	Family A G protein-coupled receptor	0.121906
DNA polymerase beta	POLB	P06746	CHEMBL2392	Enzyme	0.121906
MAP kinase-activated protein kinase 2	MAPKAPK2	P49137	CHEMBL2208	Kinase	0.121906
Heat shock 70 kDa protein 1	HSPA1A	P0DMV8	CHEMBL5460	Other cytosolic protein	0.121906
Tyrosine-protein kinase SRC	SRC	P12931	CHEMBL267	Kinase	0.121906
Pyrimidinergic receptor P2Y6	P2RY6	Q15077	CHEMBL4714	Family A G protein-coupled receptor	0.121906
UDP-N-acetylglucosamine--peptide N-acetylglucosaminyltransferase 110 kDa subunit	OGT	O15294	CHEMBL5955	Enzyme	0.121906
RNase L	RNASEL	Q05823	CHEMBL3575	Hydrolase	0.121906
Serine/threonine-protein kinase AKT	AKT1	P31749	CHEMBL4282	Kinase	0.121906
Pyrimidinergic receptor P2Y4	P2RY4	P51582	CHEMBL2123	Family A G protein-coupled receptor	0.121906
Purinergic receptor P2Y2	P2RY2	P41231	CHEMBL4398	Family A G protein-coupled receptor	0.121906
Fructose-1,6-bisphosphatase	FBP1	P09467	CHEMBL3975	Enzyme	0.121906
Thymidylate kinase	DTYMK	P23919	CHEMBL4388	Transferase	0.121906
Purinergic receptor P2Y14	P2RY14	Q15391	CHEMBL4518	Family A G protein-coupled receptor	0.121906
Alcohol dehydrogenase alpha chain	ADH1A	P07327	CHEMBL1970	Oxidoreductase	0
DNA polymerase alpha subunit	POLA1	P09884	CHEMBL1828	Transferase	0
Adenylate cyclase type 10	ADCY10	Q96PN6	CHEMBL5854	Enzyme	0
Transient receptor potential cation channel subfamily M member 2	TRPM2	O94759	CHEMBL1250402	Voltage-gated ion channel	0
Arginyl-tRNA synthetase	RARS	P54136	CHEMBL2824	Enzyme	0
Glutaminyl-tRNA synthetase	QARS	P47897	CHEMBL3054	Enzyme	0
Choline acetylase	CHAT	P28329	CHEMBL4039	Enzyme	0
Inosine-5'-monophosphate dehydrogenase 2	IMPDH2	P12268	CHEMBL2002	Oxidoreductase	0
Inosine-5'-monophosphate dehydrogenase 1	IMPDH1	P20839	CHEMBL1822	Oxidoreductase	0
Poly(ADP-ribose) glycohydrolase	PARG	Q86W56	CHEMBL1795143	Enzyme	0
2'-deoxynucleoside 5'-phosphate N-hydrolase 1	DNPH1	O43598	CHEMBL3351218	Hydrolase	0
Purinergic receptor P2Y12	P2RY12	Q9H244	CHEMBL2001	Family A G protein-coupled receptor	0
Histone acetyltransferase p300	EP300	Q09472	CHEMBL3784	Writer	0
Thymidylate synthase	TYMS	P04818	CHEMBL1952	Transferase	0
L-lactate dehydrogenase B chain	LDHB	P07195	CHEMBL4940	Enzyme	0
Bis(5'-adenosyl)-triphosphatase	FHIT	P49789	CHEMBL1795151	Enzyme	0
Maltase-glucoamylase	MGAM	O43451	CHEMBL2074	Hydrolase	0
P2X purinoceptor 1	P2RX1	P51575	CHEMBL2094	Ligand-gated ion channel	0
Fucosyltransferase 6	FUT6	P51993	CHEMBL4443	Enzyme	0
Threonyl-tRNA synthetase	TARS	P26639	CHEMBL3391	Enzyme	0
Biotin--protein ligase	HLCS	P50747	CHEMBL2062354	Enzyme	0
Glyceraldehyde-3-phosphate dehydrogenase liver	GAPDH	P04406	CHEMBL2284	Oxidoreductase	0
DNA polymerase gamma subunit 1	POLG	P54098	CHEMBL2732	Enzyme	0
Adenosine A2a receptor (by homology)	ADORA2A	P29274	CHEMBL251	Family A G protein-coupled receptor	0
P2X purinoceptor 4	P2RX4	Q99571	CHEMBL2104	Ligand-gated ion channel	0
Asparagine synthetase	ASNS	P08243	CHEMBL3120	Enzyme	0
Adenosine A1 receptor (by homology)	ADORA1	P30542	CHEMBL226	Family A G protein-coupled receptor	0
Aldose reductase	AKR1B1	P15121	CHEMBL1900	Enzyme	0
Beta-galactoside alpha-2,6-sialyltransferase 1	ST6GAL1	P15907	CHEMBL3596075	Transferase	0
Histone deacetylase 1	HDAC1	Q13547	CHEMBL325	Eraser	0
Uridine 5'-monophosphate synthase	UMPS	P11172	CHEMBL5216	Enzyme	0
Carbonic anhydrase II	CA2	P00918	CHEMBL205	Lyase	0
Carbonic anhydrase I	CA1	P00915	CHEMBL261	Lyase	0
Carbonic anhydrase XII	CA12	O43570	CHEMBL3242	Lyase	0
Carbonic anhydrase XIV	CA14	Q9ULX7	CHEMBL3510	Lyase	0
Carbonic anhydrase IX	CA9	Q16790	CHEMBL3594	Lyase	0
Carbonic anhydrase IV	CA4	P22748	CHEMBL3729	Lyase	0
Induced myeloid leukemia cell differentiation protein Mcl-1	MCL1	Q07820	CHEMBL4361	Other cytosolic protein	0
Liver glycogen phosphorylase	PYGL	P06737	CHEMBL2568	Enzyme	0
Adenosine kinase	ADK	P55263	CHEMBL3589	Enzyme	0
dUTP pyrophosphatase	DUT	P33316	CHEMBL5203	Enzyme	0
Thymidine kinase, cytosolic	TK1	P04183	CHEMBL2883	Transferase	0
Dipeptidyl peptidase IV	DPP4	P27487	CHEMBL284	Protease	0
Sodium/nucleoside cotransporter 2	SLC28A2	O43868	CHEMBL5780	Electrochemical transporter	0
DNA polymerase delta subunit 1	POLD1	P28340	CHEMBL2735	Transferase	0
Adenosine A3 receptor	ADORA3	P0DMS8	CHEMBL256	Family A G protein-coupled receptor	0
Adenosine deaminase	ADA	P00813	CHEMBL1910	Hydrolase	0
Thymidine phosphorylase	TYMP	P19971	CHEMBL3106	Enzyme	0
Histone-lysine N-methyltransferase, H3 lysine-9 specific 5	EHMT1	Q9H9B1	CHEMBL6031	Writer	0
Histone-lysine N-methyltransferase, H3 lysine-9 specific 3	EHMT2	Q96KQ7	CHEMBL6032	Writer	0
Spermidine synthase	SRM	P19623	CHEMBL4232	Enzyme	0
Butyrylcholinesterase	BCHE	P06276	CHEMBL1914	Hydrolase	0
Histone-lysine N-methyltransferase SETD7	SETD7	Q8WTS6	CHEMBL5523	Writer	0
Histone-lysine N-methyltransferase SETD2	SETD2	Q9BYW2	CHEMBL3108647	Writer	0
Histone-arginine methyltransferase CARM1	CARM1	Q86X55	CHEMBL5406	Writer	0
Protein-arginine N-methyltransferase 1	PRMT1	Q99873	CHEMBL5524	Writer	0
S-adenosylmethionine decarboxylase 1	AMD1	P17707	CHEMBL4181	Enzyme	0
Equilibrative nucleoside transporter 1	SLC29A1	Q99808	CHEMBL1997	Electrochemical transporter	0
5'(3')-deoxyribonucleotidase, mitochondrial	NT5M	Q9NPB1	CHEMBL3751654	Enzyme	0
Ectonucleotide pyrophosphatase/phosphodiesterase family member 1	ENPP1	P22413	CHEMBL5925	Enzyme	0
Methionyl-tRNA synthetase	MARS	P56192	CHEMBL2870	Enzyme	0
Histone-lysine N-methyltransferase, H3 lysine-79 specific	DOT1L	Q8TEK3	CHEMBL1795117	Writer	0
Adenosine A2b receptor	ADORA2B	P29275	CHEMBL255	Family A G protein-coupled receptor	0
Cytidine deaminase	CDA	P32320	CHEMBL4502	Enzyme	0
Estradiol 17-beta-dehydrogenase 1	HSD17B1	P14061	CHEMBL3181	Enzyme	0
Muscle glycogen phosphorylase	PYGM	P11217	CHEMBL3526	Enzyme	0
AICAR transformylase	ATIC	P31939	CHEMBL2518	Enzyme	0
Programmed cell death protein 4	PDCD4	Q53EL6	CHEMBL1781868	Unclassified protein	0
S-methyl-5-thioadenosine phosphorylase (by homology)	MTAP	Q13126	CHEMBL4941	Enzyme	0
Receptor protein-tyrosine kinase erbB-2	ERBB2	P04626	CHEMBL1824	Kinase	0
Rhodopsin kinase	GRK1	Q15835	CHEMBL5607	Kinase	0
Rho-associated protein kinase 2	ROCK2	O75116	CHEMBL2973	Kinase	0
cAMP-dependent protein kinase alpha-catalytic subunit	PRKACA	P17612	CHEMBL4101	Kinase	0
Cathepsin K	CTSK	P43235	CHEMBL268	Protease	0

## Sheet: Similarity ensemble approach
Results of Job: search_a23d460b-f0f1-40d6-b7eb-46c2959fc7aa
Query	Target Key	Target Name	Description	P-Value	MaxTC
compound_1	P2RY2_HUMAN	P2RY2	P2Y purinoceptor 2	2.709e-250	0.57
	P2RY6_HUMAN	P2RY6	P2Y purinoceptor 6	1.663e-235	0.54
	P2Y14_HUMAN	P2RY14	P2Y purinoceptor 14	1.769e-191	0.61
	P2RY4_HUMAN	P2RY4	P2Y purinoceptor 4	8.383e-171	0.48
	P2RY1_MELGA	P2RY1	P2Y purinoceptor 1	3.573e-156	0.55
	AA1R_RAT	Adora1	Adenosine receptor A1	4.368e-153	0.41
	MBTA_MYCTU	mbtA	Salicyl-AMP ligase / salicyl-S-ArCP synthetase	1.321e-151	0.39
	DNPH1_HUMAN	DNPH1	2'-deoxynucleoside 5'-phosphate N-hydrolase 1	1.465e-137	0.44
	DNPH1_RAT	Dnph1	2'-deoxynucleoside 5'-phosphate N-hydrolase 1	2.428e-135	0.44
	OXGR1_RAT	Oxgr1	2-oxoglutarate receptor 1	2.472e-133	0.36
	IF4E_MOUSE	Eif4e	Eukaryotic translation initiation factor 4E	2.382e-129	0.56
	IF4E_RABIT	EIF4E	Eukaryotic translation initiation factor 4E	1.791e-124	0.71
	P2RY1_RAT	P2ry1	P2Y purinoceptor 1	5.406e-115	0.57
	AA2AR_RAT	Adora2a	Adenosine receptor A2a	2.086e-102	0.41
	KTHY_HUMAN	DTYMK	Thymidylate kinase	2.119e-97	0.52
	C3SIU2_ECOLX	metJ	Met repressor	2.319e-95	0.37
	AA1R_CHICK	ADORA1	Adenosine receptor A1	4.088e-95	0.35
	AA3R_RAT	Adora3	Adenosine receptor A3	9.769e-93	0.4
	AA3R_HUMAN	ADORA3	Adenosine receptor A3	1.015e-91	0.46
	PARG_BOVIN	PARG	Poly(ADP-ribose) glycohydrolase	1.546e-89	0.52
	DNM3B_HUMAN	DNMT3B	DNA (cytosine-5)-methyltransferase 3B	2.892e-89	0.35
	IMDH1_HUMAN	IMPDH1	Inosine-5'-monophosphate dehydrogenase 1	1.486e-88	0.49
	DCAM_HUMAN	AMD1	S-adenosylmethionine decarboxylase proenzyme	2.374e-79	0.36
	IMDH2_MOUSE	Impdh2	Inosine-5'-monophosphate dehydrogenase 2	5.945e-79	0.48
	P2Y11_HUMAN	P2RY11	P2Y purinoceptor 11	5.927e-77	0.53
	B4GT1_HUMAN	B4GALT1	Beta-1,4-galactosyltransferase 1	1.337e-76	0.44
	SIAT1_HUMAN	ST6GAL1	Beta-galactoside alpha-2,6-sialyltransferase 1	1.69e-75	0.36
	P2RY4_RAT	P2ry4	P2Y purinoceptor 4	2.644e-75	0.55
	AA1R_HUMAN	ADORA1	Adenosine receptor A1	2.077e-74	0.48
	MTAP_MOUSE	Mtap	S-methyl-5'-thioadenosine phosphorylase	9.704e-74	0.35
	PUR6_CHICK	AIRC	Multifunctional protein ADE2	4.733e-73	0.41
	KAD2_RAT	Ak2	Adenylate kinase 2, mitochondrial	1.115e-72	0.5
	SNAT_SHEEP	AANAT	Serotonin N-acetyltransferase	4.541e-72	0.34
	DHE3_BOVIN	GLUD1	Glutamate dehydrogenase 1, mitochondrial	5.951e-72	0.48
	P2RX1_HUMAN	P2RX1	P2X purinoceptor 1	9.653e-72	0.55
	AA1R_CAVPO	ADORA1	Adenosine receptor A1	1.017e-70	0.39
	HPRT_HUMAN	HPRT1	Hypoxanthine-guanine phosphoribosyltransferase	2.301e-69	0.69
	ADK_TOXGO	AK	Adenosine kinase	5.077e-69	0.36
	RN5A_MOUSE	Rnasel	2-5A-dependent ribonuclease	1.292e-67	0.49
	SYQ_HUMAN	QARS	Glutamine--tRNA ligase	3.985e-66	0.44
	PYRF_METTH	pyrF	Orotidine 5'-phosphate decarboxylase	7.73e-65	0.36
	S29A1_HUMAN	SLC29A1	Equilibrative nucleoside transporter 1	7.951e-65	0.36
	HSP7C_BOVIN	HSPA8	Heat shock cognate 71 kDa protein	2.346e-64	0.53
	P2RX4_MOUSE	P2rx4	P2X purinoceptor 4	2.587e-64	0.55
	P2RX5_RAT	P2rx5	P2X purinoceptor 5	2.587e-64	0.55
	P2RX6_RAT	P2rx6	P2X purinoceptor 6	2.587e-64	0.55
	MENB_MYCTU	menB	1,4-dihydroxy-2-naphthoyl-CoA synthase	3.69e-64	0.35
	METK1_RAT	Mat1a	S-adenosylmethionine synthase isoform type-1	4.577e-64	0.4
	ENTE_ECOLI	entE	Enterobactin synthase component E	1.658e-63	0.42
	GPR17_HUMAN	GPR17	Uracil nucleotide/cysteinyl leukotriene receptor	7.74e-63	0.53
	METK2_RAT	Mat2a	S-adenosylmethionine synthase isoform type-2	1.195e-62	0.52
	KAD3_RAT	Ak3	GTP:AMP phosphotransferase AK3, mitochondrial	2.173e-60	0.5
	SYRC_HUMAN	RARS	Arginine--tRNA ligase, cytoplasmic	2.606e-60	0.44
	SPEE_HUMAN	SRM	Spermidine synthase	9.152e-60	0.31
	RN5A_HUMAN	RNASEL	2-5A-dependent ribonuclease	1.132e-59	0.49
	G3P_HUMAN	GAPDH	Glyceraldehyde-3-phosphate dehydrogenase	4.543e-59	0.4
	FUT6_HUMAN	FUT6	Alpha-(1,3)-fucosyltransferase 6	1.012e-58	0.49
	DPOG1_HUMAN	POLG	DNA polymerase subunit gamma-1	4.895e-58	0.36
	BIRA_ECOLI	birA	Bifunctional ligase/repressor BirA	3.435e-57	0.47
	AMPD1_RABIT	AMPD1	AMP deaminase 1	3.079e-56	0.43
	SAHH_HUMAN	AHCY	Adenosylhomocysteinase	3.825e-55	0.37
	GGTA1_BOVIN	GGTA1	N-acetyllactosaminide alpha-1,3-galactosyltransferase	1.666e-54	0.45
	Q8KHJ3_NEIME	lgtC	Alpha 1,4 galactosyltransferase	1.666e-54	0.45
	RNAS1_HUMAN	RNASE1	Ribonuclease pancreatic	3.427e-54	0.45
	RNAS2_HUMAN	RNASE2	Non-secretory ribonuclease	3.427e-54	0.45
	Q99MI5_RAT	LOC100912604	Spermidine synthase	5.017e-54	0.31
	Q9HX69_PSEAE	rocR	RocR	3.918e-53	0.44
	P2RY2_RAT	P2ry2	P2Y purinoceptor 2	9.229e-53	0.44
	POLG_POL1M		Genome polyprotein	1.669e-52	0.43
	PANE_ECOLI	panE	2-dehydropantoate 2-reductase	2.047e-52	0.43
	PYRF_YEAST	URA3	Orotidine 5'-phosphate decarboxylase	6.38e-52	0.49
	DPOLB_HUMAN	POLB	DNA polymerase beta	3.052e-51	0.51
	BIP_HUMAN	HSPA5	Endoplasmic reticulum chaperone BiP	8.188e-51	0.53
	ENTP1_BOVIN	ENTPD1	Ectonucleoside triphosphate diphosphohydrolase 1	1.395e-50	0.42
	PNPH_HUMAN	PNP	Purine nucleoside phosphorylase	5.647e-50	0.44
	DOT1L_HUMAN	DOT1L	Histone-lysine N-methyltransferase, H3 lysine-79 specific	7.619e-49	0.35
	AA2AR_HUMAN	ADORA2A	Adenosine receptor A2a	6.533e-48	0.38
	Q70E71_9ENTE	aac(6')-Ii	Aminoglycoside N(6')-acetyltransferase	1.866e-47	0.36
	SPSY_HUMAN	SMS	Spermine synthase	4.618e-47	0.31
	Q8T6J6_PLAFA	ompdc	Orotidine 5'-monophosphate decarboxylase	1.169e-46	0.38
	G3PC_LEIME	GAPC	Glyceraldehyde-3-phosphate dehydrogenase, cytosolic	1.54e-45	0.29
	SYTC_HUMAN	TARS	Threonine--tRNA ligase, cytoplasmic	1.598e-44	0.37
	Q3ZDS5_9HEPC		NS5B	1.991e-44	0.57
	BPL1_HUMAN	HLCS	Biotin--protein ligase	4.849e-44	0.47
	MSHC_MYCTU	mshC	L-cysteine:1D-myo-inositol 2-amino-2-deoxy-alpha-D-glucopyranoside ligase	1.123e-43	0.36
	ADK_HUMAN	ADK	Adenosine kinase	1.208e-43	0.36
	G3PG_TRYCR		Glyceraldehyde-3-phosphate dehydrogenase, glycosomal	2.717e-43	0.39
	XGPT_ECOLI	gpt	Xanthine phosphoribosyltransferase	1.857e-41	0.34
	P2RX4_RAT	P2rx4	P2X purinoceptor 4	3.225e-41	0.55
	IMDH2_HUMAN	IMPDH2	Inosine-5'-monophosphate dehydrogenase 2	5.364e-41	0.54
	SYHC_HUMAN	HARS	Histidine--tRNA ligase, cytoplasmic	5.827e-41	0.34
	ENPL_PIG	HSP90B1	Endoplasmin	1.48e-40	0.33
	KMT5C_HUMAN	KMT5C	Histone-lysine N-methyltransferase KMT5C	1.48e-40	0.33
	SETB1_HUMAN	SETDB1	Histone-lysine N-methyltransferase SETDB1	1.48e-40	0.33
	NADK1_LISMF	nadK1	NAD kinase 1	3.91e-40	0.33
	NADK_STAAC	nadK	NAD kinase	3.91e-40	0.33
	ANM7_HUMAN	PRMT7	Protein arginine N-methyltransferase 7	4.038e-40	0.33
	PARG_HUMAN	PARG	Poly(ADP-ribose) glycohydrolase	1.14e-39	0.51
	UMPS_HUMAN	UMPS	Uridine 5'-monophosphate synthase	3.655e-39	0.33
	P2RX4_HUMAN	P2RX4	P2X purinoceptor 4	3.05e-38	0.55
	DPOD1_HUMAN	POLD1	DNA polymerase delta catalytic subunit	5.362e-38	0.31
	AMPD_ARATH	AMPD	AMP deaminase	7.246e-37	0.3
	UL97_HCMVA	UL97	Serine/threonine protein kinase UL97	9.851e-37	0.3
	A0A0E7NXW5_STAAU	birA	Bifunctional ligase/repressor BirA	1.041e-36	0.47
	ISPE_ECOLI	ispE	4-diphosphocytidyl-2-C-methyl-D-erythritol kinase	5.797e-36	0.29
	KITH_RAT	Tk1	Thymidine kinase, cytosolic	7.848e-36	0.46
	P2RY6_RAT	P2ry6	P2Y purinoceptor 6	2.351e-35	0.42
	RNAS1_BOVIN	RNASE1	Ribonuclease pancreatic	3.623e-35	0.41
	AA1R_RABIT	ADORA1	Adenosine receptor A1	6.869e-35	0.29
	AA3R_RABIT	ADORA3	Adenosine receptor A3	6.869e-35	0.29
	RAC1_HUMAN	RAC1	Ras-related C3 botulinum toxin substrate 1	4.2e-32	0.75
	P2RY1_HUMAN	P2RY1	P2Y purinoceptor 1	2.555e-31	0.57
	SYIC_HUMAN	IARS	Isoleucine--tRNA ligase, cytoplasmic	1.193e-29	0.36
	AA2BR_HUMAN	ADORA2B	Adenosine receptor A2b	6.332e-29	0.39
	NMT_YEAST	NMT1	Glycylpeptide N-tetradecanoyltransferase	2.359e-28	0.36
	CYAA_BACAN	cya	Calmodulin-sensitive adenylate cyclase	3.474e-28	0.44
	SYI_ECOLI	ileS	Isoleucine--tRNA ligase	4.854e-28	0.36
	P2RX1_RAT	P2rx1	P2X purinoceptor 1	3.358e-27	0.61
	DPOLA_HUMAN	POLA1	DNA polymerase alpha catalytic subunit	1.259e-26	0.46
	PARP1_MOUSE	Parp1	Poly [ADP-ribose] polymerase 1	2.132e-26	0.32
	S29A1_RAT	Slc29a1	Equilibrative nucleoside transporter 1	8.028e-26	0.33
	AA2AR_MOUSE	Adora2a	Adenosine receptor A2a	9.172e-26	0.3
	ST1E1_BOVIN	SULT1E1	Estrogen sulfotransferase	2.908e-25	0.32
	EZH1_HUMAN	EZH1	Histone-lysine N-methyltransferase EZH1	4.3e-24	0.33
	SUV91_HUMAN	SUV39H1	Histone-lysine N-methyltransferase SUV39H1	4.3e-24	0.33
	CDC42_HUMAN	CDC42	Cell division control protein 42 homolog	7.952e-24	0.75
	B4GT1_BOVIN	B4GALT1	Beta-1,4-galactosyltransferase 1	1.447e-22	0.45
	PNPH_RAT	Pnp	Purine nucleoside phosphorylase	1.644e-22	0.37
	ADCYA_HUMAN	ADCY10	Adenylate cyclase type 10	4.587e-22	0.36
	PLCG1_HUMAN	PLCG1	1-phosphatidylinositol 4,5-bisphosphate phosphodiesterase gamma-1	1.053e-21	0.48
	PNPH_MOUSE	Pnp	Purine nucleoside phosphorylase	3.565e-21	0.35
	SAHH_RAT	Ahcy	Adenosylhomocysteinase	4.701e-21	0.33
	PANC_MYCTU	panC	Pantothenate synthetase	6.58e-21	0.38
	SYMC_HUMAN	MARS	Methionine--tRNA ligase, cytoplasmic	1.562e-20	0.37
	DNMT1_HUMAN	DNMT1	DNA (cytosine-5)-methyltransferase 1	2.281e-20	0.36
	ITPR1_RAT	Itpr1	Inositol 1,4,5-trisphosphate receptor type 1	1.417e-18	0.36
	IUNH_CRIFA	IUNH	Inosine-uridine preferring nucleoside hydrolase	1.534e-18	0.37
	O15727_TRYBB		Inosine-adenosine-guanosine-nucleoside hydrolase	1.534e-18	0.37
	TRPM2_HUMAN	TRPM2	Transient receptor potential cation channel subfamily M member 2	6.444e-18	0.35
	POLG_HCVBK		Genome polyprotein	1.219e-17	0.32
	PUR9_HUMAN	ATIC	Bifunctional purine biosynthesis protein PURH	3.761e-17	0.39
	P2RY2_MOUSE	P2ry2	P2Y purinoceptor 2	1.11e-16	0.44
	Q4VQ11_PIG		Adenosine receptor A1	1.11e-16	0.33
	ANM1_HUMAN	PRMT1	Protein arginine N-methyltransferase 1	2.22e-16	0.33
	ADH1A_HUMAN	ADH1A	Alcohol dehydrogenase 1A	4.441e-16	0.46
	HSP7C_HUMAN	HSPA8	Heat shock cognate 71 kDa protein	4.441e-16	0.53
	DPOL_HHV1K		DNA polymerase catalytic subunit	6.661e-16	0.31
	ADA_BOVIN	ADA	Adenosine deaminase	2.331e-15	0.34
	DCAM_RAT	Amd1	S-adenosylmethionine decarboxylase proenzyme	9.77e-15	0.35
	KMT2A_HUMAN	KMT2A	Histone-lysine N-methyltransferase 2A	9.992e-15	0.33
	AA1R_MOUSE	Adora1	Adenosine receptor A1	3.797e-14	0.32
	P2RX2_RAT	P2rx2	P2X purinoceptor 2	5.673e-14	0.55
	EHMT1_HUMAN	EHMT1	Histone-lysine N-methyltransferase EHMT1	1.481e-13	0.33
	AA2AR_CAVPO	ADORA2A	Adenosine receptor A2a	2.24e-13	0.36
	TPMT_HUMAN	TPMT	Thiopurine S-methyltransferase	7.155e-13	0.33
	F16P1_PIG	FBP1	Fructose-1,6-bisphosphatase 1	9.409e-13	0.48
	ADRB2_MESAU	ADRB2	Beta-2 adrenergic receptor	1.109e-12	0.28
	PNPH_BOVIN	PNP	Purine nucleoside phosphorylase	1.396e-12	0.34
	E1BN64_BOVIN	PDE3B	Phosphodiesterase	1.939e-12	0.44
	DPOL_HHV11		DNA polymerase catalytic subunit	2.312e-12	0.31
	PARG_RAT	Parg	Poly(ADP-ribose) glycohydrolase	3.163e-12	0.51
	SAHH_MOUSE	Ahcy	Adenosylhomocysteinase	7.896e-12	0.33
	SETD7_HUMAN	SETD7	Histone-lysine N-methyltransferase SETD7	1.037e-11	0.33
	DPOL_VZVD		DNA polymerase catalytic subunit	2.995e-11	0.31
	ADCY2_RAT	Adcy2	Adenylate cyclase type 2	3.829e-11	0.31
	ADCY5_RAT	Adcy5	Adenylate cyclase type 5	1.164e-10	0.29
	5NTD_RAT	Nt5e	5'-nucleotidase	1.665e-10	0.53
	P2Y12_HUMAN	P2RY12	P2Y purinoceptor 12	1.673e-10	0.57
	XDH_HUMAN	XDH	Xanthine dehydrogenase/oxidase	2.369e-10	0.34
	P2Y12_RAT	P2ry12	P2Y purinoceptor 12	2.699e-10	0.55
	HS71A_HUMAN	HSPA1A	Heat shock 70 kDa protein 1A	2.745e-10	0.55
	ENPL_CANLF	HSP90B1	Endoplasmin	5.715e-10	0.55
	Q9WKE8_9HIV1	reverse transcriptase	Reverse transcriptase	6.337e-10	0.59
	CPT1B_RAT	Cpt1b	Carnitine O-palmitoyltransferase 1, muscle isoform	2.186e-09	0.39
	AA1R_BOVIN	ADORA1	Adenosine receptor A1	3.542e-09	0.38
	KITH_HUMAN	TK1	Thymidine kinase, cytosolic	5.804e-09	0.32
	PSA_HUMAN	NPEPPS	Puromycin-sensitive aminopeptidase	5.916e-09	0.29
	TYSY_LACCA	thyA	Thymidylate synthase	9.609e-09	0.37
	OGT1_HUMAN	OGT	UDP-N-acetylglucosamine--peptide N-acetylglucosaminyltransferase 110 kDa subunit	1.882e-08	0.41
	TYPH_HUMAN	TYMP	Thymidine phosphorylase	4.585e-08	0.37
	CDD_MOUSE	Cda	Cytidine deaminase	5.04e-08	0.31
	M3K7_HUMAN	MAP3K7	Mitogen-activated protein kinase kinase kinase 7	5.572e-08	0.55
	ECE1_BOVIN	ECE1	Endothelin-converting enzyme 1	6.112e-08	0.29
	Q72547_9HIV1	pol	Reverse transcriptase/RNaseH	6.897e-08	0.42
	CLAT_HUMAN	CHAT	Choline O-acetyltransferase	1.169e-07	0.4
	INMT_HUMAN	INMT	Indolethylamine N-methyltransferase	1.507e-07	0.33
	ADA_HUMAN	ADA	Adenosine deaminase	4.896e-07	0.33
	Q9Y0I0_9TRYP	AT1	Adenosine transporter 1	5.25e-07	0.33
	EHMT2_HUMAN	EHMT2	Histone-lysine N-methyltransferase EHMT2	7.523e-07	0.33
	AA3R_MOUSE	Adora3	Adenosine receptor A3	1.067e-06	0.3
	DHB1_HUMAN	HSD17B1	Estradiol 17-beta-dehydrogenase 1	1.912e-06	0.3
	LUCI_AQULA		Luciferin 4-monooxygenase	2.133e-06	0.32
	IF4E_HUMAN	EIF4E	Eukaryotic translation initiation factor 4E	2.995e-06	0.56
	ADK_RAT	Adk	Adenosine kinase	4.469e-06	0.36
	Q8JXU8_9HEPC	NS5B	RNA-directed RNA polymerase	4.691e-06	0.51
	TMIG3_HUMAN	TMIGD3	Transmembrane domain-containing protein TMIGD3	5.419e-06	0.33

## Sheet: SuperPred
Exported data
Target Name	ChEMBL-ID	UniProt ID	PDB Visualization	TTD ID	Probability	Model accuracy
Nuclear factor NF-kappa-B p105 subunit	CHEMBL3251	P19838	1SVC	Not Available	0.9857	0.9609
Bloom syndrome protein	CHEMBL1293237	P54132	4O3M	Not Available	0.9795	0.7006
Tyrosyl-DNA phosphodiesterase 1	CHEMBL1075138	Q9NUW8	6N0D	Not Available	0.9759	0.7122
Uracil nucleotide/cysteinyl leukotriene receptor	CHEMBL1075162	Q13304	Not Available	Not Available	0.9654	0.8033
Pregnane X receptor	CHEMBL3401	O75469	6TFI	T82702	0.938	0.9473
Casein kinase II alpha/beta	CHEMBL3038477	P67870	6TLS	T51565	0.9335	0.9923
Dual specificity protein phosphatase 3	CHEMBL2635	P51452	3F81	Not Available	0.9016	0.94
Ribosomal protein S6 kinase alpha 3	CHEMBL2345	P51812	4D9T	Not Available	0.8996	0.9564
Kruppel-like factor 5	CHEMBL1293249	Q13887	Not Available	Not Available	0.8903	0.8633
Adenosine A1 receptor	CHEMBL226	P30542	5N2S	T92072	0.8792	0.9593
G-protein coupled receptor 6	CHEMBL3714130	P46095	Not Available	Not Available	0.8787	0.9736
C-X-C chemokine receptor type 4	CHEMBL2107	P61073	3ODU	T96079	0.872	0.931
DNA topoisomerase II alpha	CHEMBL1806	P11388	6ZY5	T17048	0.8607	0.89
MAP kinase ERK2	CHEMBL4040	P28482	6SLG	Not Available	0.8578	0.8382
Anandamide amidohydrolase	CHEMBL2243	O00519	Not Available	T11754	0.8572	0.9753
DNA-(apurinic or apyrimidinic site) lyase	CHEMBL5619	P27695	6BOW	T13348	0.8543	0.9111
Thymidylate synthase	CHEMBL1952	P04818	3GH0	T98397	0.8465	0.9353
Endoplasmic reticulum-associated amyloid beta-peptide-binding protein	CHEMBL4159	Q99714	2O23	Not Available	0.8387	0.7016
Transcription intermediary factor 1-alpha	CHEMBL3108638	O15164	4YBM	Not Available	0.8259	0.9556
LSD1/CoREST complex	CHEMBL3137262	O60341	5L3D	Not Available	0.8221	0.9709
5'-nucleotidase	CHEMBL5957	P21589	6TVE	Not Available	0.8138	0.9778
Cyclooxygenase-1	CHEMBL221	P23219	6Y3C	Not Available	0.799	0.9017
Stimulator of interferon genes protein	CHEMBL4523377	Q86WV6	6NT5	Not Available	0.7978	0.9548
NT-3 growth factor receptor	CHEMBL5608	Q16288	6KZD	Not Available	0.7956	0.9589
Glycine transporter 2	CHEMBL3060	Q9Y345	Not Available	Not Available	0.7897	0.9917
PRMT5/MEP50 complex	CHEMBL3137261	O14744	6V0P	T82665	0.7806	1
Dual specificity phosphatase Cdc25C	CHEMBL2378	P30307	3OP3	Not Available	0.7756	0.9667
Lysine-specific demethylase 5A	CHEMBL2424504	P29375	5V9P	Not Available	0.7744	0.9923
G-protein coupled bile acid receptor 1	CHEMBL5409	Q8TDU6	7CFM	T86273	0.7653	0.9365
Acetyl-CoA carboxylase 2	CHEMBL4829	O00763	3TDC	T08922	0.7584	0.98
Lysosomal Pro-X carboxypeptidase	CHEMBL2335	P42785	3N2Z	Not Available	0.756	1
Acetyl-CoA carboxylase 1	CHEMBL3351	Q13085	6G2H	Not Available	0.751	0.9304
Nuclear factor erythroid 2-related factor 2	CHEMBL1075094	Q16236	2FLU	Not Available	0.7469	0.96
Phosphodiesterase 3B	CHEMBL290	Q13370	1SO2	Not Available	0.7367	0.94
Phosphodiesterase 3A	CHEMBL241	Q14432	7LRC	T88975	0.7343	0.9294
G-protein coupled receptor 35	CHEMBL1293267	Q9HC97	Not Available	Not Available	0.7292	0.8934
Glycine receptor subunit alpha-1	CHEMBL5845	P23415	4X5T	T50269	0.7291	0.9071
G-protein coupled receptor 120	CHEMBL5339	Q5NUL3	Not Available	Not Available	0.7276	0.9578
DCN1-like protein 1	CHEMBL4105838	Q96GG9	6BG3	Not Available	0.7225	0.95
Sodium channel protein type III alpha subunit	CHEMBL5163	Q9NY46	Not Available	T76937	0.7209	0.969
Phosphodiesterase 5A	CHEMBL1827	O76074	3BJC	T07663	0.7193	0.9955
Sphingosine 1-phosphate receptor Edg-8	CHEMBL2274	Q9H228	Not Available	T50089	0.7139	1
Arachidonate 12-lipoxygenase	CHEMBL3687	P18054	3D3L	Not Available	0.7087	0.7557
Glutamate receptor ionotropic, AMPA 2	CHEMBL4016	P42262	2WJW	T42392	0.6995	0.8692
Cathepsin D	CHEMBL2581	P07339	4OD9	T67102	0.6987	0.9895
Cannabinoid CB2 receptor	CHEMBL253	P34972	6KPF	Not Available	0.694	0.9725
Integrin alpha-5/beta-1	CHEMBL2095226	P05556	7NWL	T01851	0.6873	0.9639
Growth factor receptor-bound protein 2	CHEMBL3663	P62993	1GRI	Not Available	0.6864	0.9
Mineralocorticoid receptor	CHEMBL1994	P08235	4PF3	Not Available	0.6846	1
Phosphodiesterase 11A	CHEMBL2717	Q9HCR9	Not Available	Not Available	0.6785	0.85
Macrophage migration inhibitory factor	CHEMBL2085	P14174	6B1K	T39977	0.6687	0.8078
Histone deacetylase 2	CHEMBL1937	Q92769	7KBG	T51191	0.662	0.9475
Protein-tyrosine phosphatase 2C	CHEMBL3864	Q06124	5EHR	T13057	0.652	0.9442
Protein-arginine N-methyltransferase 1	CHEMBL5524	Q99873	6NT2	Not Available	0.6478	0.9667
Proteasome component C5	CHEMBL4208	P20618	6KWY	Not Available	0.6462	0.9
Inhibitor of nuclear factor kappa B kinase alpha subunit	CHEMBL3476	O15111	5EBZ	Not Available	0.6406	0.9583
PI3-kinase p110-alpha/p85-alpha	CHEMBL2111367	P27986	4JPS	T80276	0.6393	0.9433
Ras-related protein Rab-9A	CHEMBL1293294	P51151	1WMS	T66350	0.6375	0.8767
Prostanoid EP2 receptor	CHEMBL1881	P43116	7CX2	T38529	0.6355	0.93
Transmembrane protease serine 6	CHEMBL1795139	Q8IU80	Not Available	Not Available	0.6276	0.9833
Kelch-like ECH-associated protein 1	CHEMBL2069156	Q14145	6WCQ	Not Available	0.6239	0.8238
Toll-like receptor 4	CHEMBL5255	O00206	4G8A	T81443	0.6224	0.925
ADAM10	CHEMBL5028	O14672	6BE6	T31902	0.6215	0.975
Hypoxia-inducible factor 1 alpha	CHEMBL4261	Q16665	4H6J	Not Available	0.62	0.8514
Niemann-Pick C1 protein	CHEMBL1293277	O15118	6W5S	Not Available	0.6193	0.8111
G protein-coupled receptor kinase 5	CHEMBL5678	P34947	4TND	Not Available	0.6158	0.88
Cysteine protease ATG4B	CHEMBL1741221	Q9Y4P1	2CY7	Not Available	0.6149	0.875
Inosine-5'-monophosphate dehydrogenase 2	CHEMBL2002	P12268	6I0M	T86573	0.6111	0.9821
Nitric-oxide synthase, endothelial	CHEMBL4803	P29474	4D1P	T06046	0.6105	0.86
Protein kinase N1	CHEMBL3384	Q16512	4OTH	Not Available	0.6079	0.8071
Cyclin-dependent kinase 4/cyclin D1	CHEMBL1907601	P11802	2W96	T12355	0.6066	0.9899
Coagulation factor XIII	CHEMBL4530	P00488	4KTY	Not Available	0.6031	0.96
Neprilysin	CHEMBL1944	P08473	6SUK	T05409	0.5979	0.9263
Sphingosine 1-phosphate receptor Edg-6	CHEMBL3230	O95977	Not Available	Not Available	0.5957	0.9401
Tissue factor pathway inhibitor	CHEMBL3713062	P10646	5NMV	T78890	0.5953	0.9733
Histone deacetylase 10	CHEMBL5103	Q969S8	Not Available	T94324	0.5951	0.9008
Glucose transporter	CHEMBL2535	P11166	6THA	Not Available	0.5931	0.9875
Protein tyrosine kinase 2 beta	CHEMBL5469	Q14289	4EKU	T07087	0.5883	0.9103
Pyrimidinergic receptor P2Y4	CHEMBL2123	P51582	Not Available	T82083	0.5881	0.9339
Tryptophan 2,3-dioxygenase	CHEMBL2140	P48775	6PYZ	Not Available	0.5876	0.9846
T-cell protein-tyrosine phosphatase	CHEMBL3807	P17706	1L8K	Not Available	0.5868	0.93
Protein farnesyltransferase	CHEMBL2094108	P49354	2H6F	T86428	0.5862	0.9792
DNA topoisomerase I	CHEMBL1781	P11387	1K4T	T09826	0.5747	0.97
Leukotriene A4 hydrolase	CHEMBL4618	P09960	3U9W	T03691	0.5744	0.9786
Melanin-concentrating hormone receptor 1	CHEMBL344	Q99705	Not Available	T09572	0.5728	0.925
Cyclin-dependent kinase 5/CDK5 activator 1	CHEMBL1907600	Q00535	1UNL	T20973	0.569	0.9303
Misshapen-like kinase 1	CHEMBL5518	Q8N4C8	Not Available	Not Available	0.5664	0.74
Cytochrome P450 2A6	CHEMBL5282	P11509	2FDV	T06455	0.566	0.7178
Vascular endothelial growth factor receptor 1	CHEMBL1868	P17948	5T89	Not Available	0.5649	0.9647
Kallikrein 7	CHEMBL2443	P49862	2QXI	Not Available	0.5635	0.94
Tyrosine-protein kinase receptor UFO	CHEMBL4895	P30530	5U6B	T82383	0.5626	0.9095
Hypoxanthine-guanine phosphoribosyltransferase	CHEMBL2360	P00492	5HIA	Not Available	0.5569	0.8738
Glutamate NMDA receptor; GRIN1/GRIN2B	CHEMBL1907603	Q05586	5EWM	Not Available	0.555	0.9589
Phosphodiesterase 4D	CHEMBL288	Q08499	5WH6	T02001	0.555	0.975
Platelet-derived growth factor receptor alpha	CHEMBL2007	P16234	7LBF	T53524	0.5532	0.9107
Egl nine homolog 1	CHEMBL5697	Q9GZT9	4BQY	Not Available	0.5531	0.934
Serine/threonine-protein kinase mTOR	CHEMBL2842	P42345	6BCX	T75243	0.551	0.9278
NADPH oxidase 1	CHEMBL1287628	Q9Y5S8	Not Available	Not Available	0.5505	0.9548
C5a anaphylatoxin chemotactic receptor	CHEMBL2373	P21730	6C1R	T15439	0.5503	0.9262
Proteinase-activated receptor 1	CHEMBL3974	P25116	3VW7	T36483	0.5485	0.9778
Androgen Receptor	CHEMBL1871	P10275	3V49	T11211	0.5468	0.9643
Proteasome subunit beta type-9	CHEMBL1944495	P28065	6E5B	Not Available	0.5452	0.975
Thyroid hormone receptor alpha	CHEMBL1860	P10827	3ILZ	T79591	0.5352	0.9915
Platelet-derived growth factor receptor	CHEMBL2095189	P09619	3MJG	T53524	0.5333	0.7167
Complement factor D	CHEMBL2176771	P00746	6QMT	T66383	0.5275	0.98
Tyrosine-protein kinase ITK/TSK	CHEMBL2959	Q08881	4HCU	T91761	0.5233	0.95
Apelin receptor	CHEMBL1628481	P35414	5VBL	T65783	0.5232	0.9789
Peptidyl-prolyl cis-trans isomerase NIMA-interacting 1	CHEMBL2288	Q13526	1PIN	T16308	0.5223	0.9171
Glycogen synthase kinase-3 alpha	CHEMBL2850	P49840	Not Available	Not Available	0.5183	0.8884
dUTP pyrophosphatase	CHEMBL5203	P33316	3ARA	T39054	0.5177	0.9918
Sodium/hydrogen exchanger 1	CHEMBL2781	P19634	7DSX	T82028	0.5155	0.9024
Dual specificity protein kinase CLK4	CHEMBL4203	Q9HAZ1	6FYV	Not Available	0.5147	0.9445
Dual-specificity tyrosine-phosphorylation regulated kinase 1A	CHEMBL2292	Q13627	6S14	T92803	0.5059	0.9324
Histamine H4 receptor	CHEMBL3759	Q9H3N8	Not Available	Not Available	0.5054	0.9381
Lipoxin A4 receptor	CHEMBL4227	P25090	6OMM	Not Available	0.5045	1
Voltage-gated T-type calcium channel alpha-1H subunit	CHEMBL1859	O95180	Not Available	T54644	0.501	0.9857

## Sheet: ChEMBL
The table below displays ChEMBL targets which are predicted to interact with CHEMBL1229250. The target prediction returns four classes: ‘active’ or ‘inactive’ depending on whether or not CHEMBL1229250 is predicted to interact or not with the target. The value returned can also be 'empty' if the model was not able to predict the compound or 'both' if it could not conclude. The predictions are give…
Target	Target Pref. Name	Confidence 70%	Confidence 80%	Confidence 90%	Activity Threshold
CHEMBL2902	Dihydrofolate reductase	inactive	inactive	both	6
CHEMBL2725	Beta-lactamase	inactive	inactive	both	6
CHEMBL5062	Coagulation factor X	empty	empty	empty	6.5
CHEMBL1947	Thyroid hormone receptor beta-1	empty	empty	both	7
CHEMBL2157850	Ubiquitin carboxyl-terminal hydrolase 7	empty	empty	active	6
CHEMBL226	Adenosine A1 receptor	inactive	inactive	inactive	7
CHEMBL4618	Leukotriene A4 hydrolase	empty	active	both	6
CHEMBL1075145	Transitional endoplasmic reticulum ATPase	inactive	inactive	both	6
CHEMBL1827	Phosphodiesterase 5A	empty	empty	empty	6
CHEMBL4793	Dipeptidyl peptidase IX	empty	inactive	inactive	6
CHEMBL3229	Anandamide amidohydrolase	empty	active	active	6
CHEMBL5880	Interleukin-2	active	active	active	6
CHEMBL4552	Peripheral-type benzodiazepine receptor	inactive	inactive	inactive	6
CHEMBL2888	Metabotropic glutamate receptor 3	empty	inactive	both	7
CHEMBL1907596	Neuronal acetylcholine receptor; alpha4/beta2	empty	empty	both	5
CHEMBL2334	Caspase-3	empty	inactive	inactive	6
CHEMBL5498	Muscarinic acetylcholine receptor M3	empty	inactive	both	7
CHEMBL4625	Apoptosis regulator Bcl-X	empty	inactive	both	5
CHEMBL233	Mu opioid receptor	inactive	inactive	inactive	7
CHEMBL1991	Inhibitor of nuclear factor kappa B kinase beta subunit	empty	empty	active	7.5
CHEMBL2283	Carbonic anhydrase II	active	active	both	6
CHEMBL5077	Butyrylcholinesterase	inactive	inactive	inactive	6
CHEMBL2056	Dopamine D1 receptor	inactive	inactive	inactive	7
CHEMBL4828	Synaptic vesicular amine transporter	empty	active	active	6
CHEMBL231	Histamine H1 receptor	inactive	inactive	inactive	7
CHEMBL219	Dopamine D4 receptor	inactive	inactive	inactive	7
CHEMBL2487	Beta amyloid A4 protein	inactive	inactive	inactive	6
CHEMBL1824	Receptor protein-tyrosine kinase erbB-2	inactive	inactive	inactive	7.5
CHEMBL3969	Carbonic anhydrase VB	empty	inactive	inactive	6
CHEMBL1907594	Neuronal acetylcholine receptor; alpha3/beta4	inactive	inactive	inactive	5
CHEMBL2652	Phosphodiesterase 2A	inactive	inactive	inactive	6
CHEMBL3202	Prolyl endopeptidase	inactive	inactive	inactive	6
CHEMBL3571	Cannabinoid CB1 receptor	inactive	inactive	inactive	7
CHEMBL5896	Lysine-specific demethylase 4A	inactive	inactive	inactive	6
CHEMBL1907595	Neuronal acetylcholine receptor; alpha4/beta4	empty	inactive	inactive	5
CHEMBL1825	TNF-alpha	empty	empty	both	6
CHEMBL3798	Calcitonin gene-related peptide type 1 receptor	empty	inactive	both	7
CHEMBL218	Cannabinoid CB1 receptor	inactive	inactive	inactive	7
CHEMBL224	Serotonin 2a (5-HT2a) receptor	inactive	inactive	inactive	7
CHEMBL6031	Histone-lysine N-methyltransferase, H3 lysine-9 specific 5	inactive	inactive	inactive	6
CHEMBL4801	Caspase-1	empty	empty	empty	6
CHEMBL2189121	GTPase KRas	empty	empty	inactive	6
CHEMBL4430	Cytochrome P450 17A1	empty	inactive	inactive	6
CHEMBL3313832	Lysine-specific demethylase 4B	inactive	inactive	inactive	6.5
CHEMBL2111432	PI3-kinase p110-delta/p85-alpha	empty	empty	both	6
CHEMBL4408	Phosphodiesterase 8B	empty	empty	inactive	6
CHEMBL3429	Estrogen-related receptor alpha	empty	active	both	7
CHEMBL1941	Histamine H2 receptor	inactive	inactive	inactive	7
CHEMBL208	Progesterone receptor	inactive	inactive	inactive	7
CHEMBL220	Acetylcholinesterase	inactive	inactive	inactive	6
CHEMBL4150	Enoyl-acyl-carrier protein reductase	inactive	inactive	inactive	6
CHEMBL234	Dopamine D3 receptor	inactive	inactive	inactive	7
CHEMBL1809	Dihydrofolate reductase	empty	empty	both	6
CHEMBL1835	Thromboxane-A synthase	inactive	inactive	inactive	6
CHEMBL3788	Serine/threonine-protein kinase PLK4	inactive	inactive	inactive	7.5
CHEMBL1821	Muscarinic acetylcholine receptor M4	inactive	inactive	inactive	7
CHEMBL4018	Neuropeptide Y receptor type 2	inactive	inactive	inactive	7
CHEMBL2327	Neurokinin 2 receptor	empty	empty	empty	7
CHEMBL1907591	Neuronal acetylcholine receptor; alpha4/beta4	empty	inactive	both	5
CHEMBL2695	Focal adhesion kinase 1	active	active	active	7.5
CHEMBL2326	Carbonic anhydrase VII	empty	empty	inactive	6
CHEMBL3776	Caspase-8	empty	empty	empty	6
CHEMBL1944495	Proteasome subunit beta type-9	empty	empty	both	6
CHEMBL3004	Multidrug resistance-associated protein 1	empty	empty	active	6
CHEMBL4780	Acetylcholinesterase	active	active	active	6
CHEMBL4794	Vanilloid receptor	empty	inactive	inactive	5
CHEMBL235	Peroxisome proliferator-activated receptor gamma	empty	empty	both	7
CHEMBL1983	Serotonin 1d (5-HT1d) receptor	inactive	inactive	inactive	7
CHEMBL1798	Cysteinyl leukotriene receptor 1	empty	empty	inactive	7
CHEMBL1968	Epoxide hydrolase 1	inactive	inactive	inactive	6
CHEMBL5932	LIM domain kinase 2	inactive	inactive	inactive	7.5
CHEMBL3199	Acetylcholinesterase	empty	inactive	inactive	6
CHEMBL1942	Alpha-2b adrenergic receptor	inactive	inactive	inactive	7
CHEMBL237	Kappa opioid receptor	inactive	inactive	inactive	7
CHEMBL223	Alpha-1d adrenergic receptor	inactive	inactive	inactive	7
CHEMBL1822	Inosine-5'-monophosphate dehydrogenase 1	empty	inactive	both	6
CHEMBL3012	Phosphodiesterase 7A	inactive	inactive	inactive	6
CHEMBL3589	Adenosine kinase	empty	empty	active	6
CHEMBL5113	Orexin receptor 1	empty	empty	both	7
CHEMBL5891	Protein arginine N-methyltransferase 3	inactive	inactive	both	6
CHEMBL3991	Coagulation factor VII	inactive	inactive	inactive	6
CHEMBL1163125	Bromodomain-containing protein 4	empty	active	active	6
CHEMBL4768	Acetylcholinesterase	empty	empty	both	6
CHEMBL4973	Excitatory amino acid transporter 2	empty	inactive	both	6
CHEMBL222	Norepinephrine transporter	inactive	inactive	inactive	6
CHEMBL236	Delta opioid receptor	inactive	inactive	inactive	7
CHEMBL4608	Melanocortin receptor 5	inactive	inactive	inactive	7
CHEMBL1957	Insulin-like growth factor I receptor	inactive	inactive	inactive	7.5
CHEMBL4191	Monoglyceride lipase	inactive	inactive	inactive	6
CHEMBL3371	Serotonin 6 (5-HT6) receptor	inactive	inactive	inactive	7
CHEMBL3403	Butyrylcholinesterase	empty	inactive	inactive	6
CHEMBL2034	Glucocorticoid receptor	inactive	inactive	inactive	7
CHEMBL3464	Nitric oxide synthase, inducible	empty	inactive	both	6
CHEMBL286	Renin	inactive	inactive	inactive	6
CHEMBL4860	Apoptosis regulator Bcl-2	empty	empty	both	5
CHEMBL251	Adenosine A2a receptor	inactive	inactive	inactive	7
CHEMBL4653	Dipeptidyl peptidase IV	active	active	active	6
CHEMBL245	Muscarinic acetylcholine receptor M3	inactive	inactive	inactive	7
CHEMBL1075132	Heat shock protein 75 kDa, mitochondrial	active	active	both	6
CHEMBL1850	Dopamine D5 receptor	inactive	inactive	inactive	7
CHEMBL2007625	Isocitrate dehydrogenase [NADP] cytoplasmic	inactive	inactive	inactive	6
CHEMBL325	Histone deacetylase 1	inactive	inactive	inactive	6
CHEMBL3048	Nitric-oxide synthase, brain	inactive	inactive	inactive	6
CHEMBL2424	Glyoxalase I	empty	empty	inactive	6
CHEMBL319	Alpha-1a adrenergic receptor	inactive	inactive	inactive	7
CHEMBL3706	ADAM17	inactive	inactive	inactive	6
CHEMBL3060	Glycine transporter 2	empty	empty	empty	6
CHEMBL1628481	Apelin receptor	inactive	inactive	inactive	7
CHEMBL2140	Tryptophan 2,3-dioxygenase	inactive	inactive	inactive	6
CHEMBL4531	Galectin-3	empty	empty	both	6
CHEMBL3510	Carbonic anhydrase XIV	empty	empty	both	6
CHEMBL2163176	Lysine-specific demethylase 5C	empty	empty	active	6
CHEMBL4530	Coagulation factor XIII	inactive	inactive	inactive	6
CHEMBL1795101	Peptide deformylase	empty	inactive	inactive	6
CHEMBL4040	MAP kinase ERK2	inactive	inactive	inactive	7.5
CHEMBL2431	Serine/threonine-protein kinase AKT2	empty	empty	inactive	7.5
CHEMBL2366504	Structural capsid protein	empty	inactive	inactive	6
CHEMBL278	Integrin alpha-4	empty	empty	active	6.5
CHEMBL244	Coagulation factor X	empty	inactive	inactive	6
CHEMBL4685	Indoleamine 2,3-dioxygenase	empty	active	active	6
CHEMBL287	Sigma opioid receptor	inactive	inactive	inactive	6
CHEMBL4478	Voltage-gated N-type calcium channel alpha-1B subunit	empty	empty	inactive	5
CHEMBL3471	Human immunodeficiency virus type 1 integrase	inactive	inactive	inactive	6
CHEMBL2035	Muscarinic acetylcholine receptor M5	inactive	inactive	inactive	7
CHEMBL3459	Serotonin 1b (5-HT1b) receptor	inactive	inactive	inactive	6.5
CHEMBL4336	Prostanoid EP3 receptor	empty	active	active	7
CHEMBL1293197	Acidic mammalian chitinase	empty	active	active	6
CHEMBL3991501	Isocitrate dehydrogenase [NADP], mitochondrial	empty	inactive	both	6
CHEMBL4644	Melanocortin receptor 3	inactive	inactive	inactive	7
CHEMBL246	Beta-3 adrenergic receptor	inactive	inactive	inactive	7
CHEMBL252	Endothelin receptor ET-A	inactive	inactive	inactive	7
CHEMBL3922	Methionine aminopeptidase 2	inactive	inactive	inactive	6
CHEMBL332	Matrix metalloproteinase-1	inactive	inactive	inactive	6
CHEMBL326	Alpha-1d adrenergic receptor	empty	empty	active	7
CHEMBL4718	MAP kinase-interacting serine/threonine-protein kinase MNK1	active	active	active	7.5
CHEMBL1795117	Histone-lysine N-methyltransferase, H3 lysine-79 specific	empty	active	both	6
CHEMBL5163	Sodium channel protein type III alpha subunit	empty	active	both	5
CHEMBL1795116	Protein arginine N-methyltransferase 5	inactive	inactive	inactive	6
CHEMBL3710	Prostanoid EP3 receptor	empty	inactive	inactive	7
CHEMBL5413	Metastin receptor	empty	inactive	inactive	7
CHEMBL5375	Hepatitis C virus NS5B RNA-dependent RNA polymerase	empty	active	both	6
CHEMBL333	Matrix metalloproteinase-2	inactive	inactive	inactive	6
CHEMBL2397	Acetyl-CoA carboxylase 1	active	active	both	6
CHEMBL2208	MAP kinase-activated protein kinase 2	inactive	inactive	inactive	7.5
CHEMBL3880	Heat shock protein HSP 90-alpha	empty	empty	inactive	6
CHEMBL4123	Neurotensin receptor 1	inactive	inactive	both	7
CHEMBL1926	Dihydrofolate reductase	empty	active	both	6
CHEMBL284	Dipeptidyl peptidase IV	empty	active	active	6
CHEMBL5017	Serotonin 4 (5-HT4) receptor	inactive	inactive	inactive	7
CHEMBL280	Matrix metalloproteinase 13	empty	active	both	6
CHEMBL3884	Sodium/glucose cotransporter 2	inactive	inactive	inactive	6
CHEMBL3108639	Cat eye syndrome critical region protein 2	active	active	active	6
CHEMBL2366517	Protease	empty	inactive	inactive	6
CHEMBL3933	Prostanoid DP receptor	inactive	inactive	inactive	7
CHEMBL3072	Androgen Receptor	inactive	inactive	inactive	7
CHEMBL6136	Lysine-specific histone demethylase 1	empty	inactive	inactive	6
CHEMBL2095194	Coagulation factor VII/tissue factor	empty	active	active	6
CHEMBL4523	Serine/threonine-protein kinase PIM2	empty	active	active	7.5
CHEMBL2147	Serine/threonine-protein kinase PIM1	empty	inactive	inactive	7.5
CHEMBL256	Adenosine A3 receptor	empty	inactive	inactive	7
CHEMBL3649	Xanthine dehydrogenase	empty	empty	inactive	6
CHEMBL242	Estrogen receptor beta	inactive	inactive	inactive	7
CHEMBL4683	Fibroblast activation protein alpha	inactive	inactive	inactive	6
CHEMBL3305	Testis-specific androgen-binding protein	inactive	inactive	inactive	6.5
CHEMBL2966	Adenosine deaminase	inactive	inactive	inactive	6
CHEMBL1741208	NACHT, LRR and PYD domains-containing protein 3	empty	empty	both	6
CHEMBL5979	Alkaline phosphatase, tissue-nonspecific isozyme	inactive	inactive	both	6
CHEMBL2094128	Cyclin-dependent kinase 2/cyclin A	inactive	inactive	inactive	7.5
CHEMBL268	Cathepsin K	empty	empty	both	6
CHEMBL254	Phosphodiesterase 4A	empty	inactive	both	6
CHEMBL1841	Tyrosine-protein kinase FYN	empty	inactive	both	6.5
CHEMBL5366	Poly [ADP-ribose] polymerase 2	empty	empty	both	6
CHEMBL4078	Acetylcholinesterase	empty	inactive	inactive	6
CHEMBL1795139	Transmembrane protease serine 6	active	active	active	6
CHEMBL3501	Cholecystokinin A receptor	empty	empty	both	7
CHEMBL4508	Glutaminyl-peptide cyclotransferase	active	active	active	6
CHEMBL1075269	Adenosine A3 receptor	inactive	inactive	inactive	7
CHEMBL2622	Aldose reductase	inactive	inactive	inactive	6
CHEMBL335	Protein-tyrosine phosphatase 1B	empty	inactive	inactive	6
CHEMBL2434	Interleukin-8 receptor B	inactive	inactive	inactive	7
CHEMBL321	Matrix metalloproteinase 9	inactive	inactive	inactive	6
CHEMBL309	Muscarinic acetylcholine receptor M2	empty	inactive	both	7
CHEMBL5373	Cannabinoid CB2 receptor	inactive	inactive	inactive	7
CHEMBL4086	Prostanoid EP4 receptor	active	active	active	7
CHEMBL4657	Dipeptidyl peptidase VIII	empty	empty	inactive	6
CHEMBL255	Adenosine A2b receptor	inactive	inactive	inactive	7
CHEMBL269	Delta opioid receptor	empty	inactive	both	7
CHEMBL5763	Cholinesterase	empty	empty	both	6
CHEMBL2781	Sodium/hydrogen exchanger 1	empty	active	both	6
CHEMBL3883328	Casein kinase II alpha'/ beta	inactive	inactive	inactive	6.5
CHEMBL3486	Dihydroorotate dehydrogenase	inactive	inactive	inactive	6
CHEMBL4699	Isoprenylcysteine carboxyl methyltransferase	inactive	inactive	inactive	6
CHEMBL264	Histamine H3 receptor	inactive	inactive	inactive	7
CHEMBL258	Tyrosine-protein kinase LCK	empty	inactive	inactive	7.5
CHEMBL1865	Histone deacetylase 6	inactive	inactive	inactive	6
CHEMBL2411	Serotonin 3a (5-HT3a) receptor	empty	empty	both	6.5
CHEMBL4074	Angiotensin-converting enzyme	empty	empty	inactive	6
CHEMBL2363	Dihydrofolate reductase	inactive	inactive	inactive	6
CHEMBL338	Dopamine transporter	inactive	inactive	inactive	6
CHEMBL2304404	Adenosine A1 receptor	empty	inactive	inactive	7
CHEMBL2820	Coagulation factor XI	empty	inactive	inactive	6
CHEMBL3242	Carbonic anhydrase XII	active	active	active	6
CHEMBL5141	Cytochrome P450 26A1	empty	empty	inactive	6
CHEMBL311	Glutamate [NMDA] receptor subunit epsilon 2	empty	empty	inactive	5
CHEMBL2176771	Complement factor D	empty	inactive	both	6
CHEMBL3714079	G-protein coupled receptor 84	active	active	both	7
CHEMBL259	Melanocortin receptor 4	inactive	inactive	inactive	7
CHEMBL4465	Acyl coenzyme A:cholesterol acyltransferase 2	empty	inactive	inactive	6
CHEMBL3478	Phosphodiesterase 5A	active	active	active	6
CHEMBL2000	Plasma kallikrein	inactive	inactive	inactive	6
CHEMBL2955	Sphingosine 1-phosphate receptor Edg-5	active	active	active	7
CHEMBL3038482	DNA gyrase	empty	inactive	inactive	6
CHEMBL2016	Coagulation factor IX	inactive	inactive	inactive	6
CHEMBL2002	Inosine-5'-monophosphate dehydrogenase 2	empty	empty	both	6
CHEMBL5023	p53-binding protein Mdm-2	empty	empty	both	6
CHEMBL4329	Kappa opioid receptor	inactive	inactive	inactive	7
CHEMBL1906	Serine/threonine-protein kinase RAF	empty	inactive	both	7.5
CHEMBL3650	Fibroblast growth factor receptor 1	empty	inactive	inactive	7.5
CHEMBL3081	Aldose reductase	inactive	inactive	inactive	6
CHEMBL4077	Melanocortin receptor 1	inactive	inactive	inactive	7
CHEMBL1899	Serotonin 3a (5-HT3a) receptor	empty	active	both	5
CHEMBL1898	Serotonin 1b (5-HT1b) receptor	inactive	inactive	inactive	7
CHEMBL4062	Calpain 1	empty	inactive	inactive	6
CHEMBL1867	Alpha-2a adrenergic receptor	inactive	inactive	inactive	7
CHEMBL299	Protein kinase C alpha	inactive	inactive	inactive	7.5
CHEMBL3321	Monoglyceride lipase	active	active	active	6
CHEMBL1921666	DNA gyrase subunit B	empty	empty	active	6
CHEMBL3632452	Mucosa-associated lymphoid tissue lymphoma translocation protein 1	empty	inactive	inactive	6
CHEMBL1075317	WD repeat-containing protein 5	empty	empty	both	6
CHEMBL4462	NAD-dependent deacetylase sirtuin 2	empty	inactive	both	6
CHEMBL3655	Tyrosine-protein kinase SRC	active	active	active	6.5
CHEMBL2096912	Protein farnesyltransferase	inactive	inactive	inactive	6
CHEMBL2169736	Tyrosyl-DNA phosphodiesterase 2	empty	active	active	6
CHEMBL276	Muscarinic acetylcholine receptor M1	empty	active	active	7
CHEMBL3912	Carbonic anhydrase XIII	empty	empty	both	6
CHEMBL4072	Cathepsin B	inactive	inactive	inactive	6
CHEMBL302	Adenosine A2a receptor	empty	inactive	inactive	7
CHEMBL3286	Urokinase-type plasminogen activator	empty	empty	inactive	6
CHEMBL1889	Vasopressin V1a receptor	inactive	inactive	inactive	7
CHEMBL1916	Alpha-2c adrenergic receptor	inactive	inactive	inactive	7
CHEMBL1914	Butyrylcholinesterase	empty	empty	inactive	6
CHEMBL2094135	Gamma-secretase	empty	inactive	inactive	5
CHEMBL1900	Aldose reductase	empty	inactive	inactive	6
CHEMBL249	Neurokinin 1 receptor	inactive	inactive	inactive	7
CHEMBL3130	PI3-kinase p110-delta subunit	active	active	active	6
CHEMBL275	Phosphodiesterase 4B	empty	empty	both	6
CHEMBL329	Type-1A angiotensin II receptor	inactive	inactive	inactive	7
CHEMBL2414	C-C chemokine receptor type 4	inactive	inactive	inactive	7
CHEMBL2372	Catechol O-methyltransferase	empty	active	active	6.5
CHEMBL315	Alpha-1b adrenergic receptor	empty	inactive	inactive	7
CHEMBL5145	Serine/threonine-protein kinase B-raf	inactive	inactive	inactive	7.5
CHEMBL2617	Tryptase beta-1	empty	empty	both	6
CHEMBL3247	HMG-CoA reductase	empty	empty	empty	6
CHEMBL3535	Phosphodiesterase 9A	empty	empty	inactive	6
CHEMBL2830	Voltage-gated L-type calcium channel alpha-1C subunit	empty	active	both	5
CHEMBL2176774	Bromodomain-containing protein 1	inactive	inactive	both	6
CHEMBL1875	Serotonin 4 (5-HT4) receptor	active	active	active	7
CHEMBL1849	Enoyl-[acyl-carrier-protein] reductase	active	active	active	6
CHEMBL260	MAP kinase p38 alpha	inactive	inactive	inactive	7.5
CHEMBL2575	Dihydrofolate reductase	empty	empty	inactive	6
CHEMBL274	C-C chemokine receptor type 5	inactive	inactive	inactive	7
CHEMBL5568	Proto-oncogene tyrosine-protein kinase ROS	empty	empty	both	7.5
CHEMBL2150837	ATPase family AAA domain-containing protein 2	empty	empty	both	6
CHEMBL248	Leukocyte elastase	inactive	inactive	inactive	6
CHEMBL1901	Cholecystokinin A receptor	inactive	inactive	inactive	7
CHEMBL3864	Protein-tyrosine phosphatase 2C	empty	empty	both	6
CHEMBL1929	Xanthine dehydrogenase	empty	inactive	inactive	6
CHEMBL2094108	Protein farnesyltransferase	empty	empty	both	6
CHEMBL3797017	Histone deacetylase 8	inactive	inactive	inactive	6
CHEMBL1907603	Glutamate NMDA receptor; GRIN1/GRIN2B	empty	inactive	inactive	5
CHEMBL3085613	DNA gyrase subunit B	empty	empty	active	6
CHEMBL4361	Induced myeloid leukemia cell differentiation protein Mcl-1	inactive	inactive	inactive	6
CHEMBL3712907	Transmembrane domain-containing protein TMIGD3	empty	empty	active	6
CHEMBL1966	Dihydroorotate dehydrogenase	empty	inactive	inactive	6
CHEMBL4822	Beta-secretase 1	active	active	active	6
CHEMBL5282	Cytochrome P450 2A6	inactive	inactive	inactive	6
CHEMBL213	Beta-1 adrenergic receptor	inactive	inactive	inactive	7
CHEMBL3142	DNA-dependent protein kinase	empty	active	active	7.5
CHEMBL5137	Metabotropic glutamate receptor 2	empty	active	active	7
CHEMBL5122	Discoidin domain-containing receptor 2	inactive	inactive	inactive	7.5
CHEMBL3023	Sphingosine kinase 2	empty	inactive	both	6
CHEMBL2329	Dihydrofolate reductase	empty	inactive	both	6.5
CHEMBL3157	Bradykinin B2 receptor	empty	empty	empty	7
CHEMBL1250375	NADPH oxidase 4	inactive	inactive	inactive	6
CHEMBL206	Estrogen receptor alpha	inactive	inactive	inactive	7
CHEMBL2189117	Polycomb protein EED	inactive	inactive	inactive	6
CHEMBL2288	Peptidyl-prolyl cis-trans isomerase NIMA-interacting 1	empty	active	both	6
CHEMBL1781	DNA topoisomerase I	empty	active	active	6
CHEMBL4835	L-lactate dehydrogenase A chain	inactive	inactive	inactive	6
CHEMBL210	Beta-2 adrenergic receptor	inactive	inactive	inactive	7
CHEMBL238	Dopamine transporter	inactive	inactive	inactive	6
CHEMBL2424504	Lysine-specific demethylase 5A	empty	active	both	6
CHEMBL5493	Free fatty acid receptor 2	inactive	inactive	inactive	6.5
CHEMBL2069156	Kelch-like ECH-associated protein 1	empty	empty	both	6
CHEMBL402	HMG-CoA reductase	inactive	inactive	inactive	6
CHEMBL1255150	G-protein coupled bile acid receptor 1	inactive	inactive	inactive	7
CHEMBL4029	Interleukin-8 receptor A	empty	inactive	inactive	6.5
CHEMBL4015	C-C chemokine receptor type 2	inactive	inactive	inactive	7
CHEMBL4940	L-lactate dehydrogenase B chain	empty	inactive	inactive	6
CHEMBL1804	Somatostatin receptor 2	inactive	inactive	inactive	7
CHEMBL211	Muscarinic acetylcholine receptor M2	inactive	inactive	inactive	7
CHEMBL3137262	LSD1/CoREST complex	active	active	both	6
CHEMBL205	Carbonic anhydrase II	inactive	inactive	inactive	6
CHEMBL4607	Angiotensin II type 2 (AT-2) receptor	empty	empty	empty	6.5
CHEMBL3815	Squalene synthetase	empty	inactive	inactive	6
CHEMBL3356	Cytochrome P450 1A2	inactive	inactive	inactive	6
CHEMBL1907601	Cyclin-dependent kinase 4/cyclin D1	empty	empty	inactive	7.5
CHEMBL4398	Purinergic receptor P2Y2	inactive	inactive	inactive	7
CHEMBL3385	MAP kinase ERK1	inactive	inactive	inactive	7.5
CHEMBL3959	Quinone reductase 2	empty	inactive	both	6
CHEMBL3024	Serine/threonine-protein kinase PLK1	inactive	inactive	inactive	7.5
CHEMBL4777	Neuropeptide Y receptor type 1	empty	inactive	inactive	7
CHEMBL2104	P2X purinoceptor 4	empty	both	both	5
CHEMBL3774298	Histone acetyltransferase KAT6A	empty	empty	both	6
CHEMBL1801	Plasminogen	inactive	inactive	inactive	6
CHEMBL4979	Sodium/glucose cotransporter 1	empty	active	both	6
CHEMBL1829	Histone deacetylase 3	empty	inactive	inactive	6
CHEMBL3780	Small conductance calcium-activated potassium channel protein 3	inactive	inactive	inactive	6.5
CHEMBL3623	Quinone reductase 1)	inactive	inactive	both	6
CHEMBL228	Serotonin transporter	inactive	inactive	inactive	6
CHEMBL4414	Plasmepsin 2	inactive	inactive	inactive	6
CHEMBL4372	Anthrax lethal factor	empty	empty	active	6
CHEMBL1907604	Glutamate NMDA receptor; GRIN1/GRIN2A	empty	active	active	5
CHEMBL4358	Arachidonate 15-lipoxygenase	empty	inactive	inactive	6
CHEMBL2073	Tyrosine-protein kinase YES	active	active	active	6.5
CHEMBL1977	Vitamin D receptor	empty	empty	both	7
CHEMBL3430892	Integrin alpha-V/beta-8	empty	empty	both	6.5
CHEMBL3594	Carbonic anhydrase IX	empty	active	both	6
CHEMBL4204	MAP kinase signal-integrating kinase 2	empty	both	both	7.5
CHEMBL4588	Matrix metalloproteinase 8	empty	active	active	6
CHEMBL1293267	G-protein coupled receptor 35	active	active	both	7
CHEMBL5457	Dihydrofolate reductase	empty	empty	both	6
CHEMBL2489	Prostanoid EP4 receptor	empty	empty	both	7
CHEMBL3797	Serine-protein kinase ATM	empty	empty	both	7.5
CHEMBL4601	Tyrosine-protein kinase BRK	active	active	both	6.5
CHEMBL217	Dopamine D2 receptor	inactive	inactive	inactive	7
CHEMBL3807	T-cell protein-tyrosine phosphatase	active	active	active	6
CHEMBL4198	Inhibitor of apoptosis protein 3	empty	inactive	both	6
CHEMBL1792	Somatostatin receptor 5	empty	empty	both	7
