# Supplementary material for: Odoribacter splanchnicus rescues aging-related intestinal P-glycoprotein damage via GDP-L-fucose secretion
Source: Nat Commun. 2025 Nov 27;16:10665. doi: 10.1038/s41467-025-65692-1 (PMC12660754; doi:10.1038/s41467-025-65692-1)
Supplement: Supplementary file 7 — Supplementary Data 5 [file 41467_2025_65692_MOESM7_ESM.xlsx]

## Sheet: Fig 1
A
			age<65						age≥65		age≥75
Cmax(ng/mL)	Digoxin	oral QD 0.25 mg	1.07	1.66	1.5	1.8	1.76	1.314	2.04
	Fexofenadine	oral SD 60 mg	77	72					106	76
		oral SD 80 mg	209.84						418.19
	Dabigatran	oral BID 110 mg	123.9	92.2							173.4	167.9
		oral BID 150 mg	181.9	134.1	189	109	141		256	254
	Edoxaban	oral QD 60 mg	238.43						301
AUC(ng·h/mL)	Digoxin	oral QD 0.25 mg	11.68	14.5	14	19.9	15.4	14.27	18.2
	Fexofenadine	oral SD 80 mg	1583.92						2906.04
	Dabigatran	oral BID 150 mg	1185	889	1220	727	986		1800	1820
B
	young						old
Digoxin 0.25mg Cmax	23.8	23.494	20	19.4444	28.8	20.2435	24.0196
Digoxin 0.25 mg AUC	22.2	24.1379	17.1429	14.4221	28.1	22.4947	23.6264
Fexofenadine 60 mg Cmax	40.2597	26.3889					39.6226	30.2632
Fexofenadine 80 mg Cmax	38.08						52.78
Fexofenadine 80 mg AUC	40.18						45.13
Dabigatran 110 mg Cmax	25.5	47.3					67.0127	77.3079
Dabigatran 150 mg Cmax	25.3	53.7	37.6	24	34.5		22.5	27.7559
Dabigatran 110 mg AUC	19.9	51.6	39.7	24.4	29.2		23.8333	26.3187
Edoxaban 60 mg Cmax	13.8405						36.4
old(≥65 years old)	young(<65 years old)
24.0196	23.8
23.6264	23.494
39.6226	20
30.2632	19.4444
52.78	28.8
45.13	20.2435
67.0127	22.2
77.3079	24.1379
22.5	17.1429
27.7559	14.4221
23.8333	28.1
26.3187	22.4947
36.4	40.2597
	26.3889
	38.08
	40.18
	25.5
	47.3
	25.3
	53.7
	37.6
	24
	34.5
	19.9
	51.6
	39.7
	24.4
	29.2
	13.8405
C
	Transporter ABCB1 Ileum I Relative Abundance (No Units)	0.15	3.86	7.58	11.29	15
Transporter ABCB1 Jejunum II Relative Abundance (No Units)
0.15		17.465	15.798	15.586	15.503	15.459
3.76		13.499	11.79	11.573	11.488	11.443
7.37		12.784	11.067	10.849	10.764	10.718
10.99		12.485	10.765	10.547	10.461	10.415
14.6		12.321	10.599	10.38	10.295	10.249
D
	74-99 years old			60-74 years old			18-59 years old
150 mg BID	183.9	576.6	22.5	91.5	289.5	10.6	42.9	120.2	7.1
110 mg BID	134.5	423.7	16.4	66.9	212	7.7	31.4	88.1	5.2
E
group1	group2	mannwhitneyu_stat	p_value	median_group1	median_group2	mean_group1	mean_group2	pct_expressing_group1	pct_expressing_group2	cliffs_delta	p_adj_BH
20-30	45-65	2073498	6.51e-101	0.690069	0	0.721009	0.3277	73.6328	29.1091	0.398412	9.76106e-101
20-30	65-70	4612975	0	0.690069	0	0.721009	0.164053	73.6328	13.8521	0.571828	0
45-65	65-70	9547401	1.56e-62	0	0	0.3277	0.164053	29.1091	13.8521	0.150298	1.56e-62
F
cell_id	Combined_Age_group	Sample_name	Age	batch	ABCB1_expression
GTCTCGTTCATAACCG-1-Human_colon_16S8000513	20-30	A32 (411C)	25-30	Human_colon_16S8000513	1.43523
ATTGGTGGTGTTGAGG-1-Human_colon_16S8000513	20-30	A32 (411C)	25-30	Human_colon_16S8000513	0.673091
ACATCAGGTTAAAGTG-1-Human_colon_16S8000513	20-30	A32 (411C)	25-30	Human_colon_16S8000513	0.444592
TCGGGACGTTAAGACA-1-Human_colon_16S8000513	20-30	A32 (411C)	25-30	Human_colon_16S8000513	1.20486
CAAGGCCAGAATGTGT-1-Human_colon_16S8000513	20-30	A32 (411C)	25-30	Human_colon_16S8000513	0.808478
CGTAGCGTCACGGTTA-1-Human_colon_16S8001905	20-30	A32 (411C)	25-30	Human_colon_16S8001905	1.12203
AACCATGTCTGGAGCC-1-Human_colon_16S8000513	20-30	A32 (411C)	25-30	Human_colon_16S8000513	0.977513
AACTGGTGTAGGCATG-1-Human_colon_16S8000513	20-30	A32 (411C)	25-30	Human_colon_16S8000513	0.705709
TAGCCGGTCAACGAAA-1-Human_colon_16S8000513	20-30	A32 (411C)	25-30	Human_colon_16S8000513	1.37227
TTAACTCGTTACCGAT-1-Human_colon_16S8000515	20-30	A32 (411C)	25-30	Human_colon_16S8000515	0.810556
CCGTACTTCCTGCAGG-1-Human_colon_16S8000513	20-30	A32 (411C)	25-30	Human_colon_16S8000513	1.16804
GATGAGGTCACCACCT-1-Human_colon_16S8000513	20-30	A32 (411C)	25-30	Human_colon_16S8000513	0.73168
CTACACCGTCCGCTGA-1-Human_colon_16S8000513	20-30	A32 (411C)	25-30	Human_colon_16S8000513	0.914146
AACTCAGTCGCCGTGA-1-Human_colon_16S8000513	20-30	A32 (411C)	25-30	Human_colon_16S8000513	0.949584
TATGCCCAGCGTTTAC-1-Human_colon_16S8000513	20-30	A32 (411C)	25-30	Human_colon_16S8000513	1.39784
TACGGTACATACAGCT-1-Human_colon_16S8000513	20-30	A32 (411C)	25-30	Human_colon_16S8000513	0.528245
CTCCTAGGTTTGTTTC-1-Human_colon_16S8000513	20-30	A32 (411C)	25-30	Human_colon_16S8000513	1.09113
GTGGGTCGTCGCATAT-1-Human_colon_16S8000513	20-30	A32 (411C)	25-30	Human_colon_16S8000513	0.968578
CGCTTCATCACTGGGC-1-Human_colon_16S8000513	20-30	A32 (411C)	25-30	Human_colon_16S8000513	1.66175
TCCACACGTTAGGGTG-1-Human_colon_16S8001878	65-70	A34 (417C)	65-70	Human_colon_16S8001878	0.532375
CGGACTGGTCTAGCCG-1-Human_colon_16S8001879	65-70	A34 (417C)	65-70	Human_colon_16S8001879	0
AGTGGGAAGGTCGGAT-1-Human_colon_16S8001879	65-70	A34 (417C)	65-70	Human_colon_16S8001879	0
CGAGCACTCACGACTA-1-Human_colon_16S8001878	65-70	A34 (417C)	65-70	Human_colon_16S8001878	0
TCTGAGATCTTACCTA-1-Human_colon_16S8000513	20-30	A32 (411C)	25-30	Human_colon_16S8000513	0.847658
GTACTTTCAATCGAAA-1-Human_colon_16S8000513	20-30	A32 (411C)	25-30	Human_colon_16S8000513	1.30817
TGAGAGGTCCAGGGCT-1-Human_colon_16S8000513	20-30	A32 (411C)	25-30	Human_colon_16S8000513	0.563824
GCGAGAAAGAGCCCAA-1-Human_colon_16S8000513	20-30	A32 (411C)	25-30	Human_colon_16S8000513	1.2081
CAAGGCCTCGTAGGAG-1-Human_colon_16S8000513	20-30	A32 (411C)	25-30	Human_colon_16S8000513	1.01873
TCACAAGCAGGCTCAC-1-Human_colon_16S8000513	20-30	A32 (411C)	25-30	Human_colon_16S8000513	0.955586
CGGTTAAAGTCTCCTC-1-Human_colon_16S8000513	20-30	A32 (411C)	25-30	Human_colon_16S8000513	1.20341
GCTGCGAAGTCGCCGT-1-Human_colon_16S8000513	20-30	A32 (411C)	25-30	Human_colon_16S8000513	0.770841
AACACGTAGGACATTA-1-Human_colon_16S8000513	20-30	A32 (411C)	25-30	Human_colon_16S8000513	0.897746
AGTAGTCAGGCTAGAC-1-Human_colon_16S8000513	20-30	A32 (411C)	25-30	Human_colon_16S8000513	1.01824
ACTTGTTAGTATTGGA-1-Human_colon_16S8001878	65-70	A34 (417C)	65-70	Human_colon_16S8001878	0
GGCGTGTTCGTAGATC-1-Human_colon_16S8001878	65-70	A34 (417C)	65-70	Human_colon_16S8001878	0
TTCTCCTCAGCTGGCT-1-Human_colon_16S8000513	20-30	A32 (411C)	25-30	Human_colon_16S8000513	0.348881
CGCTTCAGTCTCACCT-1-Human_colon_16S8000513	20-30	A32 (411C)	25-30	Human_colon_16S8000513	0
CTCATTATCATACGGT-1-Human_colon_16S8000513	20-30	A32 (411C)	25-30	Human_colon_16S8000513	0
CTTCTCTGTCGAATCT-1-Human_colon_16S8002623	45-65	A38 (432C)	60-65	Human_colon_16S8002623	0.408369
CGATCGGCATACGCTA-1-Human_colon_16S8000513	20-30	A32 (411C)	25-30	Human_colon_16S8000513	0.419729
CGTCTACAGTTACGGG-1-Human_colon_16S8000513	20-30	A32 (411C)	25-30	Human_colon_16S8000513	0.6515
AACTCAGCAGTAACGG-1-Human_colon_16S8000513	20-30	A32 (411C)	25-30	Human_colon_16S8000513	1.24603
TGACGGCAGATGCCAG-1-Human_colon_16S8000513	20-30	A32 (411C)	25-30	Human_colon_16S8000513	0.474662
GTACTCCTCACAGGCC-1-Human_colon_16S8000513	20-30	A32 (411C)	25-30	Human_colon_16S8000513	0.856438
CATATTCCACACGCTG-1-Human_colon_16S8123912	45-65	A39 (440C)	45-50	Human_colon_16S8123912	0
AGGCCGTAGACATAAC-1-Human_colon_16S8000513	20-30	A32 (411C)	25-30	Human_colon_16S8000513	1.26538
TTTGCGCGTGCACTTA-1-Human_colon_16S8000513	20-30	A32 (411C)	25-30	Human_colon_16S8000513	0.269576
GAATGAAAGTTAGGTA-1-Human_colon_16S8000513	20-30	A32 (411C)	25-30	Human_colon_16S8000513	1.56616
TACTCGCGTTAAGGGC-1-Human_colon_16S8000513	20-30	A32 (411C)	25-30	Human_colon_16S8000513	0.939818
GGCGACTAGTACGACG-1-Human_colon_16S8001885	65-70	A34 (417C)	65-70	Human_colon_16S8001885	1.1147
TCGAGGCAGGATGCGT-1-Human_colon_16S8000513	20-30	A32 (411C)	25-30	Human_colon_16S8000513	0.651535
GTGCATACACATAACC-1-Human_colon_16S8001879	65-70	A34 (417C)	65-70	Human_colon_16S8001879	0.856624
GCAATCATCTTTAGGG-1-Human_colon_16S8001879	65-70	A34 (417C)	65-70	Human_colon_16S8001879	0
ACTGATGAGGTGCACA-1-Human_colon_16S8000513	20-30	A32 (411C)	25-30	Human_colon_16S8000513	0
ATCTGCCCAACGATGG-1-Human_colon_16S8000513	20-30	A32 (411C)	25-30	Human_colon_16S8000513	0.631433
TCTATTGGTCATGCCG-1-Human_colon_16S8000513	20-30	A32 (411C)	25-30	Human_colon_16S8000513	0.637158
ATCGAGTTCACCTTAT-1-Human_colon_16S8001878	65-70	A34 (417C)	65-70	Human_colon_16S8001878	0.845485
CATTATCCAAGAGGCT-1-Human_colon_16S8000513	20-30	A32 (411C)	25-30	Human_colon_16S8000513	0.476876
TCGGTAACACAGACAG-1-Human_colon_16S8000513	20-30	A32 (411C)	25-30	Human_colon_16S8000513	1.32575
AGAGTGGTCAGTCCCT-1-Human_colon_16S8000513	20-30	A32 (411C)	25-30	Human_colon_16S8000513	1.02982
TGCGGGTAGGTAGCTG-1-Human_colon_16S8001879	65-70	A34 (417C)	65-70	Human_colon_16S8001879	0
TACCTATGTCAGATAA-1-Human_colon_16S8000513	20-30	A32 (411C)	25-30	Human_colon_16S8000513	0.800823
TGATTTCTCAACCATG-1-Human_colon_16S8000513	20-30	A32 (411C)	25-30	Human_colon_16S8000513	0.223339
ACAGCTATCCATGAAC-1-Human_colon_16S8000513	20-30	A32 (411C)	25-30	Human_colon_16S8000513	1.00825
GTCATTTGTAGCAAAT-1-Human_colon_16S8000513	20-30	A32 (411C)	25-30	Human_colon_16S8000513	1.08177
TGGGCGTAGGTGCTTT-1-Human_colon_16S8000513	20-30	A32 (411C)	25-30	Human_colon_16S8000513	0.325665
GCACATATCACTGGGC-1-Human_colon_16S8000513	20-30	A32 (411C)	25-30	Human_colon_16S8000513	0.780164
AAACCTGAGAGCAATT-1-Human_colon_16S8000513	20-30	A32 (411C)	25-30	Human_colon_16S8000513	1.03448
TGCGGGTGTCTGGAGA-1-Human_colon_16S8000513	20-30	A32 (411C)	25-30	Human_colon_16S8000513	0.662091
GTCATTTTCCTGCCAT-1-Human_colon_16S8001879	65-70	A34 (417C)	65-70	Human_colon_16S8001879	0
TACCTTATCCGTAGTA-1-Human_colon_16S8000513	20-30	A32 (411C)	25-30	Human_colon_16S8000513	0
TACTTGTCACCAGGCT-1-Human_colon_16S8000513	20-30	A32 (411C)	25-30	Human_colon_16S8000513	1.27604
CTCACACGTGGTCCGT-1-Human_colon_16S8000513	20-30	A32 (411C)	25-30	Human_colon_16S8000513	1.97265
CGTCCATTCCTGTACC-1-Human_colon_16S8000513	20-30	A32 (411C)	25-30	Human_colon_16S8000513	0.537196
GGACAGATCGCTTGTC-1-Human_colon_16S8000513	20-30	A32 (411C)	25-30	Human_colon_16S8000513	0.964313
CACACAAGTCTAGCGC-1-Human_colon_16S8000513	20-30	A32 (411C)	25-30	Human_colon_16S8000513	1.52449
TGGGAAGCATTCGACA-1-Human_colon_16S8000513	20-30	A32 (411C)	25-30	Human_colon_16S8000513	0.906023
CTCACACTCATGCTCC-1-Human_colon_16S8000513	20-30	A32 (411C)	25-30	Human_colon_16S8000513	1.16386
GATGAGGGTCATACTG-1-Human_colon_16S8000493	65-70	A34 (417C)	65-70	Human_colon_16S8000493	0.513443
GCGACCAAGTAGGCCA-1-Human_colon_16S8000513	20-30	A32 (411C)	25-30	Human_colon_16S8000513	1.2106
AAAGTAGGTGCTGTAT-1-WTDAtest7844019	20-30	A33 (414C)	20-25	WTDAtest7844019	1.59273
AAACGGGGTGAGGCTA-1-Human_colon_16S8000513	20-30	A32 (411C)	25-30	Human_colon_16S8000513	0.275365
CACCAGGCAGCCACCA-1-Human_colon_16S8000513	20-30	A32 (411C)	25-30	Human_colon_16S8000513	1.06239
GATGAAATCCCTCAGT-1-Human_colon_16S8001878	65-70	A34 (417C)	65-70	Human_colon_16S8001878	0
GGAAAGCCATGGGACA-1-Human_colon_16S8000513	20-30	A32 (411C)	25-30	Human_colon_16S8000513	1.12803
TCAATCTCATGCATGT-1-Human_colon_16S8001885	65-70	A34 (417C)	65-70	Human_colon_16S8001885	0.811799
GCGACCACAGGTCCAC-1-Human_colon_16S8001878	65-70	A34 (417C)	65-70	Human_colon_16S8001878	0.728274
TGTTCCGTCCTATTCA-1-Human_colon_16S8000513	20-30	A32 (411C)	25-30	Human_colon_16S8000513	0.774757
GCATGCGGTATGCTTG-1-Human_colon_16S8001905	20-30	A32 (411C)	25-30	Human_colon_16S8001905	0.306166
AGCGTATAGTCTTGCA-1-Human_colon_16S8000493	65-70	A34 (417C)	65-70	Human_colon_16S8000493	2.1762
TGACAACTCCTTAATC-1-Human_colon_16S8000513	20-30	A32 (411C)	25-30	Human_colon_16S8000513	0.608569
ATCCACCAGAAACGAG-1-Human_colon_16S8000513	20-30	A32 (411C)	25-30	Human_colon_16S8000513	0.97015
GCTCTGTCAAACGTGG-1-Human_colon_16S8001885	65-70	A34 (417C)	65-70	Human_colon_16S8001885	0.83272
CAGCGACCATAGACTC-1-Human_colon_16S8000513	20-30	A32 (411C)	25-30	Human_colon_16S8000513	0.720069
ACCTTTAAGCGGCTTC-1-Human_colon_16S8000513	20-30	A32 (411C)	25-30	Human_colon_16S8000513	1.21474
TAGTTGGTCGAGCCCA-1-Human_colon_16S8000513	20-30	A32 (411C)	25-30	Human_colon_16S8000513	1.18018
TTTACTGCAAGGGTCA-1-Human_colon_16S8000513	20-30	A32 (411C)	25-30	Human_colon_16S8000513	0.826537
GTACTCCAGGTGATTA-1-Human_colon_16S8000513	20-30	A32 (411C)	25-30	Human_colon_16S8000513	1.00676
TAGCCGGAGACTACAA-1-Human_colon_16S8000513	20-30	A32 (411C)	25-30	Human_colon_16S8000513	0.786372
TCCCGATTCCTCGCAT-1-Human_colon_16S8000513	20-30	A32 (411C)	25-30	Human_colon_16S8000513	0
GAAATGATCCGTAGTA-1-Human_colon_16S8000513	20-30	A32 (411C)	25-30	Human_colon_16S8000513	0.280098
AGCTCCTTCCACGTGG-1-Human_colon_16S8000513	20-30	A32 (411C)	25-30	Human_colon_16S8000513	0.453828
GGCCGATCAATGACCT-1-Human_colon_16S8000513	20-30	A32 (411C)	25-30	Human_colon_16S8000513	0.351859
GAGCAGAAGAACTGTA-1-Human_colon_16S8001879	65-70	A34 (417C)	65-70	Human_colon_16S8001879	0
GTCATTTAGTTGTCGT-1-Human_colon_16S8123912	45-65	A39 (440C)	45-50	Human_colon_16S8123912	1.42991
AAGGTTCTCCGTACAA-1-Human_colon_16S8123912	45-65	A39 (440C)	45-50	Human_colon_16S8123912	0.478762
CTGTTTAAGCAAATCA-1-Human_colon_16S8000513	20-30	A32 (411C)	25-30	Human_colon_16S8000513	1.43466
TTAGTTCGTGACTACT-1-Human_colon_16S8000513	20-30	A32 (411C)	25-30	Human_colon_16S8000513	1.39931
GCAATCACAAGACGTG-1-Human_colon_16S8000513	20-30	A32 (411C)	25-30	Human_colon_16S8000513	0.551053
TTAGGCAGTCATTAGC-1-Human_colon_16S8000513	20-30	A32 (411C)	25-30	Human_colon_16S8000513	1.14127
AAGGTTCGTTGAGGTG-1-Human_colon_16S8000513	20-30	A32 (411C)	25-30	Human_colon_16S8000513	0.469635
TTTACTGGTAGCGATG-1-Human_colon_16S8000513	20-30	A32 (411C)	25-30	Human_colon_16S8000513	1.34597
ATCTACTCACGCATCG-1-Human_colon_16S8000513	20-30	A32 (411C)	25-30	Human_colon_16S8000513	0.587611
GAGCAGATCAAACGGG-1-Human_colon_16S8000513	20-30	A32 (411C)	25-30	Human_colon_16S8000513	0.670636
AAATGCCAGCTAGTCT-1-Human_colon_16S8001879	65-70	A34 (417C)	65-70	Human_colon_16S8001879	0
CTGATCCTCATCTGCC-1-Human_colon_16S8001879	65-70	A34 (417C)	65-70	Human_colon_16S8001879	0
GCGCAGTGTAAGTTCC-1-Human_colon_16S8000513	20-30	A32 (411C)	25-30	Human_colon_16S8000513	0.787961
CATCAGAGTCTAAACC-1-Human_colon_16S8000513	20-30	A32 (411C)	25-30	Human_colon_16S8000513	0.645213
AACGTTGTCGTAGGTT-1-Human_colon_16S8000513	20-30	A32 (411C)	25-30	Human_colon_16S8000513	0.947342
GGACGTCGTTGCGCAC-1-Human_colon_16S8000513	20-30	A32 (411C)	25-30	Human_colon_16S8000513	1.05371
CAGGTGCCAAGTAGTA-1-Human_colon_16S8000513	20-30	A32 (411C)	25-30	Human_colon_16S8000513	0.597549
CTCGGGATCACAGTAC-1-Human_colon_16S8000513	20-30	A32 (411C)	25-30	Human_colon_16S8000513	0.88871
CCTTTCTCACAGTCGC-1-Human_colon_16S8001905	20-30	A32 (411C)	25-30	Human_colon_16S8001905	0.901665
CAGAATCAGGAGTACC-1-Human_colon_16S8001879	65-70	A34 (417C)	65-70	Human_colon_16S8001879	0
ATCTGCCGTAATCACC-1-Human_colon_16S8000513	20-30	A32 (411C)	25-30	Human_colon_16S8000513	1.12472
CCACGGATCTCTGCTG-1-Human_colon_16S8000513	20-30	A32 (411C)	25-30	Human_colon_16S8000513	1.02572
GTTACAGAGTCGAGTG-1-Human_colon_16S8001905	20-30	A32 (411C)	25-30	Human_colon_16S8001905	1.07496
CCGTTCATCTCGATGA-1-Human_colon_16S8001878	65-70	A34 (417C)	65-70	Human_colon_16S8001878	0.907669
ACGGGTCCAGGCTCAC-1-Human_colon_16S8002623	45-65	A38 (432C)	60-65	Human_colon_16S8002623	0.383498
TAAGAGACACGCTTTC-1-Human_colon_16S8000513	20-30	A32 (411C)	25-30	Human_colon_16S8000513	0.675638
AGCTTGACACCATCCT-1-Human_colon_16S8000513	20-30	A32 (411C)	25-30	Human_colon_16S8000513	0.730537
GTACTCCTCAGCGATT-1-Human_colon_16S8000513	20-30	A32 (411C)	25-30	Human_colon_16S8000513	0.817814
ACACTGACATGGTCTA-1-Human_colon_16S8000513	20-30	A32 (411C)	25-30	Human_colon_16S8000513	1.02439
TCTATTGAGTTAACGA-1-Human_colon_16S8000513	20-30	A32 (411C)	25-30	Human_colon_16S8000513	0.213603
TGCGTGGTCGTCCAGG-1-Human_colon_16S8000513	20-30	A32 (411C)	25-30	Human_colon_16S8000513	1.03019
ATCGAGTCAGGTGCCT-1-Human_colon_16S8000513	20-30	A32 (411C)	25-30	Human_colon_16S8000513	1.11769
CCTCAGTAGTTGAGAT-1-Human_colon_16S8000513	20-30	A32 (411C)	25-30	Human_colon_16S8000513	0.578277
ACCGTAAAGCACACAG-1-Human_colon_16S8000513	20-30	A32 (411C)	25-30	Human_colon_16S8000513	0.651261
TAAACCGCACGAAATA-1-Human_colon_16S8000513	20-30	A32 (411C)	25-30	Human_colon_16S8000513	1.11758
GATCGCGGTGATAAGT-1-Human_colon_16S8000513	20-30	A32 (411C)	25-30	Human_colon_16S8000513	0
ATCCGAAGTGCTCTTC-1-Human_colon_16S8000513	20-30	A32 (411C)	25-30	Human_colon_16S8000513	0
GAGGTGACAATGTAAG-1-Human_colon_16S8000513	20-30	A32 (411C)	25-30	Human_colon_16S8000513	0.802801
TCTGAGAAGCGATGAC-1-Human_colon_16S8123912	45-65	A39 (440C)	45-50	Human_colon_16S8123912	0.928239
TTTACTGCATCAGTCA-1-Human_colon_16S8000513	20-30	A32 (411C)	25-30	Human_colon_16S8000513	0.343004
CACCAGGGTGCCTGTG-1-Human_colon_16S8000513	20-30	A32 (411C)	25-30	Human_colon_16S8000513	0.519084
CTGATAGCAATGAATG-1-Human_colon_16S8000513	20-30	A32 (411C)	25-30	Human_colon_16S8000513	0.603226
GATGCTAAGAACAACT-1-Human_colon_16S8000513	20-30	A32 (411C)	25-30	Human_colon_16S8000513	0.692284
ATTATCCTCGCGCCAA-1-Human_colon_16S8000513	20-30	A32 (411C)	25-30	Human_colon_16S8000513	0.93174
CACACTCTCACCTTAT-1-Human_colon_16S8000513	20-30	A32 (411C)	25-30	Human_colon_16S8000513	0.994298
GATTCAGTCTAACTCT-1-Human_colon_16S8001878	65-70	A34 (417C)	65-70	Human_colon_16S8001878	0
TATCAGGGTTGATTGC-1-Human_colon_16S8001905	20-30	A32 (411C)	25-30	Human_colon_16S8001905	0.671376
GCAAACTAGGACACCA-1-Human_colon_16S8000513	20-30	A32 (411C)	25-30	Human_colon_16S8000513	1.41363
GGGTTGCTCTGTGCAA-1-Human_colon_16S8000513	20-30	A32 (411C)	25-30	Human_colon_16S8000513	0.646084
TCTGGAATCTTCGGTC-1-Human_colon_16S8000513	20-30	A32 (411C)	25-30	Human_colon_16S8000513	0.430861
TCCACACTCTGATTCT-1-Human_colon_16S8123912	45-65	A39 (440C)	45-50	Human_colon_16S8123912	1.80787
AGTGGGACATGTCTCC-1-Human_colon_16S8001879	65-70	A34 (417C)	65-70	Human_colon_16S8001879	0
ATTATCCGTTAAGAAC-1-Human_colon_16S8000513	20-30	A32 (411C)	25-30	Human_colon_16S8000513	0.700956
AACTGGTGTGCAGTAG-1-Human_colon_16S8000513	20-30	A32 (411C)	25-30	Human_colon_16S8000513	1.02658
AAAGATGCAATCTGCA-1-Human_colon_16S8000513	20-30	A32 (411C)	25-30	Human_colon_16S8000513	0.319854
TGGCCAGGTGAGGCTA-1-Human_colon_16S8000513	20-30	A32 (411C)	25-30	Human_colon_16S8000513	0.455938
AACTTTCGTTACTGAC-1-Human_colon_16S8000513	20-30	A32 (411C)	25-30	Human_colon_16S8000513	0.765539
CGCGTTTGTTAAAGAC-1-Human_colon_16S8000513	20-30	A32 (411C)	25-30	Human_colon_16S8000513	0.838371
TTCTCCTAGGAATCGC-1-Human_colon_16S8000513	20-30	A32 (411C)	25-30	Human_colon_16S8000513	0.425834
GCGGGTTTCGACGGAA-1-Human_colon_16S8001878	65-70	A34 (417C)	65-70	Human_colon_16S8001878	0
GGAAAGCGTTCGCGAC-1-Human_colon_16S8000513	20-30	A32 (411C)	25-30	Human_colon_16S8000513	0
GCAGTTAGTGGGTCAA-1-Human_colon_16S8000513	20-30	A32 (411C)	25-30	Human_colon_16S8000513	1.14577
ATTCTACCAGGTCTCG-1-Human_colon_16S8001878	65-70	A34 (417C)	65-70	Human_colon_16S8001878	0
CCTAAAGAGGCGACAT-1-Human_colon_16S8000513	20-30	A32 (411C)	25-30	Human_colon_16S8000513	1.0394
AACCGCGGTACAGCAG-1-Human_colon_16S8000513	20-30	A32 (411C)	25-30	Human_colon_16S8000513	0.908062
CCTTTCTGTAACGTTC-1-Human_colon_16S8000513	20-30	A32 (411C)	25-30	Human_colon_16S8000513	0
GACCTGGAGCCTCGTG-1-Human_colon_16S8000513	20-30	A32 (411C)	25-30	Human_colon_16S8000513	1.17978
GACTGCGGTGATGTGG-1-Human_colon_16S8001905	20-30	A32 (411C)	25-30	Human_colon_16S8001905	0.84246
CCACCTAAGATAGGAG-1-Human_colon_16S8000513	20-30	A32 (411C)	25-30	Human_colon_16S8000513	0.833969
CTTCTCTTCGCAGGCT-1-Human_colon_16S8000513	20-30	A32 (411C)	25-30	Human_colon_16S8000513	0.916567
CGGACACCAGTGACAG-1-Human_colon_16S8000513	20-30	A32 (411C)	25-30	Human_colon_16S8000513	0
CTAGTGACACGGCTAC-1-Human_colon_16S8001878	65-70	A34 (417C)	65-70	Human_colon_16S8001878	0.722787
TTTGTCAAGAATTGTG-1-Human_colon_16S8000513	20-30	A32 (411C)	25-30	Human_colon_16S8000513	1.10434
TGAGCATAGGCATGTG-1-Human_colon_16S8000493	65-70	A34 (417C)	65-70	Human_colon_16S8000493	1.67266
GTCATTTCATAGGATA-1-Human_colon_16S8000513	20-30	A32 (411C)	25-30	Human_colon_16S8000513	0.681683
GTCTCGTTCGGAGGTA-1-Human_colon_16S8000513	20-30	A32 (411C)	25-30	Human_colon_16S8000513	0.67595
ACGGAGAGTCCATGAT-1-Human_colon_16S8000513	20-30	A32 (411C)	25-30	Human_colon_16S8000513	0.553563
GACTAACAGTTAACGA-1-Human_colon_16S8000513	20-30	A32 (411C)	25-30	Human_colon_16S8000513	1.70427
GTCACAAAGCTTATCG-1-Human_colon_16S8000513	20-30	A32 (411C)	25-30	Human_colon_16S8000513	0.964502
GAAATGAAGAAGATTC-1-Human_colon_16S8000513	20-30	A32 (411C)	25-30	Human_colon_16S8000513	1.50213
CCGTACTTCCACGACG-1-Human_colon_16S8000513	20-30	A32 (411C)	25-30	Human_colon_16S8000513	0.325654
TTCTCCTGTTGAGGTG-1-Human_colon_16S8001878	65-70	A34 (417C)	65-70	Human_colon_16S8001878	0
CAGGTGCTCCAGGGCT-1-Human_colon_16S8000513	20-30	A32 (411C)	25-30	Human_colon_16S8000513	0
GGATGTTGTAAGTAGT-1-Human_colon_16S8000513	20-30	A32 (411C)	25-30	Human_colon_16S8000513	1.87
ACACTGAGTACGACCC-1-Human_colon_16S8000513	20-30	A32 (411C)	25-30	Human_colon_16S8000513	1.57577
CAGCTGGCATGCGCAC-1-Human_colon_16S8001885	65-70	A34 (417C)	65-70	Human_colon_16S8001885	1.17536
GAGCAGAGTTATCACG-1-Human_colon_16S8001885	65-70	A34 (417C)	65-70	Human_colon_16S8001885	1.09099
GCGGGTTCAGGGCATA-1-Human_colon_16S8001879	65-70	A34 (417C)	65-70	Human_colon_16S8001879	0
ATTGGACAGGTAGCTG-1-Human_colon_16S8000513	20-30	A32 (411C)	25-30	Human_colon_16S8000513	1.3553
CTAAGACAGCCACGCT-1-Human_colon_16S8000513	20-30	A32 (411C)	25-30	Human_colon_16S8000513	0
GCTGCTTTCCTAAGTG-1-Human_colon_16S8001885	65-70	A34 (417C)	65-70	Human_colon_16S8001885	0
TAAGCGTTCTTGAGAC-1-Human_colon_16S8000513	20-30	A32 (411C)	25-30	Human_colon_16S8000513	1.14472
ATTATCCCACCGCTAG-1-Human_colon_16S8000513	20-30	A32 (411C)	25-30	Human_colon_16S8000513	0.772954
TTAACTCAGGGTCTCC-1-Human_colon_16S8000513	20-30	A32 (411C)	25-30	Human_colon_16S8000513	0.69744
TTCGAAGGTGCGATAG-1-Human_colon_16S8000513	20-30	A32 (411C)	25-30	Human_colon_16S8000513	1.2828
TTCTTAGAGATCCCGC-1-Human_colon_16S8000513	20-30	A32 (411C)	25-30	Human_colon_16S8000513	1.38067
CACCAGGTCGTGGACC-1-Human_colon_16S8000513	20-30	A32 (411C)	25-30	Human_colon_16S8000513	0.744748
GCAGTTAAGACTAGGC-1-Human_colon_16S8000513	20-30	A32 (411C)	25-30	Human_colon_16S8000513	0
GTACGTAGTGGCGAAT-1-Human_colon_16S8123912	45-65	A39 (440C)	45-50	Human_colon_16S8123912	1.54691
GAATAAGCAAAGGTGC-1-Human_colon_16S8001878	65-70	A34 (417C)	65-70	Human_colon_16S8001878	0.561089
CCGGGATTCGCGTTTC-1-Human_colon_16S8000513	20-30	A32 (411C)	25-30	Human_colon_16S8000513	1.25023
TCAGGTACACCGTTGG-1-Human_colon_16S8000515	20-30	A32 (411C)	25-30	Human_colon_16S8000515	0.621806
CCGTGGACACCAGTTA-1-Human_colon_16S8000513	20-30	A32 (411C)	25-30	Human_colon_16S8000513	1.17313
CCTTCGAGTGTTTGGT-1-Human_colon_16S8000513	20-30	A32 (411C)	25-30	Human_colon_16S8000513	1.2773
TTGCCGTCACTACAGT-1-Human_colon_16S8001885	65-70	A34 (417C)	65-70	Human_colon_16S8001885	0
TTTGTCATCCTAGGGC-1-Human_colon_16S8001879	65-70	A34 (417C)	65-70	Human_colon_16S8001879	0
TCTTTCCTCTGTACGA-1-Human_colon_16S8001879	65-70	A34 (417C)	65-70	Human_colon_16S8001879	0
CGAGAAGCAGCTGGCT-1-Human_colon_16S8000513	20-30	A32 (411C)	25-30	Human_colon_16S8000513	0.456872
CGGAGCTGTAGCGTAG-1-Human_colon_16S8000513	20-30	A32 (411C)	25-30	Human_colon_16S8000513	1.26042
ACTGTCCTCCATGCTC-1-Human_colon_16S8001879	65-70	A34 (417C)	65-70	Human_colon_16S8001879	0
TTAACTCAGTGGGCTA-1-Human_colon_16S8001879	65-70	A34 (417C)	65-70	Human_colon_16S8001879	0
TCATTACCAACACGCC-1-Human_colon_16S8000513	20-30	A32 (411C)	25-30	Human_colon_16S8000513	0.84417
GCGAGAATCGGCTACG-1-Human_colon_16S8000513	20-30	A32 (411C)	25-30	Human_colon_16S8000513	0.965219
AGATCTGCAATAACGA-1-Human_colon_16S8001878	65-70	A34 (417C)	65-70	Human_colon_16S8001878	0.638226
CTCGTACGTTGCTCCT-1-Human_colon_16S8000513	20-30	A32 (411C)	25-30	Human_colon_16S8000513	1.11055
AGCATACAGTGGACGT-1-Human_colon_16S8001879	65-70	A34 (417C)	65-70	Human_colon_16S8001879	0
TCAGGATAGAGCTGCA-1-Human_colon_16S8123912	45-65	A39 (440C)	45-50	Human_colon_16S8123912	0
CCTCAGTCACACCGAC-1-Human_colon_16S8000513	20-30	A32 (411C)	25-30	Human_colon_16S8000513	0.682138
TGAGAGGTCTGTCAAG-1-Human_colon_16S8001885	65-70	A34 (417C)	65-70	Human_colon_16S8001885	1.18013
GTTCTCGGTGAAATCA-1-Human_colon_16S8000513	20-30	A32 (411C)	25-30	Human_colon_16S8000513	0
GGACGTCTCTCCAGGG-1-Human_colon_16S8001885	65-70	A34 (417C)	65-70	Human_colon_16S8001885	0
GTGCATATCCGTTGTC-1-Human_colon_16S8000513	20-30	A32 (411C)	25-30	Human_colon_16S8000513	1.19726
CAACCAAAGGAGCGTT-1-Human_colon_16S8001885	65-70	A34 (417C)	65-70	Human_colon_16S8001885	0
AAAGATGGTCAGATAA-1-Human_colon_16S8000513	20-30	A32 (411C)	25-30	Human_colon_16S8000513	0.776307
GCCTCTATCTGCCAGG-1-Human_colon_16S8123912	45-65	A39 (440C)	45-50	Human_colon_16S8123912	1.14472
CTAAGACTCAGCTCGG-1-Human_colon_16S8000513	20-30	A32 (411C)	25-30	Human_colon_16S8000513	0.516558
TCGGTAAGTATCAGTC-1-Human_colon_16S8000513	20-30	A32 (411C)	25-30	Human_colon_16S8000513	0
GAAACTCTCGGTCTAA-1-Human_colon_16S8000513	20-30	A32 (411C)	25-30	Human_colon_16S8000513	0.538841
TAGGCATAGTCCAGGA-1-Human_colon_16S8000513	20-30	A32 (411C)	25-30	Human_colon_16S8000513	0.395284
ACATGGTCAAGTCATC-1-Human_colon_16S8000513	20-30	A32 (411C)	25-30	Human_colon_16S8000513	0.227181
CATATTCTCTGTTTGT-1-Human_colon_16S8001878	65-70	A34 (417C)	65-70	Human_colon_16S8001878	0
GATCAGTAGTTATCGC-1-Human_colon_16S8001879	65-70	A34 (417C)	65-70	Human_colon_16S8001879	0
AAAGCAAAGCAGACTG-1-Human_colon_16S8000513	20-30	A32 (411C)	25-30	Human_colon_16S8000513	0
CTTCTCTCAGATCCAT-1-Human_colon_16S8000513	20-30	A32 (411C)	25-30	Human_colon_16S8000513	0.888771
CATGGCGAGTACATGA-1-Human_colon_16S8000513	20-30	A32 (411C)	25-30	Human_colon_16S8000513	0.355561
AGAGCTTCATTACGAC-1-Human_colon_16S8000513	20-30	A32 (411C)	25-30	Human_colon_16S8000513	0.823892
ATAAGAGGTAGTAGTA-1-Human_colon_16S8000513	20-30	A32 (411C)	25-30	Human_colon_16S8000513	0.471905
GAACCTATCCGGGTGT-1-Human_colon_16S8123911	45-65	A39 (440C)	45-50	Human_colon_16S8123911	0.941093
TAGGCATTCGAATCCA-1-Human_colon_16S8001879	65-70	A34 (417C)	65-70	Human_colon_16S8001879	0
ACATCAGAGGTTCCTA-1-Human_colon_16S8001879	65-70	A34 (417C)	65-70	Human_colon_16S8001879	0
CCCTCCTGTTCGAATC-1-Human_colon_16S8000513	20-30	A32 (411C)	25-30	Human_colon_16S8000513	1.0308
TCGTACCCAGCATGAG-1-Human_colon_16S8000513	20-30	A32 (411C)	25-30	Human_colon_16S8000513	1.03395
GGAATAACAAACTGCT-1-Human_colon_16S8000513	20-30	A32 (411C)	25-30	Human_colon_16S8000513	1.57735
CCAGCGATCTGTGCAA-1-Human_colon_16S8000487	65-70	A34 (417C)	65-70	Human_colon_16S8000487	0
TGCGGGTGTACTTGAC-1-Human_colon_16S8001879	65-70	A34 (417C)	65-70	Human_colon_16S8001879	0
TCGCGTTGTAAAGGAG-1-Human_colon_16S8000513	20-30	A32 (411C)	25-30	Human_colon_16S8000513	0
TGACAACCATTACCTT-1-Human_colon_16S8000513	20-30	A32 (411C)	25-30	Human_colon_16S8000513	0.249519
ATCATGGTCCACGAAT-1-Human_colon_16S8001879	65-70	A34 (417C)	65-70	Human_colon_16S8001879	0
TGTGGTAGTTCAGGCC-1-Human_colon_16S8000513	20-30	A32 (411C)	25-30	Human_colon_16S8000513	0.938133
GTTAAGCCAGACAAGC-1-Human_colon_16S8000513	20-30	A32 (411C)	25-30	Human_colon_16S8000513	0.653984
CCGTGGATCTTCGAGA-1-Human_colon_16S8000513	20-30	A32 (411C)	25-30	Human_colon_16S8000513	1.57061
TTCCCAGAGATCCCGC-1-Human_colon_16S8123912	45-65	A39 (440C)	45-50	Human_colon_16S8123912	0.711707
GATCGATAGGCTCAGA-1-Human_colon_16S8123912	45-65	A39 (440C)	45-50	Human_colon_16S8123912	0
TATCAGGCAGGCTGAA-1-Human_colon_16S8000513	20-30	A32 (411C)	25-30	Human_colon_16S8000513	0.386545
TCCACACGTTGAGTTC-1-Human_colon_16S8000513	20-30	A32 (411C)	25-30	Human_colon_16S8000513	0.471502
GGCAATTGTTAAAGTG-1-Human_colon_16S8000513	20-30	A32 (411C)	25-30	Human_colon_16S8000513	1.22302
TTCTCAACAACACGCC-1-Human_colon_16S8000513	20-30	A32 (411C)	25-30	Human_colon_16S8000513	1.08761
GGCTGGTTCGCGCCAA-1-Human_colon_16S8123912	45-65	A39 (440C)	45-50	Human_colon_16S8123912	0
ACTGATGAGATGGGTC-1-Human_colon_16S8000513	20-30	A32 (411C)	25-30	Human_colon_16S8000513	1.12885
GTATTCTTCAAGATCC-1-Human_colon_16S8001879	65-70	A34 (417C)	65-70	Human_colon_16S8001879	0
ACACCCTCACGGCCAT-1-Human_colon_16S8001878	65-70	A34 (417C)	65-70	Human_colon_16S8001878	0.800793
TTAACTCCAGACTCGC-1-Human_colon_16S8001885	65-70	A34 (417C)	65-70	Human_colon_16S8001885	0
CATCAGAAGAGTGACC-1-Human_colon_16S8000513	20-30	A32 (411C)	25-30	Human_colon_16S8000513	2.05051
CTCAGAACATTACGAC-1-Human_colon_16S8001879	65-70	A34 (417C)	65-70	Human_colon_16S8001879	0
GATCGATAGACACGAC-1-Human_colon_16S8000487	65-70	A34 (417C)	65-70	Human_colon_16S8000487	0
CCACGGAAGGATGCGT-1-Human_colon_16S8000513	20-30	A32 (411C)	25-30	Human_colon_16S8000513	0.360289
GTAACTGCACGTGAGA-1-Human_colon_16S8001885	65-70	A34 (417C)	65-70	Human_colon_16S8001885	1.44036
TGGGAAGCAGCTGTAT-1-Human_colon_16S8001879	65-70	A34 (417C)	65-70	Human_colon_16S8001879	0
CTAAGACTCCTTGGTC-1-Human_colon_16S8001879	65-70	A34 (417C)	65-70	Human_colon_16S8001879	0
CATCAGACAGGCTCAC-1-Human_colon_16S8000513	20-30	A32 (411C)	25-30	Human_colon_16S8000513	1.07829
CTCTAATAGCAGGTCA-1-Human_colon_16S8000513	20-30	A32 (411C)	25-30	Human_colon_16S8000513	0.372282
GCGACCAAGTCCATAC-1-Human_colon_16S8002581	45-65	A38 (432C)	60-65	Human_colon_16S8002581	0
GGACGTCTCAATCACG-1-Human_colon_16S8002623	45-65	A38 (432C)	60-65	Human_colon_16S8002623	0
TGCCCATTCAGCTCTC-1-Human_colon_16S8000513	20-30	A32 (411C)	25-30	Human_colon_16S8000513	0.717574
CAGCATACACCTGGTG-1-Human_colon_16S8000515	20-30	A32 (411C)	25-30	Human_colon_16S8000515	1.55823
ACATACGTCAACACCA-1-Human_colon_16S8000513	20-30	A32 (411C)	25-30	Human_colon_16S8000513	1.13223
CGTTCTGAGGAGTCTG-1-Human_colon_16S8123912	45-65	A39 (440C)	45-50	Human_colon_16S8123912	1.52309
ACGCAGCTCCAATGGT-1-Human_colon_16S8000513	20-30	A32 (411C)	25-30	Human_colon_16S8000513	0.83294
TGTATTCCATCCAACA-1-Human_colon_16S8000513	20-30	A32 (411C)	25-30	Human_colon_16S8000513	1.18697
CAGCTAATCATTTGGG-1-Human_colon_16S8000513	20-30	A32 (411C)	25-30	Human_colon_16S8000513	0.503474
TGACGGCGTTACCGAT-1-Human_colon_16S8000513	20-30	A32 (411C)	25-30	Human_colon_16S8000513	1.59042
GGACGTCCAATACGCT-1-Human_colon_16S8000513	20-30	A32 (411C)	25-30	Human_colon_16S8000513	0
CAACTAGCACGCCAGT-1-Human_colon_16S8000513	20-30	A32 (411C)	25-30	Human_colon_16S8000513	0.534623
ATCTGCCGTGTTGAGG-1-Human_colon_16S8000515	20-30	A32 (411C)	25-30	Human_colon_16S8000515	0.970553
TGTTCCGCACCATGTA-1-WTDAtest7844019	20-30	A33 (414C)	20-25	WTDAtest7844019	1.2825
CGCGGTATCAGCTTAG-1-Human_colon_16S8001878	65-70	A34 (417C)	65-70	Human_colon_16S8001878	0
GGACAGACAAGCCGCT-1-Human_colon_16S8000513	20-30	A32 (411C)	25-30	Human_colon_16S8000513	0.91529
GCATGATAGCCAGAAC-1-Human_colon_16S8000515	20-30	A32 (411C)	25-30	Human_colon_16S8000515	1.23338
GATGAGGGTCTCTCGT-1-Human_colon_16S8000513	20-30	A32 (411C)	25-30	Human_colon_16S8000513	1.21914
CTGTGCTAGGTGGGTT-1-Human_colon_16S8002623	45-65	A38 (432C)	60-65	Human_colon_16S8002623	0
GGAGCAACACATTCGA-1-Human_colon_16S8001885	65-70	A34 (417C)	65-70	Human_colon_16S8001885	1.38527
TGCCCTAGTAAGGGCT-1-Human_colon_16S8000515	20-30	A32 (411C)	25-30	Human_colon_16S8000515	1.61937
CGACCTTAGCCAGTAG-1-Human_colon_16S8000513	20-30	A32 (411C)	25-30	Human_colon_16S8000513	0
ATGGGAGTCCATGCTC-1-Human_colon_16S8000513	20-30	A32 (411C)	25-30	Human_colon_16S8000513	0.700108
GCATGATGTTCAGACT-1-Human_colon_16S8000513	20-30	A32 (411C)	25-30	Human_colon_16S8000513	0.951563
GATCTAGTCAACGGCC-1-Human_colon_16S8001878	65-70	A34 (417C)	65-70	Human_colon_16S8001878	0
GTATTCTAGAAACGAG-1-Human_colon_16S8000513	20-30	A32 (411C)	25-30	Human_colon_16S8000513	0.913164
CATCAGAAGGACAGAA-1-Human_colon_16S8000513	20-30	A32 (411C)	25-30	Human_colon_16S8000513	1.45204
TACGGTATCTTTCCTC-1-Human_colon_16S8001878	65-70	A34 (417C)	65-70	Human_colon_16S8001878	0
TCGCGTTCATTCCTCG-1-Human_colon_16S8000513	20-30	A32 (411C)	25-30	Human_colon_16S8000513	0.506047
AGAATAGCACCGCTAG-1-Human_colon_16S8001905	20-30	A32 (411C)	25-30	Human_colon_16S8001905	0.847119
CATCAAGGTGCAGTAG-1-Human_colon_16S8000513	20-30	A32 (411C)	25-30	Human_colon_16S8000513	0.664263
GCTCCTAGTCCAGTTA-1-Human_colon_16S8000513	20-30	A32 (411C)	25-30	Human_colon_16S8000513	0.605264
CGTCCATAGATATGGT-1-Human_colon_16S8000513	20-30	A32 (411C)	25-30	Human_colon_16S8000513	0.794496
CACAGTACACACCGCA-1-Human_colon_16S8000513	20-30	A32 (411C)	25-30	Human_colon_16S8000513	1.05368
CAGCATATCGGAGGTA-1-Human_colon_16S8001905	20-30	A32 (411C)	25-30	Human_colon_16S8001905	1.13828
GAAGCAGTCTGATACG-1-Human_colon_16S8000513	20-30	A32 (411C)	25-30	Human_colon_16S8000513	1.81777
CACTCCATCCTAAGTG-1-Human_colon_16S8001885	65-70	A34 (417C)	65-70	Human_colon_16S8001885	0.882479
GGAGCAAAGCTGTCTA-1-Human_colon_16S8000513	20-30	A32 (411C)	25-30	Human_colon_16S8000513	1.15787
TACCTATGTCTGGAGA-1-Human_colon_16S8001879	65-70	A34 (417C)	65-70	Human_colon_16S8001879	0
ATCGAGTAGAGGGCTT-1-Human_colon_16S8001879	65-70	A34 (417C)	65-70	Human_colon_16S8001879	0
GTGGGTCGTTCGAATC-1-Human_colon_16S8000513	20-30	A32 (411C)	25-30	Human_colon_16S8000513	0
GCGGGTTAGACTGTAA-1-Human_colon_16S8001905	20-30	A32 (411C)	25-30	Human_colon_16S8001905	1.26232
CAGCTGGAGGAGTCTG-1-Human_colon_16S8001885	65-70	A34 (417C)	65-70	Human_colon_16S8001885	1.53157
TTAACTCTCGCCTGAG-1-Human_colon_16S8000513	20-30	A32 (411C)	25-30	Human_colon_16S8000513	0.328267
CATCCACTCGTGGGAA-1-Human_colon_16S8000513	20-30	A32 (411C)	25-30	Human_colon_16S8000513	1.17199
ACGGAGACAGTAGAGC-1-Human_colon_16S8000513	20-30	A32 (411C)	25-30	Human_colon_16S8000513	0.813417
TCAGGATGTAACGTTC-1-Human_colon_16S8000513	20-30	A32 (411C)	25-30	Human_colon_16S8000513	1.01529
GCGCGATGTGTCAATC-1-Human_colon_16S8000513	20-30	A32 (411C)	25-30	Human_colon_16S8000513	0.908234
TGCCAAATCCTTGCCA-1-Human_colon_16S8000513	20-30	A32 (411C)	25-30	Human_colon_16S8000513	1.39154
CTCCTAGGTATATCCG-1-Human_colon_16S8000513	20-30	A32 (411C)	25-30	Human_colon_16S8000513	0
CCATGTCCATTGCGGC-1-Human_colon_16S8001885	65-70	A34 (417C)	65-70	Human_colon_16S8001885	0
GACTGCGTCTGGAGCC-1-Human_colon_16S8001879	65-70	A34 (417C)	65-70	Human_colon_16S8001879	0
GTCAAGTAGTAGATGT-1-Human_colon_16S8000513	20-30	A32 (411C)	25-30	Human_colon_16S8000513	0.80392
ACGGGCTGTTACAGAA-1-Human_colon_16S8000513	20-30	A32 (411C)	25-30	Human_colon_16S8000513	0.352541
CTAATGGGTACCTACA-1-Human_colon_16S8000513	20-30	A32 (411C)	25-30	Human_colon_16S8000513	0.693055
TAGCCGGCATAAGACA-1-Human_colon_16S8000515	20-30	A32 (411C)	25-30	Human_colon_16S8000515	0.498897
ACACCAACAATCTGCA-1-Human_colon_16S8001878	65-70	A34 (417C)	65-70	Human_colon_16S8001878	1.57805
CCGGGATAGTAACCCT-1-Human_colon_16S8000513	20-30	A32 (411C)	25-30	Human_colon_16S8000513	0.442478
GATCGCGAGAAGAAGC-1-Human_colon_16S8000515	20-30	A32 (411C)	25-30	Human_colon_16S8000515	0.662548
AAGGAGCGTGCACTTA-1-Human_colon_16S8123912	45-65	A39 (440C)	45-50	Human_colon_16S8123912	1.06637
ACACCAAAGCGATGAC-1-Human_colon_16S8000513	20-30	A32 (411C)	25-30	Human_colon_16S8000513	2.29896
TTTATGCGTACTTCTT-1-Human_colon_16S8000513	20-30	A32 (411C)	25-30	Human_colon_16S8000513	0.710437
ATCCGAAAGAGGACGG-1-Human_colon_16S8001879	65-70	A34 (417C)	65-70	Human_colon_16S8001879	0
ACATCAGCACGGCCAT-1-Human_colon_16S8001885	65-70	A34 (417C)	65-70	Human_colon_16S8001885	1.0844
TAGTTGGAGGCCCGTT-1-Human_colon_16S8001905	20-30	A32 (411C)	25-30	Human_colon_16S8001905	0.898259
CCTACCAGTATATCCG-1-Human_colon_16S8000513	20-30	A32 (411C)	25-30	Human_colon_16S8000513	0
GGCGACTAGTGGTAGC-1-Human_colon_16S8001885	65-70	A34 (417C)	65-70	Human_colon_16S8001885	0
TAGCCGGGTCAGATAA-1-Human_colon_16S8001879	65-70	A34 (417C)	65-70	Human_colon_16S8001879	0
TGTGTTTCACCTCGGA-1-Human_colon_16S8000513	20-30	A32 (411C)	25-30	Human_colon_16S8000513	0.602601
CTAAGACTCATACGGT-1-Human_colon_16S8000513	20-30	A32 (411C)	25-30	Human_colon_16S8000513	0.437512
CAAGATCCACGTTGGC-1-WTDAtest7844019	20-30	A33 (414C)	20-25	WTDAtest7844019	2.13021
TCATTACAGTTGTAGA-1-Human_colon_16S8000513	20-30	A32 (411C)	25-30	Human_colon_16S8000513	0
CCTTTCTGTGTTCTTT-1-Human_colon_16S8001879	65-70	A34 (417C)	65-70	Human_colon_16S8001879	0
GCGGGTTAGATGAGAG-1-Human_colon_16S8001879	65-70	A34 (417C)	65-70	Human_colon_16S8001879	0
TTCGGTCAGCATCATC-1-Human_colon_16S8000515	20-30	A32 (411C)	25-30	Human_colon_16S8000515	1.11146
GAAATGACACTTGGAT-1-Human_colon_16S8000513	20-30	A32 (411C)	25-30	Human_colon_16S8000513	0.214309
ACTGAACGTCCATGAT-1-Human_colon_16S8001878	65-70	A34 (417C)	65-70	Human_colon_16S8001878	0
CTTAGGATCATGCTCC-1-Human_colon_16S8000513	20-30	A32 (411C)	25-30	Human_colon_16S8000513	1.73124
CGAGCCAGTGTGCCTG-1-Human_colon_16S8000513	20-30	A32 (411C)	25-30	Human_colon_16S8000513	0
CAGTAACAGAGTAAGG-1-Human_colon_16S8000513	20-30	A32 (411C)	25-30	Human_colon_16S8000513	0.611977
AATCCAGGTTGGTAAA-1-Human_colon_16S8000513	20-30	A32 (411C)	25-30	Human_colon_16S8000513	1.2979
CGCTTCACAGACAAAT-1-Human_colon_16S8000513	20-30	A32 (411C)	25-30	Human_colon_16S8000513	1.64889
AACTCTTCAGGGCATA-1-Human_colon_16S8000513	20-30	A32 (411C)	25-30	Human_colon_16S8000513	0.993023
GATGCTAAGAAGGCCT-1-Human_colon_16S8001905	20-30	A32 (411C)	25-30	Human_colon_16S8001905	1.53267
GCTTGAAAGAGGTACC-1-Human_colon_16S8000513	20-30	A32 (411C)	25-30	Human_colon_16S8000513	1.32382
TATGCCCGTTCGCGAC-1-Human_colon_16S8000513	20-30	A32 (411C)	25-30	Human_colon_16S8000513	0.920563
CTTAACTTCTCTGTCG-1-Human_colon_16S8000515	20-30	A32 (411C)	25-30	Human_colon_16S8000515	0.442274
GGCGACTAGAAGGACA-1-Human_colon_16S8000513	20-30	A32 (411C)	25-30	Human_colon_16S8000513	0.60344
CGATCGGTCGTCACGG-1-Human_colon_16S8000513	20-30	A32 (411C)	25-30	Human_colon_16S8000513	0.666258
CACATAGGTGACGGTA-1-Human_colon_16S8123911	45-65	A39 (440C)	45-50	Human_colon_16S8123911	0.821323
TACGGATGTTGAGGTG-1-Human_colon_16S8001878	65-70	A34 (417C)	65-70	Human_colon_16S8001878	0
ACTTTCAAGGGATCTG-1-Human_colon_16S8001878	65-70	A34 (417C)	65-70	Human_colon_16S8001878	0
GACACGCAGCCTATGT-1-Human_colon_16S8001879	65-70	A34 (417C)	65-70	Human_colon_16S8001879	0
TGGCCAGGTCTGATCA-1-Human_colon_16S8000513	20-30	A32 (411C)	25-30	Human_colon_16S8000513	0
CCACGGAGTATAGGGC-1-Human_colon_16S8000513	20-30	A32 (411C)	25-30	Human_colon_16S8000513	1.99521
CCTTTCTGTGCGGTAA-1-Human_colon_16S8000513	20-30	A32 (411C)	25-30	Human_colon_16S8000513	1.17852
CTACCCAGTTCCCGAG-1-Human_colon_16S8000513	20-30	A32 (411C)	25-30	Human_colon_16S8000513	0.45586
GACGTTAAGCGTCTAT-1-Human_colon_16S8000513	20-30	A32 (411C)	25-30	Human_colon_16S8000513	0.825503
CTCGAGGTCAGAAATG-1-Human_colon_16S8001878	65-70	A34 (417C)	65-70	Human_colon_16S8001878	0
CACATAGTCCAGAGGA-1-Human_colon_16S8001885	65-70	A34 (417C)	65-70	Human_colon_16S8001885	0
CAGTAACCATCAGTAC-1-Human_colon_16S8000513	20-30	A32 (411C)	25-30	Human_colon_16S8000513	1.07571
CGTAGGCGTCCAAGTT-1-Human_colon_16S8001905	20-30	A32 (411C)	25-30	Human_colon_16S8001905	0
CGCTATCGTGCGCTTG-1-Human_colon_16S8000513	20-30	A32 (411C)	25-30	Human_colon_16S8000513	1.32489
TACTCATTCCTATTCA-1-Human_colon_16S8001878	65-70	A34 (417C)	65-70	Human_colon_16S8001878	0
AGAGCGAGTCCATCCT-1-Human_colon_16S8000513	20-30	A32 (411C)	25-30	Human_colon_16S8000513	0
TAAGCGTAGGTGCTAG-1-Human_colon_16S8000513	20-30	A32 (411C)	25-30	Human_colon_16S8000513	0.725184
CTGATCCCAAGCGCTC-1-Human_colon_16S8000513	20-30	A32 (411C)	25-30	Human_colon_16S8000513	0.769899
TATCAGGGTTATGTGC-1-Human_colon_16S8001878	65-70	A34 (417C)	65-70	Human_colon_16S8001878	1.17453
TCGAGGCTCTTAGAGC-1-Human_colon_16S8001879	65-70	A34 (417C)	65-70	Human_colon_16S8001879	0
GTGTGCGTCACCGGGT-1-Human_colon_16S8000513	20-30	A32 (411C)	25-30	Human_colon_16S8000513	0.746452
TGCTGCTAGTAATCCC-1-Human_colon_16S8123912	45-65	A39 (440C)	45-50	Human_colon_16S8123912	1.89792
TCTTTCCGTGGACGAT-1-Human_colon_16S8000513	20-30	A32 (411C)	25-30	Human_colon_16S8000513	1.35983
GCTTCCATCTTTAGTC-1-Human_colon_16S8000513	20-30	A32 (411C)	25-30	Human_colon_16S8000513	0.817523
AGATCTGGTCGAATCT-1-Human_colon_16S8000513	20-30	A32 (411C)	25-30	Human_colon_16S8000513	1.10012
GCTCCTAGTCAAGCGA-1-Human_colon_16S8123911	45-65	A39 (440C)	45-50	Human_colon_16S8123911	1.00151
TGGCTGGGTTGAGGTG-1-Human_colon_16S8123911	45-65	A39 (440C)	45-50	Human_colon_16S8123911	0
TCATTACTCACCTCGT-1-Human_colon_16S8000513	20-30	A32 (411C)	25-30	Human_colon_16S8000513	0.480263
GTACTTTGTCCGACGT-1-Human_colon_16S8001878	65-70	A34 (417C)	65-70	Human_colon_16S8001878	0
ATCATCTCAGGATTGG-1-Human_colon_16S8000513	20-30	A32 (411C)	25-30	Human_colon_16S8000513	0.772814
GGGCATCTCTACCAGA-1-Human_colon_16S8000513	20-30	A32 (411C)	25-30	Human_colon_16S8000513	0.512722
TGGTTAGTCCCACTTG-1-Human_colon_16S8001885	65-70	A34 (417C)	65-70	Human_colon_16S8001885	0.474112
CTTGGCTGTGAGTGAC-1-Human_colon_16S8000513	20-30	A32 (411C)	25-30	Human_colon_16S8000513	0.636257
ACACCAACACTCAGGC-1-Human_colon_16S8000513	20-30	A32 (411C)	25-30	Human_colon_16S8000513	0
CTGCCTACAAACTGCT-1-Human_colon_16S8123911	45-65	A39 (440C)	45-50	Human_colon_16S8123911	0
TCAGCTCTCCTAGGGC-1-Human_colon_16S8000513	20-30	A32 (411C)	25-30	Human_colon_16S8000513	0.272851
CCTTCCCGTGTGGTTT-1-Human_colon_16S8123911	45-65	A39 (440C)	45-50	Human_colon_16S8123911	0
CGACTTCTCACGCATA-1-Human_colon_16S8000513	20-30	A32 (411C)	25-30	Human_colon_16S8000513	0.756666
TGACTAGGTTGAGTTC-1-Human_colon_16S8001885	65-70	A34 (417C)	65-70	Human_colon_16S8001885	0
TCTTCGGGTGGGTCAA-1-Human_colon_16S8000513	20-30	A32 (411C)	25-30	Human_colon_16S8000513	1.43994
GGGATGAAGGCATGGT-1-Human_colon_16S8001879	65-70	A34 (417C)	65-70	Human_colon_16S8001879	0
AGTGGGATCCCTAACC-1-Human_colon_16S8000513	20-30	A32 (411C)	25-30	Human_colon_16S8000513	0.590222
CGAGCCAGTCAGCTAT-1-Human_colon_16S8000513	20-30	A32 (411C)	25-30	Human_colon_16S8000513	0.775478
CGGACGTAGAGACGAA-1-Human_colon_16S8000513	20-30	A32 (411C)	25-30	Human_colon_16S8000513	1.14359
AGCGTCGAGAGTACAT-1-Human_colon_16S8123912	45-65	A39 (440C)	45-50	Human_colon_16S8123912	0
TGTGGTACACAGGCCT-1-Human_colon_16S8000513	20-30	A32 (411C)	25-30	Human_colon_16S8000513	0.365135
TTGCCGTCATCACCCT-1-Human_colon_16S8000513	20-30	A32 (411C)	25-30	Human_colon_16S8000513	0.749558
GTGCATAAGTCATCCA-1-Human_colon_16S8000493	65-70	A34 (417C)	65-70	Human_colon_16S8000493	0
TTCTCAAGTGCTAGCC-1-Human_colon_16S8001879	65-70	A34 (417C)	65-70	Human_colon_16S8001879	0.970989
ACACCGGCAACTGCTA-1-Human_colon_16S8000513	20-30	A32 (411C)	25-30	Human_colon_16S8000513	0.538045
TGTCCCAAGGCTATCT-1-Human_colon_16S8001905	20-30	A32 (411C)	25-30	Human_colon_16S8001905	1.38061
CCTACACTCGGAATCT-1-Human_colon_16S8001885	65-70	A34 (417C)	65-70	Human_colon_16S8001885	0.796967
GGTGTTAAGCAATATG-1-Human_colon_16S8000513	20-30	A32 (411C)	25-30	Human_colon_16S8000513	0
ATCTACTTCCATGCTC-1-Human_colon_16S8001885	65-70	A34 (417C)	65-70	Human_colon_16S8001885	0.606444
ACTGCTCCACACTGCG-1-Human_colon_16S8001879	65-70	A34 (417C)	65-70	Human_colon_16S8001879	0
GAATAAGCAGTAAGAT-1-Human_colon_16S8001878	65-70	A34 (417C)	65-70	Human_colon_16S8001878	1.28123
TCTGAGACAGAGCCAA-1-Human_colon_16S8000513	20-30	A32 (411C)	25-30	Human_colon_16S8000513	1.07796
CAAGTTGCAATGGATA-1-Human_colon_16S8000513	20-30	A32 (411C)	25-30	Human_colon_16S8000513	0.933596
AGGGAGTCATATACGC-1-Human_colon_16S8002623	45-65	A38 (432C)	60-65	Human_colon_16S8002623	0
TGAGCCGAGGGCTCTC-1-Human_colon_16S8000515	20-30	A32 (411C)	25-30	Human_colon_16S8000515	1.16996
AACTTTCAGGCCCTTG-1-Human_colon_16S8000513	20-30	A32 (411C)	25-30	Human_colon_16S8000513	0
TTCCCAGGTGCGCTTG-1-Human_colon_16S8000513	20-30	A32 (411C)	25-30	Human_colon_16S8000513	0.554952
TTTGCGCCATTTGCCC-1-Human_colon_16S8001879	65-70	A34 (417C)	65-70	Human_colon_16S8001879	0
TAAGAGATCAACGGCC-1-Human_colon_16S8000513	20-30	A32 (411C)	25-30	Human_colon_16S8000513	0.470221
GTAGGCCTCTCGCTTG-1-Human_colon_16S8000513	20-30	A32 (411C)	25-30	Human_colon_16S8000513	0.887351
GACAGAGTCTCTAGGA-1-Human_colon_16S8000513	20-30	A32 (411C)	25-30	Human_colon_16S8000513	0
CCTTTCTCACCTATCC-1-Human_colon_16S8000513	20-30	A32 (411C)	25-30	Human_colon_16S8000513	0.398069
TAAACCGTCAACGGGA-1-Human_colon_16S8000513	20-30	A32 (411C)	25-30	Human_colon_16S8000513	1.44334
CATCGAACACTTACGA-1-Human_colon_16S8000493	65-70	A34 (417C)	65-70	Human_colon_16S8000493	0
GCAAACTAGACAATAC-1-Human_colon_16S8123912	45-65	A39 (440C)	45-50	Human_colon_16S8123912	1.18409
GTCGTAAAGAGTACAT-1-Human_colon_16S8000513	20-30	A32 (411C)	25-30	Human_colon_16S8000513	1.86448
AGTAGTCTCACAACGT-1-Human_colon_16S8123912	45-65	A39 (440C)	45-50	Human_colon_16S8123912	1.39828
GTGAAGGGTGCGCTTG-1-Human_colon_16S8001879	65-70	A34 (417C)	65-70	Human_colon_16S8001879	0
ACGAGGACAACGCACC-1-Human_colon_16S8001878	65-70	A34 (417C)	65-70	Human_colon_16S8001878	0
GCGCCAAAGATGTAAC-1-Human_colon_16S8123912	45-65	A39 (440C)	45-50	Human_colon_16S8123912	1.34017
GGTGTTAGTATTCTCT-1-Human_colon_16S8000513	20-30	A32 (411C)	25-30	Human_colon_16S8000513	0
CATCGAAGTACTTAGC-1-Human_colon_16S8001885	65-70	A34 (417C)	65-70	Human_colon_16S8001885	1.34378
TATCTCAGTCGACTAT-1-Human_colon_16S8000513	20-30	A32 (411C)	25-30	Human_colon_16S8000513	0.469172
CGAGCACGTAGATTAG-1-Human_colon_16S8001879	65-70	A34 (417C)	65-70	Human_colon_16S8001879	0
CGTGAGCAGGACAGCT-1-Human_colon_16S8001879	65-70	A34 (417C)	65-70	Human_colon_16S8001879	0
GTAACTGGTAGGGTAC-1-Human_colon_16S8000513	20-30	A32 (411C)	25-30	Human_colon_16S8000513	1.01436
CGAACATTCGGGAGTA-1-Human_colon_16S8001905	20-30	A32 (411C)	25-30	Human_colon_16S8001905	1.46144
ACAGCTAGTAAGAGGA-1-WTDAtest7844019	20-30	A33 (414C)	20-25	WTDAtest7844019	0
TACACGACACATTAGC-1-Human_colon_16S8000513	20-30	A32 (411C)	25-30	Human_colon_16S8000513	0.551538
CTAGAGTGTGAGTGAC-1-Human_colon_16S8000513	20-30	A32 (411C)	25-30	Human_colon_16S8000513	0
CAAGATCAGGAGTACC-1-Human_colon_16S8000513	20-30	A32 (411C)	25-30	Human_colon_16S8000513	0
CATTCGCCATAGTAAG-1-Human_colon_16S8000513	20-30	A32 (411C)	25-30	Human_colon_16S8000513	0.586472
ATCATGGAGCAACGGT-1-Human_colon_16S8000513	20-30	A32 (411C)	25-30	Human_colon_16S8000513	0.896393
AGTGAGGTCTACGAGT-1-Human_colon_16S8000513	20-30	A32 (411C)	25-30	Human_colon_16S8000513	1.04247
AGCGGTCGTCGGATCC-1-Human_colon_16S8000513	20-30	A32 (411C)	25-30	Human_colon_16S8000513	0.740226
AGCATACTCGCATGGC-1-Human_colon_16S8000513	20-30	A32 (411C)	25-30	Human_colon_16S8000513	0.749571
TCATTACCACGCATCG-1-Human_colon_16S8000493	65-70	A34 (417C)	65-70	Human_colon_16S8000493	0.919029
TTAGTTCTCTGGCGAC-1-Human_colon_16S8000513	20-30	A32 (411C)	25-30	Human_colon_16S8000513	0.32405
TTAGGCATCAGCTCTC-1-Human_colon_16S8000513	20-30	A32 (411C)	25-30	Human_colon_16S8000513	0.631456
GATGCTACACATGTGT-1-Human_colon_16S8123911	45-65	A39 (440C)	45-50	Human_colon_16S8123911	0
TACGGTATCTACGAGT-1-Human_colon_16S8000493	65-70	A34 (417C)	65-70	Human_colon_16S8000493	0.438143
CGTCTACCAATAACGA-1-Human_colon_16S8001885	65-70	A34 (417C)	65-70	Human_colon_16S8001885	1.34208
ACAGCTACAGCCACCA-1-Human_colon_16S8000513	20-30	A32 (411C)	25-30	Human_colon_16S8000513	0.807737
AAGTCTGTCGACCAGC-1-Human_colon_16S8001885	65-70	A34 (417C)	65-70	Human_colon_16S8001885	0.804192
ACACTGACAGCTCCGA-1-Human_colon_16S8123912	45-65	A39 (440C)	45-50	Human_colon_16S8123912	1.25766
TCGCGAGCAAACCTAC-1-Human_colon_16S8001878	65-70	A34 (417C)	65-70	Human_colon_16S8001878	1.18327
CTGAAACCATTCTTAC-1-Human_colon_16S8123912	45-65	A39 (440C)	45-50	Human_colon_16S8123912	0
CTCTAATGTGAGTATA-1-Human_colon_16S8001878	65-70	A34 (417C)	65-70	Human_colon_16S8001878	0
ATGCGATCAATCAGAA-1-Human_colon_16S8000513	20-30	A32 (411C)	25-30	Human_colon_16S8000513	1.12592
GCGGGTTCAACACCTA-1-Human_colon_16S8001885	65-70	A34 (417C)	65-70	Human_colon_16S8001885	0.807629
CACCAGGCAATGTAAG-1-Human_colon_16S8000513	20-30	A32 (411C)	25-30	Human_colon_16S8000513	1.06217
CTACACCTCATACGGT-1-Human_colon_16S8123911	45-65	A39 (440C)	45-50	Human_colon_16S8123911	0.612907
GGGACCTTCACCGGGT-1-Human_colon_16S8000513	20-30	A32 (411C)	25-30	Human_colon_16S8000513	0.841453
GTCAAGTTCGGCGGTT-1-Human_colon_16S8000513	20-30	A32 (411C)	25-30	Human_colon_16S8000513	0.77311
CACATTTTCAGAGGTG-1-Human_colon_16S8000513	20-30	A32 (411C)	25-30	Human_colon_16S8000513	0
GTTCATTAGGTGATAT-1-Human_colon_16S8001885	65-70	A34 (417C)	65-70	Human_colon_16S8001885	0
AACCATGGTTTAAGCC-1-Human_colon_16S8000513	20-30	A32 (411C)	25-30	Human_colon_16S8000513	0.980238
AAAGCAATCGGTGTCG-1-Human_colon_16S8000513	20-30	A32 (411C)	25-30	Human_colon_16S8000513	0.802036
TATCAGGAGGCTATCT-1-Human_colon_16S8000513	20-30	A32 (411C)	25-30	Human_colon_16S8000513	0.312447
CGGAGTCAGTGGTCCC-1-Human_colon_16S8001879	65-70	A34 (417C)	65-70	Human_colon_16S8001879	0
AAACCTGAGGCGACAT-1-Human_colon_16S8001879	65-70	A34 (417C)	65-70	Human_colon_16S8001879	0
TCGGTAAGTCATACTG-1-Human_colon_16S8001878	65-70	A34 (417C)	65-70	Human_colon_16S8001878	0
GGACAAGGTGAAATCA-1-Human_colon_16S8000513	20-30	A32 (411C)	25-30	Human_colon_16S8000513	0.388371
GACTACATCGATCCCT-1-Human_colon_16S8000513	20-30	A32 (411C)	25-30	Human_colon_16S8000513	1.16458
GACAGAGGTTCCATGA-1-Human_colon_16S8001879	65-70	A34 (417C)	65-70	Human_colon_16S8001879	0
TGATTTCCAGTTCATG-1-Human_colon_16S8000513	20-30	A32 (411C)	25-30	Human_colon_16S8000513	0.198197
TAGGCATAGCCAGTTT-1-Human_colon_16S8000487	65-70	A34 (417C)	65-70	Human_colon_16S8000487	0
CAGCATACATTAGCCA-1-Human_colon_16S8000513	20-30	A32 (411C)	25-30	Human_colon_16S8000513	1.40999
CCATTCGTCATACGGT-1-Human_colon_16S8123911	45-65	A39 (440C)	45-50	Human_colon_16S8123911	0
ACGTCAACAGACTCGC-1-Human_colon_16S8001885	65-70	A34 (417C)	65-70	Human_colon_16S8001885	0.852442
CAACCAAGTCTCTTTA-1-Human_colon_16S8000513	20-30	A32 (411C)	25-30	Human_colon_16S8000513	0
TACCTATAGCTGCCCA-1-Human_colon_16S8000515	20-30	A32 (411C)	25-30	Human_colon_16S8000515	1.91302
GGACATTTCGTCCAGG-1-Human_colon_16S8000513	20-30	A32 (411C)	25-30	Human_colon_16S8000513	1.10031
GCGCCAAGTCTGCCAG-1-Human_colon_16S8001878	65-70	A34 (417C)	65-70	Human_colon_16S8001878	0
TTCTCAATCAGAGGTG-1-Human_colon_16S8123912	45-65	A39 (440C)	45-50	Human_colon_16S8123912	0
TACGGGCAGATCCCGC-1-Human_colon_16S8001905	20-30	A32 (411C)	25-30	Human_colon_16S8001905	0.767043
AAGACCTGTCCTAGCG-1-Human_colon_16S8000513	20-30	A32 (411C)	25-30	Human_colon_16S8000513	0.91603
GTTCTCGTCCTTTCGG-1-Human_colon_16S8000513	20-30	A32 (411C)	25-30	Human_colon_16S8000513	1.20262
TGTCCCACAAGCGCTC-1-Human_colon_16S8123911	45-65	A39 (440C)	45-50	Human_colon_16S8123911	0
TCGAGGCTCAATACCG-1-Human_colon_16S8001879	65-70	A34 (417C)	65-70	Human_colon_16S8001879	0
ACAGCTAGTATGAAAC-1-Human_colon_16S8000513	20-30	A32 (411C)	25-30	Human_colon_16S8000513	1.05962
GCTTCCAAGACCTAGG-1-Human_colon_16S8000513	20-30	A32 (411C)	25-30	Human_colon_16S8000513	1.07926
GACTAACTCATATCGG-1-Human_colon_16S8001879	65-70	A34 (417C)	65-70	Human_colon_16S8001879	0
TCACGAATCGCAAGCC-1-Human_colon_16S8001879	65-70	A34 (417C)	65-70	Human_colon_16S8001879	0
CGGACGTGTACTCGCG-1-Human_colon_16S8001885	65-70	A34 (417C)	65-70	Human_colon_16S8001885	0
ACGAGGACATAAAGGT-1-Human_colon_16S8001885	65-70	A34 (417C)	65-70	Human_colon_16S8001885	0.805041
GTGCATAAGGCCCTTG-1-Human_colon_16S8000513	20-30	A32 (411C)	25-30	Human_colon_16S8000513	0.623112
TCGCGAGCAGCTGTAT-1-Human_colon_16S8001879	65-70	A34 (417C)	65-70	Human_colon_16S8001879	0
CATGCCTCAGATCCAT-1-Human_colon_16S8000513	20-30	A32 (411C)	25-30	Human_colon_16S8000513	0.553357
TAAACCGCAATCGGTT-1-Human_colon_16S8000513	20-30	A32 (411C)	25-30	Human_colon_16S8000513	0.743681
GCTGCAGTCTTCATGT-1-Human_colon_16S8123912	45-65	A39 (440C)	45-50	Human_colon_16S8123912	0.752456
CGTGAGCCATCCTTGC-1-Human_colon_16S8000513	20-30	A32 (411C)	25-30	Human_colon_16S8000513	0.901631
AATCGGTGTGGCGAAT-1-Human_colon_16S8001905	20-30	A32 (411C)	25-30	Human_colon_16S8001905	0.72572
CGATGGCTCAACACGT-1-Human_colon_16S8001885	65-70	A34 (417C)	65-70	Human_colon_16S8001885	0.587994
GGCTCGATCTCTAAGG-1-Human_colon_16S8001885	65-70	A34 (417C)	65-70	Human_colon_16S8001885	0.456221
CAGCAGCTCTTTCCTC-1-Human_colon_16S8001885	65-70	A34 (417C)	65-70	Human_colon_16S8001885	0
GACTGCGGTTCCACAA-1-Human_colon_16S8123911	45-65	A39 (440C)	45-50	Human_colon_16S8123911	0.70432
GCAGCCACAAGCTGTT-1-Human_colon_16S8123912	45-65	A39 (440C)	45-50	Human_colon_16S8123912	0.959721
ACGATACTCAGTCCCT-1-Human_colon_16S8000513	20-30	A32 (411C)	25-30	Human_colon_16S8000513	0.672402
GTTCGGGCATGAGCGA-1-Human_colon_16S8000513	20-30	A32 (411C)	25-30	Human_colon_16S8000513	2.06386
TCGGTAACAAGCCCAC-1-Human_colon_16S8000513	20-30	A32 (411C)	25-30	Human_colon_16S8000513	0.438621
AGTGAGGAGCTAGTGG-1-Human_colon_16S8000513	20-30	A32 (411C)	25-30	Human_colon_16S8000513	0.30454
GCAGTTAAGTCCCACG-1-Human_colon_16S8001879	65-70	A34 (417C)	65-70	Human_colon_16S8001879	0
CCTCTGAGTTCAACCA-1-Human_colon_16S8000513	20-30	A32 (411C)	25-30	Human_colon_16S8000513	1.09344
TGAGCCGGTCTAGCGC-1-Human_colon_16S8001879	65-70	A34 (417C)	65-70	Human_colon_16S8001879	0
GCGAGAAAGGTGCACA-1-Human_colon_16S8001905	20-30	A32 (411C)	25-30	Human_colon_16S8001905	1.13881
CCATTCGGTGCACGAA-1-Human_colon_16S8000513	20-30	A32 (411C)	25-30	Human_colon_16S8000513	0.91262
GTAGGCCCATCACGTA-1-Human_colon_16S8000513	20-30	A32 (411C)	25-30	Human_colon_16S8000513	0.624624
TGGGCGTTCCGCATAA-1-Human_colon_16S8000513	20-30	A32 (411C)	25-30	Human_colon_16S8000513	0.821538
GGACGTCAGCGTTTAC-1-Human_colon_16S8001879	65-70	A34 (417C)	65-70	Human_colon_16S8001879	0
GTGTTAGTCGGCCGAT-1-Human_colon_16S8001885	65-70	A34 (417C)	65-70	Human_colon_16S8001885	0.537617
GCCTCTAAGCGAAGGG-1-Human_colon_16S8001885	65-70	A34 (417C)	65-70	Human_colon_16S8001885	0.928518
CTAGTGACAGATCCAT-1-Human_colon_16S8123911	45-65	A39 (440C)	45-50	Human_colon_16S8123911	1.22158
GTGGGTCGTAAATACG-1-Human_colon_16S8000513	20-30	A32 (411C)	25-30	Human_colon_16S8000513	0.960837
CACACCTGTCTGCAAT-1-Human_colon_16S8001879	65-70	A34 (417C)	65-70	Human_colon_16S8001879	0
GCACTCTAGCCAGGAT-1-Human_colon_16S8000513	20-30	A32 (411C)	25-30	Human_colon_16S8000513	0.612246
CCTACCAGTAAGTGTA-1-Human_colon_16S8000513	20-30	A32 (411C)	25-30	Human_colon_16S8000513	0.658866
CCTTCCCTCGCCATAA-1-Human_colon_16S8001879	65-70	A34 (417C)	65-70	Human_colon_16S8001879	0
TCAGCTCAGACACTAA-1-Human_colon_16S8123912	45-65	A39 (440C)	45-50	Human_colon_16S8123912	0
CTGCCTATCTAAGCCA-1-Human_colon_16S8123912	45-65	A39 (440C)	45-50	Human_colon_16S8123912	2.05521
TGAGGGAAGAAGCCCA-1-Human_colon_16S8000493	65-70	A34 (417C)	65-70	Human_colon_16S8000493	0
ACTTGTTCATACGCTA-1-Human_colon_16S8000513	20-30	A32 (411C)	25-30	Human_colon_16S8000513	0.349663
CTCACACGTATAGGTA-1-Human_colon_16S8000493	65-70	A34 (417C)	65-70	Human_colon_16S8000493	0
CATGACACATACAGCT-1-Human_colon_16S8000487	65-70	A34 (417C)	65-70	Human_colon_16S8000487	0
CTTGGCTGTCTCTTAT-1-Human_colon_16S8001878	65-70	A34 (417C)	65-70	Human_colon_16S8001878	0
TGCGTGGTCGACGGAA-1-Human_colon_16S8000513	20-30	A32 (411C)	25-30	Human_colon_16S8000513	1.28876
AGATTGCTCAGCATGT-1-Human_colon_16S8000513	20-30	A32 (411C)	25-30	Human_colon_16S8000513	0.245504
TCGCGTTAGTGCCATT-1-Human_colon_16S8000493	65-70	A34 (417C)	65-70	Human_colon_16S8000493	0.341955
TATCTCAGTAAGTTCC-1-Human_colon_16S8000513	20-30	A32 (411C)	25-30	Human_colon_16S8000513	0
CGTAGCGTCACAACGT-1-Human_colon_16S8000513	20-30	A32 (411C)	25-30	Human_colon_16S8000513	0
TGGCCAGAGAGCTTCT-1-Human_colon_16S8001885	65-70	A34 (417C)	65-70	Human_colon_16S8001885	0
ATGAGGGTCTAACTCT-1-Human_colon_16S8001885	65-70	A34 (417C)	65-70	Human_colon_16S8001885	0
ATCCGAAGTCGGCATC-1-Human_colon_16S8001879	65-70	A34 (417C)	65-70	Human_colon_16S8001879	0
ATAACGCCAGGACCCT-1-Human_colon_16S8000513	20-30	A32 (411C)	25-30	Human_colon_16S8000513	1.58095
CATCAGAAGGCTATCT-1-Human_colon_16S8001879	65-70	A34 (417C)	65-70	Human_colon_16S8001879	0
CGGACTGTCACAAACC-1-Human_colon_16S8001879	65-70	A34 (417C)	65-70	Human_colon_16S8001879	0
TAAGTGCCATGACGGA-1-Human_colon_16S8001879	65-70	A34 (417C)	65-70	Human_colon_16S8001879	0
TTGACTTTCGGCCGAT-1-Human_colon_16S8002623	45-65	A38 (432C)	60-65	Human_colon_16S8002623	0
AGCCTAATCGGTCCGA-1-Human_colon_16S8001879	65-70	A34 (417C)	65-70	Human_colon_16S8001879	0
GTCTCGTGTTCCTCCA-1-Human_colon_16S8000513	20-30	A32 (411C)	25-30	Human_colon_16S8000513	0.521343
TACGGGCGTTCGGGCT-1-Human_colon_16S8001878	65-70	A34 (417C)	65-70	Human_colon_16S8001878	0
CAGCTAAAGCGATGAC-1-Human_colon_16S8000513	20-30	A32 (411C)	25-30	Human_colon_16S8000513	0.553203
GTGCTTCAGTGGTAAT-1-Human_colon_16S8001881	65-70	A34 (417C)	65-70	Human_colon_16S8001881	1.13788
AATCGGTTCGGAATCT-1-Human_colon_16S8000513	20-30	A32 (411C)	25-30	Human_colon_16S8000513	0.495471
AAACGGGCAGGACGTA-1-Human_colon_16S8000513	20-30	A32 (411C)	25-30	Human_colon_16S8000513	1.14355
CGTGTCTCAGTCCTTC-1-Human_colon_16S8000513	20-30	A32 (411C)	25-30	Human_colon_16S8000513	0
TTGCGTCTCTTGCAAG-1-Human_colon_16S8001879	65-70	A34 (417C)	65-70	Human_colon_16S8001879	0
GGTATTGAGCACAGGT-1-Human_colon_16S8001879	65-70	A34 (417C)	65-70	Human_colon_16S8001879	0
GTACTTTGTCGACTAT-1-Human_colon_16S8123912	45-65	A39 (440C)	45-50	Human_colon_16S8123912	0.834814
CGATGTAAGATGAGAG-1-Human_colon_16S8000513	20-30	A32 (411C)	25-30	Human_colon_16S8000513	1.75246
GATCGATCAATCGGTT-1-Human_colon_16S8000513	20-30	A32 (411C)	25-30	Human_colon_16S8000513	0.467156
TTCTCAACAAGCTGTT-1-Human_colon_16S8001879	65-70	A34 (417C)	65-70	Human_colon_16S8001879	1.62856
GATTCAGAGCCCGAAA-1-Human_colon_16S8001878	65-70	A34 (417C)	65-70	Human_colon_16S8001878	0
ACATACGAGGTAGCTG-1-Human_colon_16S8000513	20-30	A32 (411C)	25-30	Human_colon_16S8000513	0.298178
TGATTTCGTATAGTAG-1-Human_colon_16S8001885	65-70	A34 (417C)	65-70	Human_colon_16S8001885	0
AGCATACTCAGTCAGT-1-Human_colon_16S8000513	20-30	A32 (411C)	25-30	Human_colon_16S8000513	0.995543
TTTATGCGTCAAAGCG-1-Human_colon_16S8000513	20-30	A32 (411C)	25-30	Human_colon_16S8000513	1.39607
ATTGGTGTCTCTAGGA-1-Human_colon_16S8000513	20-30	A32 (411C)	25-30	Human_colon_16S8000513	0.975154
GATCGTAGTTTAGGAA-1-Human_colon_16S8123911	45-65	A39 (440C)	45-50	Human_colon_16S8123911	0.911909
ATAAGAGGTATAATGG-1-Human_colon_16S8123911	45-65	A39 (440C)	45-50	Human_colon_16S8123911	0.476977
GCACATACAGCCTTGG-1-Human_colon_16S8123912	45-65	A39 (440C)	45-50	Human_colon_16S8123912	0.755539
AACTCTTCAAGACGTG-1-Human_colon_16S8000513	20-30	A32 (411C)	25-30	Human_colon_16S8000513	0.801139
CACTCCATCTGGTATG-1-Human_colon_16S8001879	65-70	A34 (417C)	65-70	Human_colon_16S8001879	0
TACTTACGTGTGGCTC-1-Human_colon_16S8000513	20-30	A32 (411C)	25-30	Human_colon_16S8000513	1.02703
GTAGTCAAGTTACCCA-1-Human_colon_16S8000513	20-30	A32 (411C)	25-30	Human_colon_16S8000513	0.425676
TTATGCTCACGGCGTT-1-Human_colon_16S8002623	45-65	A38 (432C)	60-65	Human_colon_16S8002623	1.15401
CTGCTGTCAATCAGAA-1-Human_colon_16S8001878	65-70	A34 (417C)	65-70	Human_colon_16S8001878	0
TTTGCGCGTGCAACTT-1-Human_colon_16S8000513	20-30	A32 (411C)	25-30	Human_colon_16S8000513	0.912302
TCAGGATCAGGCGATA-1-Human_colon_16S8123912	45-65	A39 (440C)	45-50	Human_colon_16S8123912	0.532423
ATTGGTGTCAGAGCTT-1-Human_colon_16S8123912	45-65	A39 (440C)	45-50	Human_colon_16S8123912	0.561194
CTGAAGTGTACTCAAC-1-Human_colon_16S8001878	65-70	A34 (417C)	65-70	Human_colon_16S8001878	0.603337
TCTTTCCCAAAGGTGC-1-Human_colon_16S8001879	65-70	A34 (417C)	65-70	Human_colon_16S8001879	0
GGTGTTACACAGACAG-1-Human_colon_16S8001885	65-70	A34 (417C)	65-70	Human_colon_16S8001885	0
CCATTCGCATCACCCT-1-Human_colon_16S8000513	20-30	A32 (411C)	25-30	Human_colon_16S8000513	1.01096
AACTGGTAGGCTCATT-1-Human_colon_16S8001879	65-70	A34 (417C)	65-70	Human_colon_16S8001879	0
AAGACCTTCATGTCCC-1-Human_colon_16S8123912	45-65	A39 (440C)	45-50	Human_colon_16S8123912	0
TTGGCAAGTGAGGGAG-1-Human_colon_16S8001885	65-70	A34 (417C)	65-70	Human_colon_16S8001885	0
GCGGGTTTCGCCAAAT-1-Human_colon_16S8001879	65-70	A34 (417C)	65-70	Human_colon_16S8001879	0
TTCCCAGAGATAGTCA-1-Human_colon_16S8000513	20-30	A32 (411C)	25-30	Human_colon_16S8000513	0.628905
TGCTACCAGTGAACAT-1-Human_colon_16S8000513	20-30	A32 (411C)	25-30	Human_colon_16S8000513	0.838077
CGCTATCGTCCATCCT-1-Human_colon_16S8123911	45-65	A39 (440C)	45-50	Human_colon_16S8123911	1.23651
GGGTCTGAGGAGTTTA-1-Human_colon_16S8001885	65-70	A34 (417C)	65-70	Human_colon_16S8001885	0.939279
TAAGTGCAGCTGCAAG-1-Human_colon_16S8000513	20-30	A32 (411C)	25-30	Human_colon_16S8000513	0.94224
TTCTCAACATTTGCTT-1-Human_colon_16S8000513	20-30	A32 (411C)	25-30	Human_colon_16S8000513	1.00939
GCATGATAGCGTAATA-1-Human_colon_16S8000513	20-30	A32 (411C)	25-30	Human_colon_16S8000513	0
GTTCTCGGTGGTTTCA-1-Human_colon_16S8123912	45-65	A39 (440C)	45-50	Human_colon_16S8123912	0.812188
CTCGTACGTCAAAGCG-1-Human_colon_16S8001879	65-70	A34 (417C)	65-70	Human_colon_16S8001879	0
CGTAGGCAGCGATTCT-1-Human_colon_16S8001878	65-70	A34 (417C)	65-70	Human_colon_16S8001878	0
GGTGCGTTCCAGTATG-1-Human_colon_16S8001879	65-70	A34 (417C)	65-70	Human_colon_16S8001879	0
GCACATATCCTCCTAG-1-Human_colon_16S8000513	20-30	A32 (411C)	25-30	Human_colon_16S8000513	0.659201
ACGAGGAGTTCGTTGA-1-Human_colon_16S8001879	65-70	A34 (417C)	65-70	Human_colon_16S8001879	0
CCCAATCTCGGAGGTA-1-Human_colon_16S8000513	20-30	A32 (411C)	25-30	Human_colon_16S8000513	0
TGAGGGAGTGATGATA-1-Human_colon_16S8001878	65-70	A34 (417C)	65-70	Human_colon_16S8001878	0.823505
CAGGTGCCACATAACC-1-Human_colon_16S8000513	20-30	A32 (411C)	25-30	Human_colon_16S8000513	1.6816
TCAACGACACGGCCAT-1-Human_colon_16S8001879	65-70	A34 (417C)	65-70	Human_colon_16S8001879	0
CTGGTCTCACCTATCC-1-Human_colon_16S8000487	65-70	A34 (417C)	65-70	Human_colon_16S8000487	0
TGAGAGGTCCCTTGCA-1-Human_colon_16S8001879	65-70	A34 (417C)	65-70	Human_colon_16S8001879	0
AACCATGAGGTTACCT-1-Human_colon_16S8001881	65-70	A34 (417C)	65-70	Human_colon_16S8001881	1.05922
TGACAACAGTACATGA-1-Human_colon_16S8000513	20-30	A32 (411C)	25-30	Human_colon_16S8000513	1.03942
GTGCGGTGTAAGAGAG-1-Human_colon_16S8001879	65-70	A34 (417C)	65-70	Human_colon_16S8001879	0
GAAGCAGTCTTGTCAT-1-Human_colon_16S8001879	65-70	A34 (417C)	65-70	Human_colon_16S8001879	0
AATCCAGAGTTGAGTA-1-Human_colon_16S8000513	20-30	A32 (411C)	25-30	Human_colon_16S8000513	0.475945
CAACCTCGTCTCTCGT-1-Human_colon_16S8001879	65-70	A34 (417C)	65-70	Human_colon_16S8001879	0
GCAATCATCCAAACAC-1-Human_colon_16S8001879	65-70	A34 (417C)	65-70	Human_colon_16S8001879	0
TCTTTCCGTATAGGTA-1-Human_colon_16S8123912	45-65	A39 (440C)	45-50	Human_colon_16S8123912	1.84917
AGCGTATAGGATGGTC-1-Human_colon_16S8000487	65-70	A34 (417C)	65-70	Human_colon_16S8000487	0
AGGTCATGTCTGCCAG-1-Human_colon_16S8000515	20-30	A32 (411C)	25-30	Human_colon_16S8000515	0.928993
CAGCTGGTCGTTACGA-1-Human_colon_16S8001879	65-70	A34 (417C)	65-70	Human_colon_16S8001879	0
GCAAACTAGAAGCCCA-1-Human_colon_16S8001879	65-70	A34 (417C)	65-70	Human_colon_16S8001879	0
TACACGACAGTTTACG-1-Human_colon_16S8001879	65-70	A34 (417C)	65-70	Human_colon_16S8001879	0
TTAGGCACATACGCCG-1-Human_colon_16S8001885	65-70	A34 (417C)	65-70	Human_colon_16S8001885	0.532049
AGGGATGCAGCGATCC-1-Human_colon_16S8000493	65-70	A34 (417C)	65-70	Human_colon_16S8000493	0
GAAGCAGTCTTTAGGG-1-Human_colon_16S8001885	65-70	A34 (417C)	65-70	Human_colon_16S8001885	0
CTCGGGAAGGTGATAT-1-Human_colon_16S8001879	65-70	A34 (417C)	65-70	Human_colon_16S8001879	0
ATTATCCGTCCGAAGA-1-Human_colon_16S8000513	20-30	A32 (411C)	25-30	Human_colon_16S8000513	1.73257
CACAGTAGTCCCTACT-1-Human_colon_16S8001879	65-70	A34 (417C)	65-70	Human_colon_16S8001879	0
AGCGTATTCAATACCG-1-Human_colon_16S8000513	20-30	A32 (411C)	25-30	Human_colon_16S8000513	1.02829
ACCTTTAGTTATCACG-1-Human_colon_16S8001878	65-70	A34 (417C)	65-70	Human_colon_16S8001878	0
CTCGGGATCCAAACAC-1-Human_colon_16S8123911	45-65	A39 (440C)	45-50	Human_colon_16S8123911	0
GACGTTAGTAAGCACG-1-Human_colon_16S8000513	20-30	A32 (411C)	25-30	Human_colon_16S8000513	1.0056
CTCGTCACAGACGCCT-1-Human_colon_16S8001879	65-70	A34 (417C)	65-70	Human_colon_16S8001879	0
AGTAGTCCAGTTAACC-1-Human_colon_16S8001885	65-70	A34 (417C)	65-70	Human_colon_16S8001885	0.729888
ACTTGTTGTTGGTAAA-1-Human_colon_16S8002582	45-65	A38 (432C)	60-65	Human_colon_16S8002582	0
CACACTCGTAGCCTCG-1-Human_colon_16S8001878	65-70	A34 (417C)	65-70	Human_colon_16S8001878	0
TCAGCAAAGGACATTA-1-Human_colon_16S8002581	45-65	A38 (432C)	60-65	Human_colon_16S8002581	0
CACACAATCAACCATG-1-Human_colon_16S8123912	45-65	A39 (440C)	45-50	Human_colon_16S8123912	1.28964
GCAAACTGTACCGTAT-1-Human_colon_16S8001879	65-70	A34 (417C)	65-70	Human_colon_16S8001879	0
ATTACTCAGGTGATTA-1-Human_colon_16S8001878	65-70	A34 (417C)	65-70	Human_colon_16S8001878	0
GCGCAACCACAGACAG-1-Human_colon_16S8001879	65-70	A34 (417C)	65-70	Human_colon_16S8001879	0
TCCACACAGCTAGTCT-1-Human_colon_16S8000513	20-30	A32 (411C)	25-30	Human_colon_16S8000513	0.356292
TACGGATGTCGTTGTA-1-Human_colon_16S8123912	45-65	A39 (440C)	45-50	Human_colon_16S8123912	0
CAGAGAGCAATGAATG-1-Human_colon_16S8000513	20-30	A32 (411C)	25-30	Human_colon_16S8000513	1.29834
ACTGCTCAGTGTGGCA-1-Human_colon_16S8001879	65-70	A34 (417C)	65-70	Human_colon_16S8001879	0
TTTATGCTCTTGTTTG-1-Human_colon_16S8000513	20-30	A32 (411C)	25-30	Human_colon_16S8000513	0
TCGGGACTCTACTTAC-1-Human_colon_16S8000487	65-70	A34 (417C)	65-70	Human_colon_16S8000487	0
CTGCGGACAGTAACGG-1-Human_colon_16S8001879	65-70	A34 (417C)	65-70	Human_colon_16S8001879	0.88735
GGGATGATCCCTAATT-1-Human_colon_16S8123912	45-65	A39 (440C)	45-50	Human_colon_16S8123912	0
ATCTGCCAGACAGAGA-1-Human_colon_16S8001879	65-70	A34 (417C)	65-70	Human_colon_16S8001879	0
CATGGCGGTTTGCATG-1-Human_colon_16S8000513	20-30	A32 (411C)	25-30	Human_colon_16S8000513	1.03688
TTGGCAACACCATGTA-1-Human_colon_16S8001879	65-70	A34 (417C)	65-70	Human_colon_16S8001879	0
ATAACGCTCACGCATA-1-Human_colon_16S8000515	20-30	A32 (411C)	25-30	Human_colon_16S8000515	0.482999
CTTGGCTAGTTTAGGA-1-Human_colon_16S8000513	20-30	A32 (411C)	25-30	Human_colon_16S8000513	1.18578
ATCTACTTCTTCGGTC-1-Human_colon_16S8001878	65-70	A34 (417C)	65-70	Human_colon_16S8001878	0
CAGAGAGTCACCGGGT-1-Human_colon_16S8001879	65-70	A34 (417C)	65-70	Human_colon_16S8001879	0
GTGCAGCGTCTAGAGG-1-Human_colon_16S8001879	65-70	A34 (417C)	65-70	Human_colon_16S8001879	0
GACTGCGTCGCTGATA-1-Human_colon_16S8001885	65-70	A34 (417C)	65-70	Human_colon_16S8001885	0
ACGGGTCAGCTCCTTC-1-Human_colon_16S8000513	20-30	A32 (411C)	25-30	Human_colon_16S8000513	0
TTAGGCAGTGCAGGTA-1-Human_colon_16S8001885	65-70	A34 (417C)	65-70	Human_colon_16S8001885	0.871149
ACTTGTTTCTACCAGA-1-Human_colon_16S8000513	20-30	A32 (411C)	25-30	Human_colon_16S8000513	0.997072
CGGACTGCAGGTGCCT-1-Human_colon_16S8000513	20-30	A32 (411C)	25-30	Human_colon_16S8000513	0
AAGGCAGAGGGTATCG-1-Human_colon_16S8001879	65-70	A34 (417C)	65-70	Human_colon_16S8001879	0
TCCACACTCGGTTCGG-1-Human_colon_16S8001879	65-70	A34 (417C)	65-70	Human_colon_16S8001879	0
TGCACCTCAAACTGCT-1-Human_colon_16S8001879	65-70	A34 (417C)	65-70	Human_colon_16S8001879	0
TTGGAACGTACTCAAC-1-Human_colon_16S8000513	20-30	A32 (411C)	25-30	Human_colon_16S8000513	1.34456
TGCCCTAAGAGCTGCA-1-Human_colon_16S8123911	45-65	A39 (440C)	45-50	Human_colon_16S8123911	1.3372
CGAACATCAGCTGTAT-1-Human_colon_16S8001879	65-70	A34 (417C)	65-70	Human_colon_16S8001879	0
ATTACTCAGACAAAGG-1-Human_colon_16S8123911	45-65	A39 (440C)	45-50	Human_colon_16S8123911	0
CGGCTAGAGTACGATA-1-Human_colon_16S8000513	20-30	A32 (411C)	25-30	Human_colon_16S8000513	0.850921
TGCCCATAGGGTGTGT-1-Human_colon_16S8001885	65-70	A34 (417C)	65-70	Human_colon_16S8001885	0
GCTCTGTCACGTGAGA-1-Human_colon_16S8000513	20-30	A32 (411C)	25-30	Human_colon_16S8000513	1.14686
CATGGCGCAAAGCGGT-1-Human_colon_16S8000513	20-30	A32 (411C)	25-30	Human_colon_16S8000513	0.933636
TCGTACCAGATGAGAG-1-Human_colon_16S8001878	65-70	A34 (417C)	65-70	Human_colon_16S8001878	0
GCAATCAGTGCACTTA-1-Human_colon_16S8000513	20-30	A32 (411C)	25-30	Human_colon_16S8000513	0.344587
CATTCGCTCAGTGTTG-1-Human_colon_16S8001878	65-70	A34 (417C)	65-70	Human_colon_16S8001878	0
CCTCTGACAAGCCCAC-1-Human_colon_16S8000513	20-30	A32 (411C)	25-30	Human_colon_16S8000513	0.39084
TCAGCAAGTGTTTGGT-1-Human_colon_16S8001883	65-70	A34 (417C)	65-70	Human_colon_16S8001883	0
TCATTTGAGGGTTTCT-1-Human_colon_16S8001879	65-70	A34 (417C)	65-70	Human_colon_16S8001879	0
ATCTGCCTCAATCTCT-1-Human_colon_16S8123912	45-65	A39 (440C)	45-50	Human_colon_16S8123912	0.794286
GGACAAGTCCAACCAA-1-Human_colon_16S8000513	20-30	A32 (411C)	25-30	Human_colon_16S8000513	0.660775
TGGTTAGCACGAAGCA-1-Human_colon_16S8001879	65-70	A34 (417C)	65-70	Human_colon_16S8001879	0
CCGGGATAGAAGGTGA-1-Human_colon_16S8001879	65-70	A34 (417C)	65-70	Human_colon_16S8001879	0
GACCAATAGTGTACGG-1-Human_colon_16S8001878	65-70	A34 (417C)	65-70	Human_colon_16S8001878	0
CTTGGCTAGATATGGT-1-Human_colon_16S8000513	20-30	A32 (411C)	25-30	Human_colon_16S8000513	0.687854
GATCGATGTTGGTTTG-1-Human_colon_16S8001879	65-70	A34 (417C)	65-70	Human_colon_16S8001879	0
AGGGAGTGTAGCTTGT-1-Human_colon_16S8000513	20-30	A32 (411C)	25-30	Human_colon_16S8000513	0.943822
TTTACTGAGAATCTCC-1-Human_colon_16S8000515	20-30	A32 (411C)	25-30	Human_colon_16S8000515	1.19367
CATCAAGTCCCTCAGT-1-Human_colon_16S8000513	20-30	A32 (411C)	25-30	Human_colon_16S8000513	1.20936
CACCAGGCAAGCCGCT-1-Human_colon_16S8002623	45-65	A38 (432C)	60-65	Human_colon_16S8002623	0
CGTTCTGGTCAAAGCG-1-Human_colon_16S8001881	65-70	A34 (417C)	65-70	Human_colon_16S8001881	2.25839
TGGTTCCTCTGCCCTA-1-Human_colon_16S8001905	20-30	A32 (411C)	25-30	Human_colon_16S8001905	1.04987
CCTCAGTCATCTACGA-1-Human_colon_16S8001885	65-70	A34 (417C)	65-70	Human_colon_16S8001885	0
CGTAGGCTCTCTAAGG-1-Human_colon_16S8000513	20-30	A32 (411C)	25-30	Human_colon_16S8000513	0.832838
ACTATCTAGGGATACC-1-Human_colon_16S8001885	65-70	A34 (417C)	65-70	Human_colon_16S8001885	0.783854
GGACAGATCAAACCGT-1-Human_colon_16S8000513	20-30	A32 (411C)	25-30	Human_colon_16S8000513	0.875683
GTAACTGGTCTTCAAG-1-Human_colon_16S8001885	65-70	A34 (417C)	65-70	Human_colon_16S8001885	0.490758
CCCAGTTAGACTCGGA-1-Human_colon_16S8000513	20-30	A32 (411C)	25-30	Human_colon_16S8000513	1.31628
TACACGAGTACCGAGA-1-Human_colon_16S8001885	65-70	A34 (417C)	65-70	Human_colon_16S8001885	0
CGGAGTCCATCACAAC-1-Human_colon_16S8001879	65-70	A34 (417C)	65-70	Human_colon_16S8001879	0
AACCGCGAGATGCCTT-1-Human_colon_16S8001879	65-70	A34 (417C)	65-70	Human_colon_16S8001879	0
TGAGAGGGTCTGCCAG-1-Human_colon_16S8000493	65-70	A34 (417C)	65-70	Human_colon_16S8000493	0
CTTACCGTCGCCTGAG-1-Human_colon_16S8000513	20-30	A32 (411C)	25-30	Human_colon_16S8000513	0.549826
GCGCAGTCAGGCTCAC-1-Human_colon_16S8001885	65-70	A34 (417C)	65-70	Human_colon_16S8001885	1.41772
GGACAGAAGGGAACGG-1-Human_colon_16S8000513	20-30	A32 (411C)	25-30	Human_colon_16S8000513	1.7081
GCCTCTACAGGACCCT-1-Human_colon_16S8000513	20-30	A32 (411C)	25-30	Human_colon_16S8000513	0.928577
TATCTCAAGTGGAGTC-1-Human_colon_16S8000513	20-30	A32 (411C)	25-30	Human_colon_16S8000513	0.894039
GGGAATGCATGGTTGT-1-Human_colon_16S8000515	20-30	A32 (411C)	25-30	Human_colon_16S8000515	0.914792
ATCGAGTGTCTCGTTC-1-Human_colon_16S8000513	20-30	A32 (411C)	25-30	Human_colon_16S8000513	0
TGCGCAGTCGGCGGTT-1-Human_colon_16S8000487	65-70	A34 (417C)	65-70	Human_colon_16S8000487	0
TTTGCGCAGAAACCTA-1-Human_colon_16S8000513	20-30	A32 (411C)	25-30	Human_colon_16S8000513	1.09348
ACGGCCAGTATGCTTG-1-Human_colon_16S8001879	65-70	A34 (417C)	65-70	Human_colon_16S8001879	0
TCAGATGGTGAGCGAT-1-Human_colon_16S8001878	65-70	A34 (417C)	65-70	Human_colon_16S8001878	0
CACACCTGTGCACCAC-1-Human_colon_16S8000513	20-30	A32 (411C)	25-30	Human_colon_16S8000513	0
CGATGTAGTCATATCG-1-Human_colon_16S8123912	45-65	A39 (440C)	45-50	Human_colon_16S8123912	1.25991
GAGGTGAAGATGCCAG-1-Human_colon_16S8000513	20-30	A32 (411C)	25-30	Human_colon_16S8000513	0.61682
TGTTCCGTCTGCAGTA-1-Human_colon_16S8000515	20-30	A32 (411C)	25-30	Human_colon_16S8000515	1.06238
TTGGAACCATATGAGA-1-Human_colon_16S8000513	20-30	A32 (411C)	25-30	Human_colon_16S8000513	0.4564
ACGGGTCAGGACAGCT-1-Human_colon_16S8000513	20-30	A32 (411C)	25-30	Human_colon_16S8000513	1.92013
CGGCTAGGTCTCCCTA-1-Human_colon_16S8002623	45-65	A38 (432C)	60-65	Human_colon_16S8002623	2.10896
TACTTACGTCATACTG-1-Human_colon_16S8000513	20-30	A32 (411C)	25-30	Human_colon_16S8000513	1.15129
ACCTTTACAAGCCCAC-1-Human_colon_16S8000513	20-30	A32 (411C)	25-30	Human_colon_16S8000513	0
TTCTTAGTCTGCTTGC-1-Human_colon_16S8000513	20-30	A32 (411C)	25-30	Human_colon_16S8000513	0
GACCAATCATTCCTGC-1-Human_colon_16S8001878	65-70	A34 (417C)	65-70	Human_colon_16S8001878	0
ACGAGCCCACATGACT-1-Human_colon_16S8001881	65-70	A34 (417C)	65-70	Human_colon_16S8001881	0
GCGCAACCAGCTATTG-1-Human_colon_16S8002623	45-65	A38 (432C)	60-65	Human_colon_16S8002623	1.38638
CAACTAGGTATAATGG-1-Human_colon_16S8000493	65-70	A34 (417C)	65-70	Human_colon_16S8000493	0
CGGACTGAGAAGGTTT-1-Human_colon_16S8001879	65-70	A34 (417C)	65-70	Human_colon_16S8001879	0
ACATGGTGTAGAAAGG-1-Human_colon_16S8001879	65-70	A34 (417C)	65-70	Human_colon_16S8001879	0
TGAGCCGTCACCTTAT-1-Human_colon_16S8000493	65-70	A34 (417C)	65-70	Human_colon_16S8000493	0.430152
TACGGTATCACATGCA-1-Human_colon_16S8001879	65-70	A34 (417C)	65-70	Human_colon_16S8001879	0
GTACTTTTCCTCTAGC-1-Human_colon_16S8001878	65-70	A34 (417C)	65-70	Human_colon_16S8001878	0
GTCACGGTCGAACTGT-1-Human_colon_16S8001879	65-70	A34 (417C)	65-70	Human_colon_16S8001879	0
CATTCGCGTGTCCTCT-1-Human_colon_16S8001879	65-70	A34 (417C)	65-70	Human_colon_16S8001879	0
CGTAGGCTCCAAGCCG-1-Human_colon_16S8001879	65-70	A34 (417C)	65-70	Human_colon_16S8001879	0
ACGTCAAAGTTGAGTA-1-Human_colon_16S8001879	65-70	A34 (417C)	65-70	Human_colon_16S8001879	0
GGTGTTACAGTGGAGT-1-WTDAtest7844019	20-30	A33 (414C)	20-25	WTDAtest7844019	0
GATGCTAAGAGGTTGC-1-Human_colon_16S8001879	65-70	A34 (417C)	65-70	Human_colon_16S8001879	0
GGTGTTACAGCCTGTG-1-Human_colon_16S8001878	65-70	A34 (417C)	65-70	Human_colon_16S8001878	0
TCGCGAGAGGGCATGT-1-Human_colon_16S8001879	65-70	A34 (417C)	65-70	Human_colon_16S8001879	0
CCTTTCTCACTGTGTA-1-Human_colon_16S8000513	20-30	A32 (411C)	25-30	Human_colon_16S8000513	0.797701
CATCGAATCGAATGGG-1-Human_colon_16S8001879	65-70	A34 (417C)	65-70	Human_colon_16S8001879	0
GAAATGAAGTCAAGGC-1-Human_colon_16S8000487	65-70	A34 (417C)	65-70	Human_colon_16S8000487	0
TGAGCCGAGGAGTAGA-1-Human_colon_16S8001879	65-70	A34 (417C)	65-70	Human_colon_16S8001879	0
TGGCCAGGTAAGCACG-1-Human_colon_16S8000513	20-30	A32 (411C)	25-30	Human_colon_16S8000513	1.4102
CAGCAGCCAGCTATTG-1-Human_colon_16S8001878	65-70	A34 (417C)	65-70	Human_colon_16S8001878	0
ACGATGTTCAATAAGG-1-Human_colon_16S8001879	65-70	A34 (417C)	65-70	Human_colon_16S8001879	0
AGAATAGGTCACTGGC-1-Human_colon_16S8001879	65-70	A34 (417C)	65-70	Human_colon_16S8001879	0
TTGGCAAAGTTTGCGT-1-Human_colon_16S8001879	65-70	A34 (417C)	65-70	Human_colon_16S8001879	0
TTCTCAAAGCGAGAAA-1-Human_colon_16S8001905	20-30	A32 (411C)	25-30	Human_colon_16S8001905	1.34945
TCAACGAAGAGGGCTT-1-Human_colon_16S8001879	65-70	A34 (417C)	65-70	Human_colon_16S8001879	0
AACTGGTTCTATCCTA-1-Human_colon_16S8001879	65-70	A34 (417C)	65-70	Human_colon_16S8001879	0
TGACGGCGTCTCATCC-1-Human_colon_16S8001879	65-70	A34 (417C)	65-70	Human_colon_16S8001879	0
CAGCCGACACAGGCCT-1-Human_colon_16S8001879	65-70	A34 (417C)	65-70	Human_colon_16S8001879	0
TATCTCAAGTGACATA-1-Human_colon_16S8000513	20-30	A32 (411C)	25-30	Human_colon_16S8000513	1.59471
AGAATAGGTGGCCCTA-1-Human_colon_16S8123911	45-65	A39 (440C)	45-50	Human_colon_16S8123911	0.657482
CAAGGCCTCGTGACAT-1-Human_colon_16S8123912	45-65	A39 (440C)	45-50	Human_colon_16S8123912	0.576166
GTTACAGCAGGTCCAC-1-Human_colon_16S8001878	65-70	A34 (417C)	65-70	Human_colon_16S8001878	1.36988
GGGCATCAGCTGAAAT-1-Human_colon_16S8001879	65-70	A34 (417C)	65-70	Human_colon_16S8001879	0
ATTCTACTCAGAAATG-1-Human_colon_16S8001885	65-70	A34 (417C)	65-70	Human_colon_16S8001885	0
CATATGGTCTCGCATC-1-Human_colon_16S8123912	45-65	A39 (440C)	45-50	Human_colon_16S8123912	0.317004
TGCCAAACAATGAATG-1-Human_colon_16S8001905	20-30	A32 (411C)	25-30	Human_colon_16S8001905	0.915506
TCAACGATCCGAATGT-1-Human_colon_16S8001879	65-70	A34 (417C)	65-70	Human_colon_16S8001879	0
TAGTTGGTCCAGAAGG-1-Human_colon_16S8001879	65-70	A34 (417C)	65-70	Human_colon_16S8001879	0
ATCATCTCAATCCGAT-1-Human_colon_16S8001878	65-70	A34 (417C)	65-70	Human_colon_16S8001878	0
GTGCTTCGTCTGCAAT-1-Human_colon_16S8123912	45-65	A39 (440C)	45-50	Human_colon_16S8123912	1.42313
GTATCTTAGTAAGTAC-1-Human_colon_16S8000513	20-30	A32 (411C)	25-30	Human_colon_16S8000513	1.22918
CATTATCCAACAACCT-1-Human_colon_16S8001878	65-70	A34 (417C)	65-70	Human_colon_16S8001878	0
TCTTTCCCACAGCCCA-1-Human_colon_16S8000513	20-30	A32 (411C)	25-30	Human_colon_16S8000513	0
TACAGTGCATACTCTT-1-Human_colon_16S8001879	65-70	A34 (417C)	65-70	Human_colon_16S8001879	0
TACTTACTCTGTCCGT-1-Human_colon_16S8001879	65-70	A34 (417C)	65-70	Human_colon_16S8001879	0
GGATGTTCATCCTTGC-1-Human_colon_16S8001885	65-70	A34 (417C)	65-70	Human_colon_16S8001885	0
TACTCGCCACAGTCGC-1-Human_colon_16S8001879	65-70	A34 (417C)	65-70	Human_colon_16S8001879	0
GACACGCGTTACTGAC-1-Human_colon_16S8001905	20-30	A32 (411C)	25-30	Human_colon_16S8001905	1.20999
CGCCAAGCAGTAAGCG-1-Human_colon_16S8123912	45-65	A39 (440C)	45-50	Human_colon_16S8123912	0.908616
TTAGGCATCGGCTACG-1-Human_colon_16S8000513	20-30	A32 (411C)	25-30	Human_colon_16S8000513	1.28976
GCGCAACCAAGCTGGA-1-Human_colon_16S8123911	45-65	A39 (440C)	45-50	Human_colon_16S8123911	0.967202
TGGCCAGTCCAAATGC-1-Human_colon_16S8001885	65-70	A34 (417C)	65-70	Human_colon_16S8001885	1.66045
TGAGCCGGTAGAGCTG-1-Human_colon_16S8123912	45-65	A39 (440C)	45-50	Human_colon_16S8123912	0.822376
GCTGCGAAGCTAGTGG-1-Human_colon_16S8000513	20-30	A32 (411C)	25-30	Human_colon_16S8000513	1.26373
GGGTCTGTCTCGGACG-1-Human_colon_16S8000513	20-30	A32 (411C)	25-30	Human_colon_16S8000513	1.359
GCAGTTAGTGATGATA-1-Human_colon_16S8001879	65-70	A34 (417C)	65-70	Human_colon_16S8001879	0
GCTGCGAAGTCACGCC-1-Human_colon_16S8001879	65-70	A34 (417C)	65-70	Human_colon_16S8001879	0
TACTCATTCTTGACGA-1-Human_colon_16S8001885	65-70	A34 (417C)	65-70	Human_colon_16S8001885	0
CAGAGAGCAGTGAGTG-1-Human_colon_16S8000515	20-30	A32 (411C)	25-30	Human_colon_16S8000515	2.4897
CGGACACAGAACTCGG-1-Human_colon_16S8001879	65-70	A34 (417C)	65-70	Human_colon_16S8001879	0
CCCTCCTAGTTGTCGT-1-Human_colon_16S8000493	65-70	A34 (417C)	65-70	Human_colon_16S8000493	2.43805
TCGGTAAAGTCTCCTC-1-Human_colon_16S8000513	20-30	A32 (411C)	25-30	Human_colon_16S8000513	0
TGGCTGGTCTTGTTTG-1-Human_colon_16S8001885	65-70	A34 (417C)	65-70	Human_colon_16S8001885	1.02001
GGGAATGAGCCGATTT-1-Human_colon_16S8000493	65-70	A34 (417C)	65-70	Human_colon_16S8000493	1.46242
ATTACTCCACGGCCAT-1-Human_colon_16S8000513	20-30	A32 (411C)	25-30	Human_colon_16S8000513	1.45195
CCCTCCTTCAGGTTCA-1-Human_colon_16S8001879	65-70	A34 (417C)	65-70	Human_colon_16S8001879	0
ATCTGCCAGCGCTTAT-1-Human_colon_16S8001885	65-70	A34 (417C)	65-70	Human_colon_16S8001885	1.85448
GTACGTACACTGTCGG-1-Human_colon_16S8000513	20-30	A32 (411C)	25-30	Human_colon_16S8000513	1.1219
CACTCCACATAACCTG-1-Human_colon_16S8001879	65-70	A34 (417C)	65-70	Human_colon_16S8001879	0
CGTCAGGCACGACTCG-1-Human_colon_16S8000515	20-30	A32 (411C)	25-30	Human_colon_16S8000515	0.986264
GGGATGATCGAATGGG-1-Human_colon_16S8001878	65-70	A34 (417C)	65-70	Human_colon_16S8001878	0
ACACTGACACGCTTTC-1-Human_colon_16S8000513	20-30	A32 (411C)	25-30	Human_colon_16S8000513	0.471114
GCGCGATAGGAGCGTT-1-Human_colon_16S8000513	20-30	A32 (411C)	25-30	Human_colon_16S8000513	0.289905
GCAGTTAGTTCAGACT-1-Human_colon_16S8000513	20-30	A32 (411C)	25-30	Human_colon_16S8000513	1.04771
GACCAATTCCGGGTGT-1-Human_colon_16S8001878	65-70	A34 (417C)	65-70	Human_colon_16S8001878	0
TATCTCAAGTTCGCAT-1-Human_colon_16S8001879	65-70	A34 (417C)	65-70	Human_colon_16S8001879	0
CCACTACGTTGGAGGT-1-Human_colon_16S8001879	65-70	A34 (417C)	65-70	Human_colon_16S8001879	0
GAACCTACATACGCCG-1-Human_colon_16S8001878	65-70	A34 (417C)	65-70	Human_colon_16S8001878	0
CAGCTAAAGAAGGACA-1-Human_colon_16S8001879	65-70	A34 (417C)	65-70	Human_colon_16S8001879	0
GAAATGATCCGCGTTT-1-Human_colon_16S8001879	65-70	A34 (417C)	65-70	Human_colon_16S8001879	0
CACCACTAGTGGTAGC-1-Human_colon_16S8001905	20-30	A32 (411C)	25-30	Human_colon_16S8001905	0.496422
CAGCGACAGAGGTACC-1-Human_colon_16S8001878	65-70	A34 (417C)	65-70	Human_colon_16S8001878	1.2293
GCTGGGTCACCCATTC-1-Human_colon_16S8000513	20-30	A32 (411C)	25-30	Human_colon_16S8000513	0.803832
CTGCGGACAACTGGCC-1-Human_colon_16S8000513	20-30	A32 (411C)	25-30	Human_colon_16S8000513	0.880939
CCTTCCCAGATCACGG-1-Human_colon_16S8001878	65-70	A34 (417C)	65-70	Human_colon_16S8001878	0
TGGACGCGTAGGGACT-1-Human_colon_16S8000513	20-30	A32 (411C)	25-30	Human_colon_16S8000513	0.902419
GAATGAAAGACTGTAA-1-Human_colon_16S8001881	65-70	A34 (417C)	65-70	Human_colon_16S8001881	0
ATAAGAGAGCGATATA-1-Human_colon_16S8000513	20-30	A32 (411C)	25-30	Human_colon_16S8000513	0.492891
TGGGAAGGTCATACTG-1-Human_colon_16S8001879	65-70	A34 (417C)	65-70	Human_colon_16S8001879	0
ACCTTTAAGTCTTGCA-1-Human_colon_16S8001885	65-70	A34 (417C)	65-70	Human_colon_16S8001885	1.1051
GGCGTGTCAGCTCGAC-1-Human_colon_16S8000493	65-70	A34 (417C)	65-70	Human_colon_16S8000493	0
TACTCATGTGGTGTAG-1-Human_colon_16S8001878	65-70	A34 (417C)	65-70	Human_colon_16S8001878	0
TCTTTCCAGCGTTTAC-1-Human_colon_16S8000513	20-30	A32 (411C)	25-30	Human_colon_16S8000513	0.902385
TAAGAGATCATAAAGG-1-Human_colon_16S8001885	65-70	A34 (417C)	65-70	Human_colon_16S8001885	0.619797
CAAGTTGGTTAAAGTG-1-Human_colon_16S8001879	65-70	A34 (417C)	65-70	Human_colon_16S8001879	0
TTCGAAGTCCCAAGAT-1-Human_colon_16S8002623	45-65	A38 (432C)	60-65	Human_colon_16S8002623	0.201053
CGCTTCAGTAGCCTAT-1-Human_colon_16S8000513	20-30	A32 (411C)	25-30	Human_colon_16S8000513	0.875786
GCAAACTAGCGTTGCC-1-Human_colon_16S8001878	65-70	A34 (417C)	65-70	Human_colon_16S8001878	0
GGCGTGTCAAAGGTGC-1-Human_colon_16S8001885	65-70	A34 (417C)	65-70	Human_colon_16S8001885	0
ATTCTACCAACACGCC-1-Human_colon_16S8001879	65-70	A34 (417C)	65-70	Human_colon_16S8001879	0
CGACCTTAGCTGATAA-1-Human_colon_16S8001879	65-70	A34 (417C)	65-70	Human_colon_16S8001879	0
CCACTACAGGACGAAA-1-Human_colon_16S8001879	65-70	A34 (417C)	65-70	Human_colon_16S8001879	0
GCGGGTTAGGACTGGT-1-Human_colon_16S8001879	65-70	A34 (417C)	65-70	Human_colon_16S8001879	0
CATCCACAGAGGTTGC-1-Human_colon_16S8001879	65-70	A34 (417C)	65-70	Human_colon_16S8001879	0
TACGGTATCTCAACTT-1-Human_colon_16S8001879	65-70	A34 (417C)	65-70	Human_colon_16S8001879	0
ATCCACCTCCAGATCA-1-Human_colon_16S8001879	65-70	A34 (417C)	65-70	Human_colon_16S8001879	0
AGTGTCATCGTAGGTT-1-Human_colon_16S8001879	65-70	A34 (417C)	65-70	Human_colon_16S8001879	0
GAGGTGAGTTGACGTT-1-Human_colon_16S8001878	65-70	A34 (417C)	65-70	Human_colon_16S8001878	0
TCAGCAACAAGAGTCG-1-Human_colon_16S8000513	20-30	A32 (411C)	25-30	Human_colon_16S8000513	1.30484
GATCGCGTCAACCATG-1-Human_colon_16S8001879	65-70	A34 (417C)	65-70	Human_colon_16S8001879	0
TCAACGAAGCTCCTTC-1-Human_colon_16S8000493	65-70	A34 (417C)	65-70	Human_colon_16S8000493	1.21812
GGTGTTAGTCTAGGTT-1-Human_colon_16S8001878	65-70	A34 (417C)	65-70	Human_colon_16S8001878	0
ACCGTAATCAGTTCGA-1-Human_colon_16S8001879	65-70	A34 (417C)	65-70	Human_colon_16S8001879	0
GGGCATCGTAAGCACG-1-Human_colon_16S8001879	65-70	A34 (417C)	65-70	Human_colon_16S8001879	0
TACTTACAGTACGTAA-1-Human_colon_16S8001879	65-70	A34 (417C)	65-70	Human_colon_16S8001879	0
TTGGCAACATATGAGA-1-Human_colon_16S8123912	45-65	A39 (440C)	45-50	Human_colon_16S8123912	0.746526
CCCTCCTGTTTGGCGC-1-Human_colon_16S8001879	65-70	A34 (417C)	65-70	Human_colon_16S8001879	0
GTACTCCCACGGACAA-1-Human_colon_16S8123912	45-65	A39 (440C)	45-50	Human_colon_16S8123912	0
TTCTTAGAGCTAAGAT-1-Human_colon_16S8123911	45-65	A39 (440C)	45-50	Human_colon_16S8123911	0
CGCCAAGGTCATCGGC-1-Human_colon_16S8001879	65-70	A34 (417C)	65-70	Human_colon_16S8001879	0
AACTCTTGTAACGCGA-1-Human_colon_16S8123911	45-65	A39 (440C)	45-50	Human_colon_16S8123911	1.13311
GACTAACAGTCTCCTC-1-Human_colon_16S8001878	65-70	A34 (417C)	65-70	Human_colon_16S8001878	0
CAAGTTGCAAACGTGG-1-Human_colon_16S8000513	20-30	A32 (411C)	25-30	Human_colon_16S8000513	0.857423
CGTTAGAAGGCTAGAC-1-Human_colon_16S8123912	45-65	A39 (440C)	45-50	Human_colon_16S8123912	0.830447
TACGGTAGTGACCAAG-1-Human_colon_16S8001907	20-30	A32 (411C)	25-30	Human_colon_16S8001907	0.590247
GGTGAAGGTCGCCATG-1-Human_colon_16S8001879	65-70	A34 (417C)	65-70	Human_colon_16S8001879	0
CACACAACACACTGCG-1-Human_colon_16S8000513	20-30	A32 (411C)	25-30	Human_colon_16S8000513	0
TGGTTCCAGTTTCCTT-1-Human_colon_16S8123912	45-65	A39 (440C)	45-50	Human_colon_16S8123912	1.07067
TCAGGATTCACAGTAC-1-Human_colon_16S8001878	65-70	A34 (417C)	65-70	Human_colon_16S8001878	0
TCGGTAAAGACAGAGA-1-Human_colon_16S8001879	65-70	A34 (417C)	65-70	Human_colon_16S8001879	0
CCGGTAGCATTATCTC-1-Human_colon_16S8001879	65-70	A34 (417C)	65-70	Human_colon_16S8001879	0
GTTCTCGGTAAGGGAA-1-Human_colon_16S8001879	65-70	A34 (417C)	65-70	Human_colon_16S8001879	0
AACTTTCGTCTGCGGT-1-Human_colon_16S8001905	20-30	A32 (411C)	25-30	Human_colon_16S8001905	0.682663
CTGATCCTCTTATCTG-1-Human_colon_16S8001878	65-70	A34 (417C)	65-70	Human_colon_16S8001878	0
TACGGTATCTGGCGTG-1-Human_colon_16S8000513	20-30	A32 (411C)	25-30	Human_colon_16S8000513	0.197269
ACATGGTAGCTGGAAC-1-Human_colon_16S8123912	45-65	A39 (440C)	45-50	Human_colon_16S8123912	0
TAGGCATGTTTGTGTG-1-Human_colon_16S8000513	20-30	A32 (411C)	25-30	Human_colon_16S8000513	0.799827
CCCAATCCATATGCTG-1-Human_colon_16S8123912	45-65	A39 (440C)	45-50	Human_colon_16S8123912	1.38529
CGTTGGGGTGATGTCT-1-Human_colon_16S8001879	65-70	A34 (417C)	65-70	Human_colon_16S8001879	0
GGCCGATCAGGCTCAC-1-Human_colon_16S8123911	45-65	A39 (440C)	45-50	Human_colon_16S8123911	0.640911
GTCCTCAAGCTAGTGG-1-Human_colon_16S8002623	45-65	A38 (432C)	60-65	Human_colon_16S8002623	0
TCACAAGTCTACTATC-1-Human_colon_16S8001885	65-70	A34 (417C)	65-70	Human_colon_16S8001885	0
GCGGGTTCAAAGAATC-1-Human_colon_16S8001879	65-70	A34 (417C)	65-70	Human_colon_16S8001879	0
TCAATCTGTCTACCTC-1-Human_colon_16S8001878	65-70	A34 (417C)	65-70	Human_colon_16S8001878	0
TGCCAAAAGGGTTCCC-1-Human_colon_16S8000487	65-70	A34 (417C)	65-70	Human_colon_16S8000487	0
TTGCCGTCATCTATGG-1-Human_colon_16S8001885	65-70	A34 (417C)	65-70	Human_colon_16S8001885	1.27603
ACCCACTAGTCCATAC-1-Human_colon_16S8123912	45-65	A39 (440C)	45-50	Human_colon_16S8123912	1.50761
CAACCTCAGCTGAAAT-1-Human_colon_16S8001878	65-70	A34 (417C)	65-70	Human_colon_16S8001878	0
GCATGCGTCAGGCGAA-1-Human_colon_16S8001879	65-70	A34 (417C)	65-70	Human_colon_16S8001879	0
GAAACTCCACGTGAGA-1-Human_colon_16S8000513	20-30	A32 (411C)	25-30	Human_colon_16S8000513	0
GGACGTCGTTCAGGCC-1-Human_colon_16S8001885	65-70	A34 (417C)	65-70	Human_colon_16S8001885	0
TGACTTTTCTATCGCC-1-Human_colon_16S8001885	65-70	A34 (417C)	65-70	Human_colon_16S8001885	1.1687
GCATGCGGTCTCCATC-1-WTDAtest7844019	20-30	A33 (414C)	20-25	WTDAtest7844019	2.28929
AAGCCGCAGCCAGAAC-1-Human_colon_16S8000513	20-30	A32 (411C)	25-30	Human_colon_16S8000513	1.32417
GTCACGGGTGTAACGG-1-Human_colon_16S8001878	65-70	A34 (417C)	65-70	Human_colon_16S8001878	0
ACGGCCACATCGTCGG-1-Human_colon_16S8001885	65-70	A34 (417C)	65-70	Human_colon_16S8001885	0
TCAGGATCACCTCGTT-1-Human_colon_16S8001879	65-70	A34 (417C)	65-70	Human_colon_16S8001879	0
TCTGGAAGTAGTACCT-1-Human_colon_16S8123911	45-65	A39 (440C)	45-50	Human_colon_16S8123911	0
TGGCGCATCGAATGCT-1-Human_colon_16S8000513	20-30	A32 (411C)	25-30	Human_colon_16S8000513	1.01863
CAGCATAGTGAGCGAT-1-Human_colon_16S8001879	65-70	A34 (417C)	65-70	Human_colon_16S8001879	0
CACCACTAGACAAGCC-1-Human_colon_16S8123912	45-65	A39 (440C)	45-50	Human_colon_16S8123912	0.953342
CTCTACGAGTGGACGT-1-Human_colon_16S8001878	65-70	A34 (417C)	65-70	Human_colon_16S8001878	0
GGGCACTAGAGGTAGA-1-Human_colon_16S8000489	65-70	A34 (417C)	65-70	Human_colon_16S8000489	0
ATTACTCTCAGGCGAA-1-Human_colon_16S8123911	45-65	A39 (440C)	45-50	Human_colon_16S8123911	0.660296
CAAGAAAGTTCGTGAT-1-Human_colon_16S8002623	45-65	A38 (432C)	60-65	Human_colon_16S8002623	1.13092
TGCGCAGAGTACTTGC-1-Human_colon_16S8000513	20-30	A32 (411C)	25-30	Human_colon_16S8000513	0.709289
TCTTCGGTCTCTGTCG-1-Human_colon_16S8000513	20-30	A32 (411C)	25-30	Human_colon_16S8000513	0.865921
AGCTCCTAGTTACCCA-1-Human_colon_16S8001885	65-70	A34 (417C)	65-70	Human_colon_16S8001885	0.834332
GCACATATCCCTTGCA-1-Human_colon_16S8001885	65-70	A34 (417C)	65-70	Human_colon_16S8001885	0.787874
AGACGTTAGACAAGCC-1-Human_colon_16S8002581	45-65	A38 (432C)	60-65	Human_colon_16S8002581	0
TCGAGGCGTCAAGCGA-1-Human_colon_16S8000513	20-30	A32 (411C)	25-30	Human_colon_16S8000513	0
ACGGGCTTCACCTCGT-1-Human_colon_16S8001885	65-70	A34 (417C)	65-70	Human_colon_16S8001885	0
GGTATTGCACCATGTA-1-Human_colon_16S8001879	65-70	A34 (417C)	65-70	Human_colon_16S8001879	0
CGAACATCATTACGAC-1-Human_colon_16S8123911	45-65	A39 (440C)	45-50	Human_colon_16S8123911	0
TACTTACCAATCTGCA-1-Human_colon_16S8001885	65-70	A34 (417C)	65-70	Human_colon_16S8001885	1.76704
GGAACTTCATCACGAT-1-Human_colon_16S8001879	65-70	A34 (417C)	65-70	Human_colon_16S8001879	0
GATCGCGTCGCTTGTC-1-Human_colon_16S8123912	45-65	A39 (440C)	45-50	Human_colon_16S8123912	1.22445
TGAAAGAAGTTAGCGG-1-Human_colon_16S8002623	45-65	A38 (432C)	60-65	Human_colon_16S8002623	0.496691
CATTCGCAGGAATGGA-1-Human_colon_16S8000513	20-30	A32 (411C)	25-30	Human_colon_16S8000513	0.356856
CTTACCGGTTATCGGT-1-Human_colon_16S8001878	65-70	A34 (417C)	65-70	Human_colon_16S8001878	0
ATCCGAACAATGACCT-1-Human_colon_16S8000513	20-30	A32 (411C)	25-30	Human_colon_16S8000513	0.533631
GCTGCAGTCATTTGGG-1-Human_colon_16S8000513	20-30	A32 (411C)	25-30	Human_colon_16S8000513	0.905338
GTGTTAGTCGCAAACT-1-Human_colon_16S8001905	20-30	A32 (411C)	25-30	Human_colon_16S8001905	2.1222
GTACTCCTCATGCTCC-1-Human_colon_16S8000513	20-30	A32 (411C)	25-30	Human_colon_16S8000513	0.633299
CCTACACAGTCCTCCT-1-Human_colon_16S8123911	45-65	A39 (440C)	45-50	Human_colon_16S8123911	0
ATCCACCTCTTTACAC-1-Human_colon_16S8000513	20-30	A32 (411C)	25-30	Human_colon_16S8000513	0
GCCAAATTCCCAAGAT-1-Human_colon_16S8000513	20-30	A32 (411C)	25-30	Human_colon_16S8000513	0.415453
CTTGGCTTCTTCTGGC-1-Human_colon_16S8001879	65-70	A34 (417C)	65-70	Human_colon_16S8001879	0
CACCAGGCATACGCCG-1-Human_colon_16S8001879	65-70	A34 (417C)	65-70	Human_colon_16S8001879	0
TGATTTCAGTCTCGGC-1-Human_colon_16S8123912	45-65	A39 (440C)	45-50	Human_colon_16S8123912	0.922397
AGTGGGACAAGCGAGT-1-Human_colon_16S8123911	45-65	A39 (440C)	45-50	Human_colon_16S8123911	0.636057
CTGAAGTGTAAATACG-1-Human_colon_16S8000491	65-70	A34 (417C)	65-70	Human_colon_16S8000491	0.985062
TTAGTTCAGGAGTCTG-1-Human_colon_16S8123912	45-65	A39 (440C)	45-50	Human_colon_16S8123912	0.746562
ACGCCAGGTCAACATC-1-Human_colon_16S8001879	65-70	A34 (417C)	65-70	Human_colon_16S8001879	0
TTAACTCAGGGCTCTC-1-Human_colon_16S8001879	65-70	A34 (417C)	65-70	Human_colon_16S8001879	0
TCTCTAAAGCTCTCGG-1-Human_colon_16S8001878	65-70	A34 (417C)	65-70	Human_colon_16S8001878	0
CTTGGCTCATGCCTAA-1-Human_colon_16S8001879	65-70	A34 (417C)	65-70	Human_colon_16S8001879	0
CAAGAAACAGACTCGC-1-Human_colon_16S8001885	65-70	A34 (417C)	65-70	Human_colon_16S8001885	0.587578
ATTACTCCATGAACCT-1-Human_colon_16S8000493	65-70	A34 (417C)	65-70	Human_colon_16S8000493	0
GGACAAGCATGGTAGG-1-Human_colon_16S8123911	45-65	A39 (440C)	45-50	Human_colon_16S8123911	0
ACACCCTTCGCCAAAT-1-Human_colon_16S8000493	65-70	A34 (417C)	65-70	Human_colon_16S8000493	0
CCTACACAGGAGTTGC-1-Human_colon_16S8000487	65-70	A34 (417C)	65-70	Human_colon_16S8000487	0
CATCGAACATGGTCTA-1-Human_colon_16S8000487	65-70	A34 (417C)	65-70	Human_colon_16S8000487	0
CGATGTAGTCCGTTAA-1-Human_colon_16S8001879	65-70	A34 (417C)	65-70	Human_colon_16S8001879	0
GGTGTTAAGATGTTAG-1-Human_colon_16S8001879	65-70	A34 (417C)	65-70	Human_colon_16S8001879	0
TCGTACCAGAGCTTCT-1-Human_colon_16S8002623	45-65	A38 (432C)	60-65	Human_colon_16S8002623	0
AGAGTGGGTACAAGTA-1-Human_colon_16S8000513	20-30	A32 (411C)	25-30	Human_colon_16S8000513	0
TTCTTAGAGGCCGAAT-1-Human_colon_16S8001879	65-70	A34 (417C)	65-70	Human_colon_16S8001879	0
TCAACGAAGTCCTCCT-1-Human_colon_16S8001879	65-70	A34 (417C)	65-70	Human_colon_16S8001879	0
CTCGGAGAGATCGATA-1-Human_colon_16S8001878	65-70	A34 (417C)	65-70	Human_colon_16S8001878	0
CTGTGCTAGGACCACA-1-Human_colon_16S8000513	20-30	A32 (411C)	25-30	Human_colon_16S8000513	0.852626
ACCTTTATCTGGCGTG-1-Human_colon_16S8000513	20-30	A32 (411C)	25-30	Human_colon_16S8000513	0.62321
AGGTCATCAGTCAGAG-1-Human_colon_16S8001879	65-70	A34 (417C)	65-70	Human_colon_16S8001879	0
CGGCTAGGTAAATACG-1-Human_colon_16S8000493	65-70	A34 (417C)	65-70	Human_colon_16S8000493	1.43222
TGTCCCAGTTGGAGGT-1-Human_colon_16S8123912	45-65	A39 (440C)	45-50	Human_colon_16S8123912	0.85984
CTGCGGACACAACTGT-1-Human_colon_16S8002623	45-65	A38 (432C)	60-65	Human_colon_16S8002623	1.7596
TTGGCAAAGTTATCGC-1-Human_colon_16S8001879	65-70	A34 (417C)	65-70	Human_colon_16S8001879	0
AACACGTCAAGCTGGA-1-Human_colon_16S8001879	65-70	A34 (417C)	65-70	Human_colon_16S8001879	0
CGGCTAGGTACATCCA-1-Human_colon_16S8001885	65-70	A34 (417C)	65-70	Human_colon_16S8001885	0
CTGATCCGTCACAAGG-1-Human_colon_16S8000493	65-70	A34 (417C)	65-70	Human_colon_16S8000493	0
AGACGTTCAGCTATTG-1-Human_colon_16S8002623	45-65	A38 (432C)	60-65	Human_colon_16S8002623	1.54772
AGGGAGTAGGATGGTC-1-Human_colon_16S8001879	65-70	A34 (417C)	65-70	Human_colon_16S8001879	0
AAGGCAGCAGTTTACG-1-Human_colon_16S8001879	65-70	A34 (417C)	65-70	Human_colon_16S8001879	0
CGGACACAGCGCTTAT-1-Human_colon_16S8000493	65-70	A34 (417C)	65-70	Human_colon_16S8000493	0
TGCCCATGTGTGTGCC-1-Human_colon_16S8000513	20-30	A32 (411C)	25-30	Human_colon_16S8000513	1.25887
CTGATAGCAAACGCGA-1-Human_colon_16S8001879	65-70	A34 (417C)	65-70	Human_colon_16S8001879	0
GACTACATCTGTTGAG-1-Human_colon_16S8000513	20-30	A32 (411C)	25-30	Human_colon_16S8000513	0.807649
CTTTGCGAGGGCTTCC-1-Human_colon_16S8001879	65-70	A34 (417C)	65-70	Human_colon_16S8001879	0
AACCATGGTAGCGTAG-1-Human_colon_16S8000487	65-70	A34 (417C)	65-70	Human_colon_16S8000487	0
CATCAGACAAGACGTG-1-Human_colon_16S8001885	65-70	A34 (417C)	65-70	Human_colon_16S8001885	0.844025
CTTACCGGTTATGTGC-1-Human_colon_16S8001885	65-70	A34 (417C)	65-70	Human_colon_16S8001885	0
TCAGGTACAATACGCT-1-Human_colon_16S8002623	45-65	A38 (432C)	60-65	Human_colon_16S8002623	0
GTAGTCACACTTAAGC-1-Human_colon_16S8001878	65-70	A34 (417C)	65-70	Human_colon_16S8001878	0
CTTAGGATCCCTAACC-1-Human_colon_16S8001879	65-70	A34 (417C)	65-70	Human_colon_16S8001879	0
CTCTAATTCACCGGGT-1-Human_colon_16S8123912	45-65	A39 (440C)	45-50	Human_colon_16S8123912	1.53015
GTGAAGGAGTTACGGG-1-Human_colon_16S8000513	20-30	A32 (411C)	25-30	Human_colon_16S8000513	1.08678
TGCTACCAGCGTGAAC-1-Human_colon_16S8001879	65-70	A34 (417C)	65-70	Human_colon_16S8001879	0
GCTGCGACAAAGGCGT-1-Human_colon_16S8000487	65-70	A34 (417C)	65-70	Human_colon_16S8000487	0
ACTGATGTCCAACCAA-1-Human_colon_16S8000513	20-30	A32 (411C)	25-30	Human_colon_16S8000513	0.505613
AGAGTGGAGTTTCCTT-1-Human_colon_16S8001878	65-70	A34 (417C)	65-70	Human_colon_16S8001878	0
GTTTCTAAGGTTACCT-1-Human_colon_16S8001885	65-70	A34 (417C)	65-70	Human_colon_16S8001885	0.664717
ACGGGTCGTGAAGGCT-1-Human_colon_16S8000487	65-70	A34 (417C)	65-70	Human_colon_16S8000487	1.52019
CGGACGTAGTACGCGA-1-Human_colon_16S8001879	65-70	A34 (417C)	65-70	Human_colon_16S8001879	0
GTGCGGTGTAGCACGA-1-Human_colon_16S8001885	65-70	A34 (417C)	65-70	Human_colon_16S8001885	0
GACAGAGCATCCCATC-1-Human_colon_16S8000513	20-30	A32 (411C)	25-30	Human_colon_16S8000513	0
GGGCACTTCCAGATCA-1-Human_colon_16S8001878	65-70	A34 (417C)	65-70	Human_colon_16S8001878	0.777454
TCAGGATCACAACGTT-1-Human_colon_16S8000493	65-70	A34 (417C)	65-70	Human_colon_16S8000493	0.851533
GGACATTTCCGAACGC-1-Human_colon_16S8001879	65-70	A34 (417C)	65-70	Human_colon_16S8001879	0
GTATCTTCACCACGTG-1-Human_colon_16S8001885	65-70	A34 (417C)	65-70	Human_colon_16S8001885	0
GCATGTATCAACCATG-1-Human_colon_16S8001885	65-70	A34 (417C)	65-70	Human_colon_16S8001885	0
ACTTGTTGTTCAGCGC-1-Human_colon_16S8001879	65-70	A34 (417C)	65-70	Human_colon_16S8001879	0
ATCATCTGTCTCACCT-1-Human_colon_16S8000513	20-30	A32 (411C)	25-30	Human_colon_16S8000513	1.1289
GTGCAGCCATGCTGGC-1-Human_colon_16S8000513	20-30	A32 (411C)	25-30	Human_colon_16S8000513	0
GTAGTCAAGAATGTTG-1-Human_colon_16S8000513	20-30	A32 (411C)	25-30	Human_colon_16S8000513	0.67939
AACTCAGCAATGAAAC-1-Human_colon_16S8001881	65-70	A34 (417C)	65-70	Human_colon_16S8001881	0
CAGCGACCACCGGAAA-1-Human_colon_16S8001879	65-70	A34 (417C)	65-70	Human_colon_16S8001879	0
ACTGTCCAGTGGTAGC-1-Human_colon_16S8001879	65-70	A34 (417C)	65-70	Human_colon_16S8001879	0
GGACGTCAGGGTCGAT-1-Human_colon_16S8001907	20-30	A32 (411C)	25-30	Human_colon_16S8001907	0.46986
GGGATGACACTCGACG-1-Human_colon_16S8000515	20-30	A32 (411C)	25-30	Human_colon_16S8000515	0.623021
TAAGAGAAGAGGGATA-1-Human_colon_16S8123912	45-65	A39 (440C)	45-50	Human_colon_16S8123912	0
CATGGCGCACTGAAGG-1-Human_colon_16S8123911	45-65	A39 (440C)	45-50	Human_colon_16S8123911	0
CGTCACTCATTCCTCG-1-Human_colon_16S8000489	65-70	A34 (417C)	65-70	Human_colon_16S8000489	0
CACACAAAGCTGTCTA-1-Human_colon_16S8000515	20-30	A32 (411C)	25-30	Human_colon_16S8000515	1.10518
CTGTGCTGTGCGCTTG-1-Human_colon_16S8000493	65-70	A34 (417C)	65-70	Human_colon_16S8000493	0.682737
TTGCGTCAGATGTGGC-1-Human_colon_16S8001879	65-70	A34 (417C)	65-70	Human_colon_16S8001879	0
CGTCCATAGATGGGTC-1-Human_colon_16S8001878	65-70	A34 (417C)	65-70	Human_colon_16S8001878	0.809397
CCACGGACAACTGGCC-1-Human_colon_16S8001885	65-70	A34 (417C)	65-70	Human_colon_16S8001885	0.652682
GACTAACTCATCATTC-1-Human_colon_16S8001885	65-70	A34 (417C)	65-70	Human_colon_16S8001885	1.90171
CATTCGCTCTGGGCCA-1-Human_colon_16S8001885	65-70	A34 (417C)	65-70	Human_colon_16S8001885	1.55176
TAAGAGAGTAAACCTC-1-Human_colon_16S8001885	65-70	A34 (417C)	65-70	Human_colon_16S8001885	0
TATGCCCCAGCTGCTG-1-Human_colon_16S8000515	20-30	A32 (411C)	25-30	Human_colon_16S8000515	0.785501
ACGGGCTAGACACGAC-1-Human_colon_16S8002623	45-65	A38 (432C)	60-65	Human_colon_16S8002623	0.391478
CACACAATCAGTTTGG-1-Human_colon_16S8123911	45-65	A39 (440C)	45-50	Human_colon_16S8123911	0
TACTCATAGCTAAGAT-1-Human_colon_16S8001878	65-70	A34 (417C)	65-70	Human_colon_16S8001878	0.71526
GTCGGGTGTTCCCTTG-1-Human_colon_16S8001878	65-70	A34 (417C)	65-70	Human_colon_16S8001878	0.581173
GCATGCGAGAGTGACC-1-Human_colon_16S8001879	65-70	A34 (417C)	65-70	Human_colon_16S8001879	0
GACACGCCACGTTGGC-1-Human_colon_16S8001879	65-70	A34 (417C)	65-70	Human_colon_16S8001879	0
TCAGCAACACGGACAA-1-Human_colon_16S8002623	45-65	A38 (432C)	60-65	Human_colon_16S8002623	0
GCGCGATCACTGTCGG-1-Human_colon_16S8123911	45-65	A39 (440C)	45-50	Human_colon_16S8123911	0.685002
AAGGTTCCAGGTCTCG-1-Human_colon_16S8001878	65-70	A34 (417C)	65-70	Human_colon_16S8001878	1.01221
CCGGTAGTCATATCGG-1-Human_colon_16S8001879	65-70	A34 (417C)	65-70	Human_colon_16S8001879	0
CATCGAAGTGACAAAT-1-Human_colon_16S8001881	65-70	A34 (417C)	65-70	Human_colon_16S8001881	0.864514
TCGAGGCAGGGTGTGT-1-Human_colon_16S8002623	45-65	A38 (432C)	60-65	Human_colon_16S8002623	0
CGACCTTGTGACGCCT-1-Human_colon_16S8001879	65-70	A34 (417C)	65-70	Human_colon_16S8001879	0
CTGTTTAAGTAGCCGA-1-Human_colon_16S8123911	45-65	A39 (440C)	45-50	Human_colon_16S8123911	0
CAGCTAAGTAGAGGAA-1-Human_colon_16S8001879	65-70	A34 (417C)	65-70	Human_colon_16S8001879	0
CCATTCGGTTCACCTC-1-Human_colon_16S8002623	45-65	A38 (432C)	60-65	Human_colon_16S8002623	0
CTTTGCGCACCAACCG-1-Human_colon_16S8001879	65-70	A34 (417C)	65-70	Human_colon_16S8001879	0
ACTGATGGTACAGTTC-1-Human_colon_16S8002623	45-65	A38 (432C)	60-65	Human_colon_16S8002623	1.57006
ACACCCTCAGTATCTG-1-Human_colon_16S8001885	65-70	A34 (417C)	65-70	Human_colon_16S8001885	0
TGATTTCTCATGTGGT-1-Human_colon_16S8001885	65-70	A34 (417C)	65-70	Human_colon_16S8001885	0
CTTCTCTTCCAAGCCG-1-Human_colon_16S8123912	45-65	A39 (440C)	45-50	Human_colon_16S8123912	0.933956
CAACCAATCGTTGACA-1-Human_colon_16S8001879	65-70	A34 (417C)	65-70	Human_colon_16S8001879	1.13748
GAGTCCGAGTTCGCAT-1-Human_colon_16S8001878	65-70	A34 (417C)	65-70	Human_colon_16S8001878	0
CGACTTCCACAGGCCT-1-Human_colon_16S8001879	65-70	A34 (417C)	65-70	Human_colon_16S8001879	0
GAATGAACATTCTTAC-1-Human_colon_16S8000513	20-30	A32 (411C)	25-30	Human_colon_16S8000513	0
AGGCCGTTCCGATATG-1-Human_colon_16S8000513	20-30	A32 (411C)	25-30	Human_colon_16S8000513	0.795773
GATCAGTTCATATCGG-1-Human_colon_16S8000493	65-70	A34 (417C)	65-70	Human_colon_16S8000493	0.88008
GTGAAGGTCCATGAAC-1-Human_colon_16S8000513	20-30	A32 (411C)	25-30	Human_colon_16S8000513	1.65812
CACACTCAGCTGCCCA-1-Human_colon_16S8001879	65-70	A34 (417C)	65-70	Human_colon_16S8001879	0
ATGCGATAGGCTCATT-1-Human_colon_16S8000493	65-70	A34 (417C)	65-70	Human_colon_16S8000493	0.472346
CGAATGTAGCGTAATA-1-Human_colon_16S8001885	65-70	A34 (417C)	65-70	Human_colon_16S8001885	0.647995
CCACGGAAGCAATCTC-1-Human_colon_16S8000513	20-30	A32 (411C)	25-30	Human_colon_16S8000513	0
ACACTGATCTACCTGC-1-Human_colon_16S8001879	65-70	A34 (417C)	65-70	Human_colon_16S8001879	0
CACAGTATCGCTAGCG-1-Human_colon_16S8000513	20-30	A32 (411C)	25-30	Human_colon_16S8000513	0
TACCTATCACGCGAAA-1-Human_colon_16S8000513	20-30	A32 (411C)	25-30	Human_colon_16S8000513	0.939683
CAGTCCTGTAAATGTG-1-Human_colon_16S8123911	45-65	A39 (440C)	45-50	Human_colon_16S8123911	0
GACTGCGTCACTTACT-1-Human_colon_16S8001879	65-70	A34 (417C)	65-70	Human_colon_16S8001879	0
GGATGTTCAGTCTTCC-1-Human_colon_16S8002623	45-65	A38 (432C)	60-65	Human_colon_16S8002623	0.664744
GTTACAGAGCAGATCG-1-Human_colon_16S8001879	65-70	A34 (417C)	65-70	Human_colon_16S8001879	0
GCCAAATCATTACCTT-1-Human_colon_16S8001885	65-70	A34 (417C)	65-70	Human_colon_16S8001885	0
GCGGGTTTCGTTACAG-1-Human_colon_16S8001878	65-70	A34 (417C)	65-70	Human_colon_16S8001878	0.175247
TTGCGTCCAAGCGTAG-1-Human_colon_16S8001879	65-70	A34 (417C)	65-70	Human_colon_16S8001879	0
CTGAAGTAGGGCTTCC-1-Human_colon_16S8001885	65-70	A34 (417C)	65-70	Human_colon_16S8001885	0.726992
AACACGTTCAACGCTA-1-Human_colon_16S8001879	65-70	A34 (417C)	65-70	Human_colon_16S8001879	0
CAGCCGATCCAGAAGG-1-Human_colon_16S8123912	45-65	A39 (440C)	45-50	Human_colon_16S8123912	0
CACAGTAAGGAATCGC-1-Human_colon_16S8002623	45-65	A38 (432C)	60-65	Human_colon_16S8002623	0.302583
TCTTTCCTCTTGAGGT-1-Human_colon_16S8001885	65-70	A34 (417C)	65-70	Human_colon_16S8001885	0.621708
TCACAAGCAGGAATCG-1-Human_colon_16S8001885	65-70	A34 (417C)	65-70	Human_colon_16S8001885	1.67702
TTTACTGTCCTCTAGC-1-Human_colon_16S8001907	20-30	A32 (411C)	25-30	Human_colon_16S8001907	0.129979
ATTACTCCACAACGTT-1-Human_colon_16S8000513	20-30	A32 (411C)	25-30	Human_colon_16S8000513	0.761013
CCCAATCTCGGTTCGG-1-Human_colon_16S8001879	65-70	A34 (417C)	65-70	Human_colon_16S8001879	0
CTCCTAGGTCCATGAT-1-Human_colon_16S8000513	20-30	A32 (411C)	25-30	Human_colon_16S8000513	0
AGCTTGAAGTGGAGAA-1-Human_colon_16S8000513	20-30	A32 (411C)	25-30	Human_colon_16S8000513	1.09151
ACCCACTTCATCGGAT-1-Human_colon_16S8123911	45-65	A39 (440C)	45-50	Human_colon_16S8123911	0
CGACTTCAGGACATTA-1-Human_colon_16S8001885	65-70	A34 (417C)	65-70	Human_colon_16S8001885	0
CGAATGTCAAACCTAC-1-Human_colon_16S8123912	45-65	A39 (440C)	45-50	Human_colon_16S8123912	0
CTACATTAGTAGCGGT-1-Human_colon_16S8000513	20-30	A32 (411C)	25-30	Human_colon_16S8000513	1.70119
ACGGCCAAGACTTTCG-1-Human_colon_16S8001879	65-70	A34 (417C)	65-70	Human_colon_16S8001879	0
ACAGCCGTCGGACAAG-1-Human_colon_16S8001879	65-70	A34 (417C)	65-70	Human_colon_16S8001879	0
GATCAGTAGATGCCTT-1-Human_colon_16S8002623	45-65	A38 (432C)	60-65	Human_colon_16S8002623	1.33388
CAGAGAGAGACTAAGT-1-Human_colon_16S8001878	65-70	A34 (417C)	65-70	Human_colon_16S8001878	0.821588
ACATACGAGGAATTAC-1-Human_colon_16S8002623	45-65	A38 (432C)	60-65	Human_colon_16S8002623	0.405022
GGCTGGTGTGGTGTAG-1-Human_colon_16S8001878	65-70	A34 (417C)	65-70	Human_colon_16S8001878	0
ATTTCTGAGAATCTCC-1-Human_colon_16S8123911	45-65	A39 (440C)	45-50	Human_colon_16S8123911	0
TACTCATGTATCTGCA-1-Human_colon_16S8001883	65-70	A34 (417C)	65-70	Human_colon_16S8001883	0.555538
GGGTTGCGTCCGAATT-1-Human_colon_16S8000493	65-70	A34 (417C)	65-70	Human_colon_16S8000493	0
GTCAAGTAGCTGAAAT-1-Human_colon_16S8001879	65-70	A34 (417C)	65-70	Human_colon_16S8001879	0
CAACTAGCAAGTCTAC-1-Human_colon_16S8001878	65-70	A34 (417C)	65-70	Human_colon_16S8001878	0
CGCTTCAGTCCAGTAT-1-Human_colon_16S8000513	20-30	A32 (411C)	25-30	Human_colon_16S8000513	1.42045
GTCAAGTTCGGCTACG-1-Human_colon_16S8000513	20-30	A32 (411C)	25-30	Human_colon_16S8000513	1.14322
TTTACTGGTGTAATGA-1-Human_colon_16S8000513	20-30	A32 (411C)	25-30	Human_colon_16S8000513	0
TCGGGACGTCGAATCT-1-Human_colon_16S8001885	65-70	A34 (417C)	65-70	Human_colon_16S8001885	0
CGCGTTTGTAGCACGA-1-Human_colon_16S8001879	65-70	A34 (417C)	65-70	Human_colon_16S8001879	0
TCAGGTACAGGGTATG-1-Human_colon_16S8002623	45-65	A38 (432C)	60-65	Human_colon_16S8002623	0.688925
AGCGTCGCAGGCTCAC-1-Human_colon_16S8001879	65-70	A34 (417C)	65-70	Human_colon_16S8001879	0
GCGGGTTAGAAGATTC-1-Human_colon_16S8000493	65-70	A34 (417C)	65-70	Human_colon_16S8000493	1.04096
ACTGCTCTCCTCTAGC-1-Human_colon_16S8000513	20-30	A32 (411C)	25-30	Human_colon_16S8000513	0
AGTGTCAGTTCGAATC-1-Human_colon_16S8123911	45-65	A39 (440C)	45-50	Human_colon_16S8123911	0.927919
GGAGCAATCTTGTCAT-1-Human_colon_16S8000513	20-30	A32 (411C)	25-30	Human_colon_16S8000513	1.35425
ACTGTCCGTTCCGTCT-1-Human_colon_16S8001878	65-70	A34 (417C)	65-70	Human_colon_16S8001878	0
CCTAGCTAGTGACATA-1-Human_colon_16S8000513	20-30	A32 (411C)	25-30	Human_colon_16S8000513	0.255102
TAAACCGTCGGAGCAA-1-Human_colon_16S8123911	45-65	A39 (440C)	45-50	Human_colon_16S8123911	0
CTAAGACCACATGTGT-1-Human_colon_16S8001879	65-70	A34 (417C)	65-70	Human_colon_16S8001879	0
GAGCAGAGTCACTTCC-1-Human_colon_16S8123911	45-65	A39 (440C)	45-50	Human_colon_16S8123911	0
GCCTCTAAGCGCCTTG-1-Human_colon_16S8001885	65-70	A34 (417C)	65-70	Human_colon_16S8001885	0.888213
GAATGAACAATCCAAC-1-Human_colon_16S8123911	45-65	A39 (440C)	45-50	Human_colon_16S8123911	0
ACGAGGACACCAGGTC-1-Human_colon_16S8000513	20-30	A32 (411C)	25-30	Human_colon_16S8000513	0.978918
CAGCATATCAAAGTAG-1-Human_colon_16S8001879	65-70	A34 (417C)	65-70	Human_colon_16S8001879	0
AGCTTGAAGTCGATAA-1-Human_colon_16S8000513	20-30	A32 (411C)	25-30	Human_colon_16S8000513	0.542859
CCAGCGATCTTGTTTG-1-Human_colon_16S8001885	65-70	A34 (417C)	65-70	Human_colon_16S8001885	1.01297
CTACGTCTCTTACCGC-1-Human_colon_16S8000513	20-30	A32 (411C)	25-30	Human_colon_16S8000513	1.16672
TGACAACGTGATAAAC-1-Human_colon_16S8001879	65-70	A34 (417C)	65-70	Human_colon_16S8001879	0
CGATGTAAGCAGCGTA-1-Human_colon_16S8000513	20-30	A32 (411C)	25-30	Human_colon_16S8000513	0.7192
ATGCGATTCTGTCCGT-1-Human_colon_16S8001907	20-30	A32 (411C)	25-30	Human_colon_16S8001907	0
GTCATTTCATCGGAAG-1-Human_colon_16S8001885	65-70	A34 (417C)	65-70	Human_colon_16S8001885	0
TACGGTAAGTTAAGTG-1-Human_colon_16S8000513	20-30	A32 (411C)	25-30	Human_colon_16S8000513	0.573456
GGCAATTAGTTTCCTT-1-Human_colon_16S8001885	65-70	A34 (417C)	65-70	Human_colon_16S8001885	0
CTACATTGTATATCCG-1-Human_colon_16S8123911	45-65	A39 (440C)	45-50	Human_colon_16S8123911	0
CAAGGCCTCCCGACTT-1-Human_colon_16S8000513	20-30	A32 (411C)	25-30	Human_colon_16S8000513	0.888799
GATCGTAAGGGTTTCT-1-Human_colon_16S8001885	65-70	A34 (417C)	65-70	Human_colon_16S8001885	0
CAGCCGATCATGTCTT-1-Human_colon_16S8001905	20-30	A32 (411C)	25-30	Human_colon_16S8001905	0
AGGCCGTAGTCTCAAC-1-Human_colon_16S8000487	65-70	A34 (417C)	65-70	Human_colon_16S8000487	0
CTCGTACTCGTCTGCT-1-Human_colon_16S8001878	65-70	A34 (417C)	65-70	Human_colon_16S8001878	0
AGTGAGGAGTGACATA-1-Human_colon_16S8002623	45-65	A38 (432C)	60-65	Human_colon_16S8002623	0
GGGACCTCAATAAGCA-1-Human_colon_16S8001879	65-70	A34 (417C)	65-70	Human_colon_16S8001879	0
CTCTAATTCGTATCAG-1-WTDAtest7844019	20-30	A33 (414C)	20-25	WTDAtest7844019	0
GGTGAAGAGAGGTTGC-1-Human_colon_16S8000513	20-30	A32 (411C)	25-30	Human_colon_16S8000513	0.939307
TTCTTAGCAATTGCTG-1-Human_colon_16S8001879	65-70	A34 (417C)	65-70	Human_colon_16S8001879	0
GCTGCTTCATGAAGTA-1-Human_colon_16S8000493	65-70	A34 (417C)	65-70	Human_colon_16S8000493	0
TACAGTGCAGATGGGT-1-Human_colon_16S8001905	20-30	A32 (411C)	25-30	Human_colon_16S8001905	0.601964
CTGCCTACAAGTAATG-1-Human_colon_16S8123912	45-65	A39 (440C)	45-50	Human_colon_16S8123912	0
CGTGTAACAATCCAAC-1-Human_colon_16S8000513	20-30	A32 (411C)	25-30	Human_colon_16S8000513	0.429368
GTAGGCCTCTAACGGT-1-Human_colon_16S8000513	20-30	A32 (411C)	25-30	Human_colon_16S8000513	1.29112
GTCACAAGTGGACGAT-1-Human_colon_16S8001879	65-70	A34 (417C)	65-70	Human_colon_16S8001879	0
TACTTGTAGAATTGTG-1-Human_colon_16S8001879	65-70	A34 (417C)	65-70	Human_colon_16S8001879	0
AAGACCTTCAGCAACT-1-Human_colon_16S8000513	20-30	A32 (411C)	25-30	Human_colon_16S8000513	0
CGAGAAGGTCCAGTGC-1-Human_colon_16S8001885	65-70	A34 (417C)	65-70	Human_colon_16S8001885	0
GGGAATGTCTTCTGGC-1-Human_colon_16S8002623	45-65	A38 (432C)	60-65	Human_colon_16S8002623	0.468393
GTGGGTCGTAAGTGTA-1-Human_colon_16S8000513	20-30	A32 (411C)	25-30	Human_colon_16S8000513	1.37809
GTACGTAAGCTAGTGG-1-Human_colon_16S8001879	65-70	A34 (417C)	65-70	Human_colon_16S8001879	0
TTTGTCACATTCCTGC-1-Human_colon_16S8123911	45-65	A39 (440C)	45-50	Human_colon_16S8123911	1.45531
CACACTCAGCCTATGT-1-Human_colon_16S8001879	65-70	A34 (417C)	65-70	Human_colon_16S8001879	0
CCACCTAAGGGAAACA-1-Human_colon_16S8001885	65-70	A34 (417C)	65-70	Human_colon_16S8001885	1.19282
AACACGTCAGTCGTGC-1-Human_colon_16S8001879	65-70	A34 (417C)	65-70	Human_colon_16S8001879	0
CCGGGATCACGAAAGC-1-Human_colon_16S8001881	65-70	A34 (417C)	65-70	Human_colon_16S8001881	0
GACTACAAGAAACGCC-1-Human_colon_16S8123911	45-65	A39 (440C)	45-50	Human_colon_16S8123911	0
CATGCCTGTCTGGAGA-1-Human_colon_16S8001879	65-70	A34 (417C)	65-70	Human_colon_16S8001879	0
GGGCATCCATGTTGAC-1-Human_colon_16S8000513	20-30	A32 (411C)	25-30	Human_colon_16S8000513	0
TGAGAGGTCTTCATGT-1-Human_colon_16S8123911	45-65	A39 (440C)	45-50	Human_colon_16S8123911	0.784472
CAGCATAAGTTTAGGA-1-Human_colon_16S8001881	65-70	A34 (417C)	65-70	Human_colon_16S8001881	0
TCAACGATCCCTAATT-1-WTDAtest7844019	20-30	A33 (414C)	20-25	WTDAtest7844019	0
GTCGGGTTCACAATGC-1-Human_colon_16S8001879	65-70	A34 (417C)	65-70	Human_colon_16S8001879	0
GACGTTAGTCCAGTGC-1-Human_colon_16S8123912	45-65	A39 (440C)	45-50	Human_colon_16S8123912	0.928921
TTTACTGGTGACTACT-1-Human_colon_16S8001878	65-70	A34 (417C)	65-70	Human_colon_16S8001878	0
ACGCAGCTCGACCAGC-1-Human_colon_16S8001878	65-70	A34 (417C)	65-70	Human_colon_16S8001878	0.912331
CGAACATAGGCTAGGT-1-Human_colon_16S8001879	65-70	A34 (417C)	65-70	Human_colon_16S8001879	0
CATTCGCAGAGTCGGT-1-Human_colon_16S8000513	20-30	A32 (411C)	25-30	Human_colon_16S8000513	0
TTAGGCATCCTCTAGC-1-Human_colon_16S8002582	45-65	A38 (432C)	60-65	Human_colon_16S8002582	0
GCGACCACATTTGCTT-1-Human_colon_16S8001878	65-70	A34 (417C)	65-70	Human_colon_16S8001878	0
CACAGGCTCTGGTGTA-1-Human_colon_16S8001879	65-70	A34 (417C)	65-70	Human_colon_16S8001879	0
TTCGAAGTCGCTTGTC-1-Human_colon_16S8001879	65-70	A34 (417C)	65-70	Human_colon_16S8001879	0
TGGGAAGTCCTTTACA-1-Human_colon_16S8123912	45-65	A39 (440C)	45-50	Human_colon_16S8123912	1.11319
TGACGGCCACGGACAA-1-Human_colon_16S8000513	20-30	A32 (411C)	25-30	Human_colon_16S8000513	1.33912
TCAGCTCCAGTGAGTG-1-Human_colon_16S8002623	45-65	A38 (432C)	60-65	Human_colon_16S8002623	1.0845
ACACCGGCAGTCAGCC-1-Human_colon_16S8001879	65-70	A34 (417C)	65-70	Human_colon_16S8001879	0
CTAGCCTCATATGCTG-1-Human_colon_16S8000513	20-30	A32 (411C)	25-30	Human_colon_16S8000513	0
GTCGTAAAGTTCGCGC-1-Human_colon_16S8000515	20-30	A32 (411C)	25-30	Human_colon_16S8000515	0.78518
CAGATCATCACCTCGT-1-Human_colon_16S8000493	65-70	A34 (417C)	65-70	Human_colon_16S8000493	0
GAACGGAGTCTCTTTA-1-Human_colon_16S8000513	20-30	A32 (411C)	25-30	Human_colon_16S8000513	0.633793
AGGCCGTGTCAGAGGT-1-Human_colon_16S8000513	20-30	A32 (411C)	25-30	Human_colon_16S8000513	0.72219
CCAATCCGTGCAGACA-1-Human_colon_16S8001879	65-70	A34 (417C)	65-70	Human_colon_16S8001879	0
CTACACCAGGTCGGAT-1-Human_colon_16S8001879	65-70	A34 (417C)	65-70	Human_colon_16S8001879	0
CTCGAAACATGCCCGA-1-Human_colon_16S8001885	65-70	A34 (417C)	65-70	Human_colon_16S8001885	1.37417
AACTCCCAGTACGTTC-1-Human_colon_16S8001879	65-70	A34 (417C)	65-70	Human_colon_16S8001879	0
CTAACTTAGGGATGGG-1-Human_colon_16S8001879	65-70	A34 (417C)	65-70	Human_colon_16S8001879	0
TGGGAAGGTTTGCATG-1-Human_colon_16S8000513	20-30	A32 (411C)	25-30	Human_colon_16S8000513	0
GGGTCTGCATAGACTC-1-Human_colon_16S8001885	65-70	A34 (417C)	65-70	Human_colon_16S8001885	0
CGTCTACTCCACGACG-1-Human_colon_16S8000513	20-30	A32 (411C)	25-30	Human_colon_16S8000513	0
CGAGAAGGTCTTTCAT-1-Human_colon_16S8002623	45-65	A38 (432C)	60-65	Human_colon_16S8002623	0.512836
ATGCGATGTTCACGGC-1-Human_colon_16S8002623	45-65	A38 (432C)	60-65	Human_colon_16S8002623	0.605656
CCGTTCATCTCAACTT-1-Human_colon_16S8001879	65-70	A34 (417C)	65-70	Human_colon_16S8001879	0
ATAACGCAGCCAGGAT-1-Human_colon_16S8001885	65-70	A34 (417C)	65-70	Human_colon_16S8001885	1.33889
CAGGTGCAGATAGCAT-1-Human_colon_16S8123912	45-65	A39 (440C)	45-50	Human_colon_16S8123912	0
CGCGGTATCTGGTGTA-1-Human_colon_16S8000513	20-30	A32 (411C)	25-30	Human_colon_16S8000513	0
GCAGCCAGTTACCGAT-1-Human_colon_16S8001885	65-70	A34 (417C)	65-70	Human_colon_16S8001885	0.778344
GCACATACAAGAGGCT-1-Human_colon_16S8001879	65-70	A34 (417C)	65-70	Human_colon_16S8001879	0
CTCGGAGTCCAAGCCG-1-Human_colon_16S8001879	65-70	A34 (417C)	65-70	Human_colon_16S8001879	0
AAACGGGAGCCAGTAG-1-Human_colon_16S8000513	20-30	A32 (411C)	25-30	Human_colon_16S8000513	0.423314
ATCTGCCCAGCTGCAC-1-Human_colon_16S8001879	65-70	A34 (417C)	65-70	Human_colon_16S8001879	0
ACCGTAAGTTCCATGA-1-Human_colon_16S8000513	20-30	A32 (411C)	25-30	Human_colon_16S8000513	0.78885
AACCGCGCAAAGAATC-1-Human_colon_16S8000513	20-30	A32 (411C)	25-30	Human_colon_16S8000513	0
GGCGACTGTTGATTCG-1-Human_colon_16S8000487	65-70	A34 (417C)	65-70	Human_colon_16S8000487	0
GGCGTGTTCGTGGACC-1-Human_colon_16S8000487	65-70	A34 (417C)	65-70	Human_colon_16S8000487	0
CAAGTTGTCACATACG-1-Human_colon_16S8001878	65-70	A34 (417C)	65-70	Human_colon_16S8001878	0
ACTGATGCAGGAATGC-1-Human_colon_16S8001879	65-70	A34 (417C)	65-70	Human_colon_16S8001879	0
CTACGTCGTCAGATAA-1-Human_colon_16S8001885	65-70	A34 (417C)	65-70	Human_colon_16S8001885	1.10134
CCAATCCCATCAGTAC-1-Human_colon_16S8001879	65-70	A34 (417C)	65-70	Human_colon_16S8001879	0
CGACTTCTCTACCAGA-1-Human_colon_16S8001879	65-70	A34 (417C)	65-70	Human_colon_16S8001879	0.963026
CTAATGGCAAAGGAAG-1-Human_colon_16S8000513	20-30	A32 (411C)	25-30	Human_colon_16S8000513	1.41461
AGTCTTTAGCGTCTAT-1-Human_colon_16S8001879	65-70	A34 (417C)	65-70	Human_colon_16S8001879	0
GCATACATCTAAGCCA-1-Human_colon_16S8002623	45-65	A38 (432C)	60-65	Human_colon_16S8002623	0
TTAGGCATCAGGATCT-1-Human_colon_16S8001885	65-70	A34 (417C)	65-70	Human_colon_16S8001885	0
AACTGGTCAAGAAAGG-1-Human_colon_16S8002623	45-65	A38 (432C)	60-65	Human_colon_16S8002623	0
CCATTCGTCAACACTG-1-Human_colon_16S8001879	65-70	A34 (417C)	65-70	Human_colon_16S8001879	0
AGGTCCGTCCGATATG-1-Human_colon_16S8001879	65-70	A34 (417C)	65-70	Human_colon_16S8001879	0
GGGATGAGTACTCAAC-1-Human_colon_16S8002623	45-65	A38 (432C)	60-65	Human_colon_16S8002623	1.56051
TAAGCGTTCTGGAGCC-1-Human_colon_16S8001885	65-70	A34 (417C)	65-70	Human_colon_16S8001885	0.486596
ATTGGACGTACAGTTC-1-Human_colon_16S8001878	65-70	A34 (417C)	65-70	Human_colon_16S8001878	0
GCCAAATAGAGTGACC-1-Human_colon_16S8001879	65-70	A34 (417C)	65-70	Human_colon_16S8001879	0
AACTTTCCAATAACGA-1-Human_colon_16S8001879	65-70	A34 (417C)	65-70	Human_colon_16S8001879	0
GGACAAGTCTTGCAAG-1-Human_colon_16S8001879	65-70	A34 (417C)	65-70	Human_colon_16S8001879	0
TGTATTCTCACAGGCC-1-Human_colon_16S8001879	65-70	A34 (417C)	65-70	Human_colon_16S8001879	0
GCGCCAAAGCGTAGTG-1-Human_colon_16S8000513	20-30	A32 (411C)	25-30	Human_colon_16S8000513	0.331592
TCGGTAACATCAGTAC-1-Human_colon_16S8123911	45-65	A39 (440C)	45-50	Human_colon_16S8123911	0
GAACATCGTTACGGAG-1-Human_colon_16S8001879	65-70	A34 (417C)	65-70	Human_colon_16S8001879	0
CAGCGACAGACAAGCC-1-Human_colon_16S8001879	65-70	A34 (417C)	65-70	Human_colon_16S8001879	0
TGTCCCAAGGCTCAGA-1-Human_colon_16S8001885	65-70	A34 (417C)	65-70	Human_colon_16S8001885	0
AGCTCTCAGCTAACAA-1-Human_colon_16S8001879	65-70	A34 (417C)	65-70	Human_colon_16S8001879	1.02629
TACCTATGTGGGTCAA-1-Human_colon_16S8002623	45-65	A38 (432C)	60-65	Human_colon_16S8002623	0
GGCCGATCAGCGTCCA-1-Human_colon_16S8001879	65-70	A34 (417C)	65-70	Human_colon_16S8001879	0
CAGATCAAGCTTCGCG-1-Human_colon_16S8001879	65-70	A34 (417C)	65-70	Human_colon_16S8001879	0
TAAACCGTCGACGGAA-1-Human_colon_16S8001885	65-70	A34 (417C)	65-70	Human_colon_16S8001885	0.45887
TCTGAGAAGTCAAGCG-1-Human_colon_16S8001879	65-70	A34 (417C)	65-70	Human_colon_16S8001879	0
CCTTCGATCGAATCCA-1-Human_colon_16S8001879	65-70	A34 (417C)	65-70	Human_colon_16S8001879	0
TTTGGTTAGAAACCAT-1-Human_colon_16S8001885	65-70	A34 (417C)	65-70	Human_colon_16S8001885	0.79851
TGCCAAACACGGCCAT-1-Human_colon_16S8001879	65-70	A34 (417C)	65-70	Human_colon_16S8001879	0
GATTCAGAGTGGGCTA-1-Human_colon_16S8001878	65-70	A34 (417C)	65-70	Human_colon_16S8001878	0
CGTGTAATCGATGAGG-1-Human_colon_16S8123912	45-65	A39 (440C)	45-50	Human_colon_16S8123912	1.39347
CCAATCCAGCCACGTC-1-Human_colon_16S8001878	65-70	A34 (417C)	65-70	Human_colon_16S8001878	0
TTAGGACCAGCGTTCG-1-Human_colon_16S8001885	65-70	A34 (417C)	65-70	Human_colon_16S8001885	0
GTCAAGTAGTGACATA-1-Human_colon_16S8123911	45-65	A39 (440C)	45-50	Human_colon_16S8123911	0.878236
GTAACGTCACATGTGT-1-Human_colon_16S8001879	65-70	A34 (417C)	65-70	Human_colon_16S8001879	0
GAAGCAGCAAATCCGT-1-Human_colon_16S8123912	45-65	A39 (440C)	45-50	Human_colon_16S8123912	1.95756
CGACCTTGTCTGGTCG-1-Human_colon_16S8000513	20-30	A32 (411C)	25-30	Human_colon_16S8000513	0.709638
TCAGGATAGTGACATA-1-Human_colon_16S8123911	45-65	A39 (440C)	45-50	Human_colon_16S8123911	0.901028
ACATGGTCAATGCCAT-1-Human_colon_16S8123912	45-65	A39 (440C)	45-50	Human_colon_16S8123912	0
CCTAAAGGTGTAAGTA-1-Human_colon_16S8123912	45-65	A39 (440C)	45-50	Human_colon_16S8123912	0.592757
CGGTTAAAGGCTCAGA-1-Human_colon_16S8001885	65-70	A34 (417C)	65-70	Human_colon_16S8001885	0
TGCCCTATCAATCTCT-1-Human_colon_16S8001885	65-70	A34 (417C)	65-70	Human_colon_16S8001885	0
CGGACTGGTCTAGCCG-1-Human_colon_16S8123911	45-65	A39 (440C)	45-50	Human_colon_16S8123911	0
GGTGCGTCAATGTAAG-1-Human_colon_16S8001879	65-70	A34 (417C)	65-70	Human_colon_16S8001879	0
CGATGGCTCGCGTTTC-1-Human_colon_16S8001881	65-70	A34 (417C)	65-70	Human_colon_16S8001881	0
CTCCTAGAGTTGCAGG-1-Human_colon_16S8001879	65-70	A34 (417C)	65-70	Human_colon_16S8001879	0
CTAACTTCATGGTCTA-1-Human_colon_16S8001885	65-70	A34 (417C)	65-70	Human_colon_16S8001885	1.64362
TGGACGCTCAACGAAA-1-Human_colon_16S8123911	45-65	A39 (440C)	45-50	Human_colon_16S8123911	0
TGAGCCGTCACCGGGT-1-Human_colon_16S8002623	45-65	A38 (432C)	60-65	Human_colon_16S8002623	1.27653
ACACCCTAGGCAATTA-1-Human_colon_16S8001879	65-70	A34 (417C)	65-70	Human_colon_16S8001879	0
GTGGGTCAGTACCGGA-1-Human_colon_16S8001885	65-70	A34 (417C)	65-70	Human_colon_16S8001885	0
GTCCTCATCTTCTGGC-1-Human_colon_16S8001879	65-70	A34 (417C)	65-70	Human_colon_16S8001879	0
ATGCGATCAGCAGTTT-1-Human_colon_16S8001879	65-70	A34 (417C)	65-70	Human_colon_16S8001879	0
CTGCTGTTCAACGAAA-1-Human_colon_16S8123911	45-65	A39 (440C)	45-50	Human_colon_16S8123911	0
CGATCGGTCAAACAAG-1-Human_colon_16S8001878	65-70	A34 (417C)	65-70	Human_colon_16S8001878	2.19154
TTCTTAGAGCTAGCCC-1-WTDAtest7844022	20-30	A33 (414C)	20-25	WTDAtest7844022	0
GGTGAAGCATACTACG-1-Human_colon_16S8002623	45-65	A38 (432C)	60-65	Human_colon_16S8002623	1.60553
CGATTGAAGGTTCCTA-1-Human_colon_16S8123911	45-65	A39 (440C)	45-50	Human_colon_16S8123911	0
GGAAAGCCAAAGGCGT-1-Human_colon_16S8123912	45-65	A39 (440C)	45-50	Human_colon_16S8123912	0
TTCTCAAAGATACACA-1-Human_colon_16S8123912	45-65	A39 (440C)	45-50	Human_colon_16S8123912	0.700449
ATTGGTGCAAGTCATC-1-Human_colon_16S8001879	65-70	A34 (417C)	65-70	Human_colon_16S8001879	0
TGGCTGGAGATAGGAG-1-Human_colon_16S8000487	65-70	A34 (417C)	65-70	Human_colon_16S8000487	0
ACATACGCACTGTGTA-1-Human_colon_16S8001878	65-70	A34 (417C)	65-70	Human_colon_16S8001878	1.04297
AGATCTGTCCCAACGG-1-Human_colon_16S8001885	65-70	A34 (417C)	65-70	Human_colon_16S8001885	0.832812
CAGATCACATCGGGTC-1-Human_colon_16S8001885	65-70	A34 (417C)	65-70	Human_colon_16S8001885	0
ATAGACCGTCTTCAAG-1-Human_colon_16S8002623	45-65	A38 (432C)	60-65	Human_colon_16S8002623	0.285846
CTCAGAATCATCACCC-1-Human_colon_16S8000513	20-30	A32 (411C)	25-30	Human_colon_16S8000513	0
TGGGCGTTCAAAGTAG-1-Human_colon_16S8001879	65-70	A34 (417C)	65-70	Human_colon_16S8001879	0
GTAGTCATCTCTGAGA-1-Human_colon_16S8000513	20-30	A32 (411C)	25-30	Human_colon_16S8000513	0
ATCTGCCAGCGTCAAG-1-Human_colon_16S8001885	65-70	A34 (417C)	65-70	Human_colon_16S8001885	1.63994
CAACTAGTCACGAAGG-1-Human_colon_16S8001885	65-70	A34 (417C)	65-70	Human_colon_16S8001885	0.832783
GTCCTCAAGGGCTTCC-1-Human_colon_16S8001879	65-70	A34 (417C)	65-70	Human_colon_16S8001879	0
CCTCTGATCACGAAGG-1-Human_colon_16S8001879	65-70	A34 (417C)	65-70	Human_colon_16S8001879	0
TTATGCTCACGCCAGT-1-Human_colon_16S8001879	65-70	A34 (417C)	65-70	Human_colon_16S8001879	0
AACTTTCAGTTATCGC-1-Human_colon_16S8000513	20-30	A32 (411C)	25-30	Human_colon_16S8000513	0.683942
TTCTCCTGTTACCAGT-1-Human_colon_16S8002623	45-65	A38 (432C)	60-65	Human_colon_16S8002623	0.329484
AAGGTTCAGTTTGCGT-1-Human_colon_16S8123911	45-65	A39 (440C)	45-50	Human_colon_16S8123911	0
CATTCGCCACCAACCG-1-Human_colon_16S8001885	65-70	A34 (417C)	65-70	Human_colon_16S8001885	0
CAGCTGGTCCTGTAGA-1-Human_colon_16S8001878	65-70	A34 (417C)	65-70	Human_colon_16S8001878	0.813114
CTCGTCAGTACTCGCG-1-Human_colon_16S8001879	65-70	A34 (417C)	65-70	Human_colon_16S8001879	0
GCGCGATAGTGAATTG-1-Human_colon_16S8002582	45-65	A38 (432C)	60-65	Human_colon_16S8002582	0
GCCAAATAGGAGTTGC-1-Human_colon_16S8000513	20-30	A32 (411C)	25-30	Human_colon_16S8000513	0
AAACGGGAGGGAACGG-1-Human_colon_16S8001885	65-70	A34 (417C)	65-70	Human_colon_16S8001885	0
CGGAGTCAGACAGACC-1-Human_colon_16S8001879	65-70	A34 (417C)	65-70	Human_colon_16S8001879	0
TAGTTGGCAAGCCCAC-1-Human_colon_16S8001878	65-70	A34 (417C)	65-70	Human_colon_16S8001878	0
TATCTCAAGCCGATTT-1-Human_colon_16S8001879	65-70	A34 (417C)	65-70	Human_colon_16S8001879	0
CGCCAAGGTCGACTAT-1-Human_colon_16S8001885	65-70	A34 (417C)	65-70	Human_colon_16S8001885	0.540424
TGAGCATGTGAGGGAG-1-Human_colon_16S8001879	65-70	A34 (417C)	65-70	Human_colon_16S8001879	0
AACGTTGCAAGTTGTC-1-Human_colon_16S8001879	65-70	A34 (417C)	65-70	Human_colon_16S8001879	0
GCAAACTAGTACGCGA-1-Human_colon_16S8000513	20-30	A32 (411C)	25-30	Human_colon_16S8000513	0.449333
CCACTACTCGCTTAGA-1-Human_colon_16S8001879	65-70	A34 (417C)	65-70	Human_colon_16S8001879	0
AGTGTCATCTGTTTGT-1-Human_colon_16S8000513	20-30	A32 (411C)	25-30	Human_colon_16S8000513	0
CACACAACAACACCCG-1-Human_colon_16S8000513	20-30	A32 (411C)	25-30	Human_colon_16S8000513	1.38579
CCGGTAGGTACACCGC-1-Human_colon_16S8001879	65-70	A34 (417C)	65-70	Human_colon_16S8001879	0
GCCTCTACATGGTTGT-1-Human_colon_16S8002623	45-65	A38 (432C)	60-65	Human_colon_16S8002623	0
CTGTGCTCACTGTTAG-1-Human_colon_16S8123911	45-65	A39 (440C)	45-50	Human_colon_16S8123911	0
AACTCTTAGTCAAGCG-1-Human_colon_16S8123912	45-65	A39 (440C)	45-50	Human_colon_16S8123912	0
TCTCTAATCTCCAGGG-1-Human_colon_16S8001879	65-70	A34 (417C)	65-70	Human_colon_16S8001879	0
GGATGTTAGAAGAAGC-1-Human_colon_16S8002623	45-65	A38 (432C)	60-65	Human_colon_16S8002623	0
CTAACTTAGCGTCTAT-1-Human_colon_16S8001878	65-70	A34 (417C)	65-70	Human_colon_16S8001878	0
GCTGCTTAGACACTAA-1-Human_colon_16S8000513	20-30	A32 (411C)	25-30	Human_colon_16S8000513	0
ATCTACTAGCGTTCCG-1-Human_colon_16S8001885	65-70	A34 (417C)	65-70	Human_colon_16S8001885	1.00218
TGAAAGAGTCAACATC-1-Human_colon_16S8001879	65-70	A34 (417C)	65-70	Human_colon_16S8001879	0
GCGCGATTCGGATGTT-1-Human_colon_16S8001881	65-70	A34 (417C)	65-70	Human_colon_16S8001881	0
GAAATGAAGACGCAAC-1-Human_colon_16S8002623	45-65	A38 (432C)	60-65	Human_colon_16S8002623	1.36448
GCTGCAGGTATTCGTG-1-Human_colon_16S8001879	65-70	A34 (417C)	65-70	Human_colon_16S8001879	0
CGAGCCAGTATGAAAC-1-Human_colon_16S8123911	45-65	A39 (440C)	45-50	Human_colon_16S8123911	0.477248
CAGCCGATCTTGAGGT-1-Human_colon_16S8002623	45-65	A38 (432C)	60-65	Human_colon_16S8002623	1.12406
TTGAACGGTTAAGTAG-1-Human_colon_16S8001885	65-70	A34 (417C)	65-70	Human_colon_16S8001885	0
CGACCTTCAGCTTCGG-1-Human_colon_16S8001879	65-70	A34 (417C)	65-70	Human_colon_16S8001879	0
AAACCTGGTAACGCGA-1-Human_colon_16S8001905	20-30	A32 (411C)	25-30	Human_colon_16S8001905	1.80705
CAGCCGATCACCGGGT-1-Human_colon_16S8001885	65-70	A34 (417C)	65-70	Human_colon_16S8001885	0
GCGCCAACAGGGTTAG-1-Human_colon_16S8001879	65-70	A34 (417C)	65-70	Human_colon_16S8001879	0
TGCCAAACAAGGACTG-1-Human_colon_16S8001879	65-70	A34 (417C)	65-70	Human_colon_16S8001879	0
CTACATTGTCGGCTCA-1-Human_colon_16S8001879	65-70	A34 (417C)	65-70	Human_colon_16S8001879	0
GAAGCAGTCATAGCAC-1-Human_colon_16S8000513	20-30	A32 (411C)	25-30	Human_colon_16S8000513	1.58744
CTACACCTCACTCCTG-1-Human_colon_16S8123911	45-65	A39 (440C)	45-50	Human_colon_16S8123911	0
CGCGGTAGTCACACGC-1-Human_colon_16S8001879	65-70	A34 (417C)	65-70	Human_colon_16S8001879	0
GTCGTAATCAGCTCTC-1-Human_colon_16S8123912	45-65	A39 (440C)	45-50	Human_colon_16S8123912	0.641731
GGAAAGCAGCACCGCT-1-Human_colon_16S8001879	65-70	A34 (417C)	65-70	Human_colon_16S8001879	0
GTCAAGTCAATAGCAA-1-Human_colon_16S8001879	65-70	A34 (417C)	65-70	Human_colon_16S8001879	0
TGTGGTACAGCTGTTA-1-Human_colon_16S8123912	45-65	A39 (440C)	45-50	Human_colon_16S8123912	0.890841
CGTGAGCAGCTATGCT-1-Human_colon_16S8123911	45-65	A39 (440C)	45-50	Human_colon_16S8123911	0
TCATTTGCAGAGCCAA-1-Human_colon_16S8001879	65-70	A34 (417C)	65-70	Human_colon_16S8001879	0
CGACCTTGTCAACATC-1-Human_colon_16S8000513	20-30	A32 (411C)	25-30	Human_colon_16S8000513	1.14688
GGAAAGCGTGTTAAGA-1-Human_colon_16S8001879	65-70	A34 (417C)	65-70	Human_colon_16S8001879	0
ATGGGAGAGATGCCTT-1-Human_colon_16S8001879	65-70	A34 (417C)	65-70	Human_colon_16S8001879	0
CACACAAAGGATGCGT-1-Human_colon_16S8123912	45-65	A39 (440C)	45-50	Human_colon_16S8123912	1.00611
AACTCTTAGGAGTTGC-1-Human_colon_16S8001879	65-70	A34 (417C)	65-70	Human_colon_16S8001879	0
GTGGGTCGTCTAACGT-1-Human_colon_16S8123911	45-65	A39 (440C)	45-50	Human_colon_16S8123911	1.11883
AAACGGGCACTTGGAT-1-Human_colon_16S8000513	20-30	A32 (411C)	25-30	Human_colon_16S8000513	0.390409
GATCGCGGTCGCCATG-1-Human_colon_16S8001885	65-70	A34 (417C)	65-70	Human_colon_16S8001885	0
CGGAGTCTCCAAATGC-1-Human_colon_16S8001879	65-70	A34 (417C)	65-70	Human_colon_16S8001879	0
GCTTGAATCGGTTAAC-1-Human_colon_16S8001879	65-70	A34 (417C)	65-70	Human_colon_16S8001879	0
ATGTGTGAGCGTAATA-1-Human_colon_16S8001879	65-70	A34 (417C)	65-70	Human_colon_16S8001879	0
TACCTATCACCGAAAG-1-Human_colon_16S8001879	65-70	A34 (417C)	65-70	Human_colon_16S8001879	0
TGTGTTTCAATGTAAG-1-Human_colon_16S8001878	65-70	A34 (417C)	65-70	Human_colon_16S8001878	1.95569
TAGACCAAGCGTTGCC-1-Human_colon_16S8001885	65-70	A34 (417C)	65-70	Human_colon_16S8001885	0.724389
CTCCTAGTCTTATCTG-1-Human_colon_16S8000513	20-30	A32 (411C)	25-30	Human_colon_16S8000513	1.70426
ATGGGAGGTCCGAAGA-1-Human_colon_16S8001879	65-70	A34 (417C)	65-70	Human_colon_16S8001879	0
TGACTAGAGGCATGTG-1-Human_colon_16S8001905	20-30	A32 (411C)	25-30	Human_colon_16S8001905	1.02401
TGCGGGTGTTTCCACC-1-Human_colon_16S8001879	65-70	A34 (417C)	65-70	Human_colon_16S8001879	0
GCTGCTTTCCCGACTT-1-Human_colon_16S8000513	20-30	A32 (411C)	25-30	Human_colon_16S8000513	0.988099
TACGGATAGCGCTTAT-1-Human_colon_16S8001879	65-70	A34 (417C)	65-70	Human_colon_16S8001879	0
GCTCCTAGTCAGAAGC-1-Human_colon_16S8000513	20-30	A32 (411C)	25-30	Human_colon_16S8000513	1.34401
GACGTTAAGAAACGCC-1-Human_colon_16S8001879	65-70	A34 (417C)	65-70	Human_colon_16S8001879	0
CGAGAAGCAAGTAATG-1-Human_colon_16S8002623	45-65	A38 (432C)	60-65	Human_colon_16S8002623	0
AATCGGTAGTCATGCT-1-Human_colon_16S8123912	45-65	A39 (440C)	45-50	Human_colon_16S8123912	0.905322
CACACTCTCAATCTCT-1-Human_colon_16S8123912	45-65	A39 (440C)	45-50	Human_colon_16S8123912	1.72354
ATCTGCCGTTTGTTGG-1-Human_colon_16S8001879	65-70	A34 (417C)	65-70	Human_colon_16S8001879	0
GTATCTTAGGGTTCCC-1-Human_colon_16S8001879	65-70	A34 (417C)	65-70	Human_colon_16S8001879	0
TGCCCATTCACAAACC-1-Human_colon_16S8000493	65-70	A34 (417C)	65-70	Human_colon_16S8000493	0
CACCTTGAGATCCCGC-1-Human_colon_16S8002623	45-65	A38 (432C)	60-65	Human_colon_16S8002623	0.788107
CCTTACGCATCGGGTC-1-Human_colon_16S8001879	65-70	A34 (417C)	65-70	Human_colon_16S8001879	0
TACTTGTTCGGGAGTA-1-Human_colon_16S8123911	45-65	A39 (440C)	45-50	Human_colon_16S8123911	0
TGACTTTAGAGCCCAA-1-Human_colon_16S8000513	20-30	A32 (411C)	25-30	Human_colon_16S8000513	1.51129
CGTCTACTCTGCTGTC-1-Human_colon_16S8001885	65-70	A34 (417C)	65-70	Human_colon_16S8001885	0.612367
GTCCTCACAGGGTATG-1-Human_colon_16S8001879	65-70	A34 (417C)	65-70	Human_colon_16S8001879	0
GCATGATAGTCGTACT-1-Human_colon_16S8001885	65-70	A34 (417C)	65-70	Human_colon_16S8001885	0
TCAGGTAAGTCGTACT-1-Human_colon_16S8123911	45-65	A39 (440C)	45-50	Human_colon_16S8123911	0
CAGAGAGGTGTGCCTG-1-Human_colon_16S8001879	65-70	A34 (417C)	65-70	Human_colon_16S8001879	0.929171
GCTTGAACACAGGTTT-1-Human_colon_16S8001879	65-70	A34 (417C)	65-70	Human_colon_16S8001879	0
TCGCGTTCACTAAGTC-1-Human_colon_16S8123911	45-65	A39 (440C)	45-50	Human_colon_16S8123911	0
CTCGGAGCAGCCTGTG-1-Human_colon_16S8123912	45-65	A39 (440C)	45-50	Human_colon_16S8123912	1.05701
AGAGTGGGTACAGACG-1-Human_colon_16S8001879	65-70	A34 (417C)	65-70	Human_colon_16S8001879	0
CTCGTACGTCCGAATT-1-Human_colon_16S8123912	45-65	A39 (440C)	45-50	Human_colon_16S8123912	0.902242
CACACTCAGTGGGATC-1-Human_colon_16S8000513	20-30	A32 (411C)	25-30	Human_colon_16S8000513	0
CACCACTCAAAGAATC-1-Human_colon_16S8002623	45-65	A38 (432C)	60-65	Human_colon_16S8002623	0.804552
GCATGCGTCATAGCAC-1-Human_colon_16S8000493	65-70	A34 (417C)	65-70	Human_colon_16S8000493	0.700658
CCATGTCGTAAACGCG-1-Human_colon_16S8001885	65-70	A34 (417C)	65-70	Human_colon_16S8001885	0
GCTGGGTTCCCTTGTG-1-Human_colon_16S8002581	45-65	A38 (432C)	60-65	Human_colon_16S8002581	0
AACTCAGGTCCCTTGT-1-Human_colon_16S8001879	65-70	A34 (417C)	65-70	Human_colon_16S8001879	0
CCACGGATCGAGGTAG-1-Human_colon_16S8001878	65-70	A34 (417C)	65-70	Human_colon_16S8001878	0
CGAGCCAGTTATCACG-1-Human_colon_16S8001879	65-70	A34 (417C)	65-70	Human_colon_16S8001879	0
CCTACCAAGGGTTCCC-1-Human_colon_16S8123912	45-65	A39 (440C)	45-50	Human_colon_16S8123912	0.967025
ACATACGTCCAAGTAC-1-Human_colon_16S8123911	45-65	A39 (440C)	45-50	Human_colon_16S8123911	0.873275
TGGTTCCCACCAGGCT-1-Human_colon_16S8001879	65-70	A34 (417C)	65-70	Human_colon_16S8001879	0
GTACGTAAGCCGCCTA-1-Human_colon_16S8001879	65-70	A34 (417C)	65-70	Human_colon_16S8001879	0
TGGGCGTGTTCAGCGC-1-Human_colon_16S8001879	65-70	A34 (417C)	65-70	Human_colon_16S8001879	0
TTCTCCTCAGACGCTC-1-Human_colon_16S8000513	20-30	A32 (411C)	25-30	Human_colon_16S8000513	1.24364
TCGTAGAGTGTTGGGA-1-Human_colon_16S8001879	65-70	A34 (417C)	65-70	Human_colon_16S8001879	0
GATGAGGGTTTGCATG-1-Human_colon_16S8001885	65-70	A34 (417C)	65-70	Human_colon_16S8001885	0.616765
ACTTGTTCAAGTTAAG-1-Human_colon_16S8001879	65-70	A34 (417C)	65-70	Human_colon_16S8001879	0
CACCAGGCAAACGCGA-1-Human_colon_16S8001879	65-70	A34 (417C)	65-70	Human_colon_16S8001879	0
TGAAAGACATGCCTTC-1-Human_colon_16S8001879	65-70	A34 (417C)	65-70	Human_colon_16S8001879	0
CCCTCCTTCAGTACGT-1-Human_colon_16S8123911	45-65	A39 (440C)	45-50	Human_colon_16S8123911	1.38342
ACGAGGACACCACCAG-1-Human_colon_16S8001885	65-70	A34 (417C)	65-70	Human_colon_16S8001885	0.89091
CGGACTGAGGACACCA-1-Human_colon_16S8001885	65-70	A34 (417C)	65-70	Human_colon_16S8001885	0.617493
TTGAACGCACCACGTG-1-Human_colon_16S8001879	65-70	A34 (417C)	65-70	Human_colon_16S8001879	0
TAAGCGTGTCAAACTC-1-Human_colon_16S8000489	65-70	A34 (417C)	65-70	Human_colon_16S8000489	0
CAGAATCCAAGTACCT-1-Human_colon_16S8001879	65-70	A34 (417C)	65-70	Human_colon_16S8001879	0
TGACTAGAGCGGCTTC-1-Human_colon_16S8001879	65-70	A34 (417C)	65-70	Human_colon_16S8001879	0
TGTATTCCAAGCGATG-1-Human_colon_16S8001885	65-70	A34 (417C)	65-70	Human_colon_16S8001885	0.752029
CTCGAGGCAAGCCCAC-1-Human_colon_16S8001878	65-70	A34 (417C)	65-70	Human_colon_16S8001878	0
TCGTACCGTAAACCTC-1-Human_colon_16S8001879	65-70	A34 (417C)	65-70	Human_colon_16S8001879	0
GTGCATATCGCCGTGA-1-Human_colon_16S8001885	65-70	A34 (417C)	65-70	Human_colon_16S8001885	0.52771
GCACTCTGTACTCGCG-1-Human_colon_16S8001879	65-70	A34 (417C)	65-70	Human_colon_16S8001879	0
CTACATTGTCGCGTGT-1-Human_colon_16S8001885	65-70	A34 (417C)	65-70	Human_colon_16S8001885	0
ACGGAGAAGAAGGACA-1-Human_colon_16S8001879	65-70	A34 (417C)	65-70	Human_colon_16S8001879	0
CCATGTCAGATGCCTT-1-Human_colon_16S8123911	45-65	A39 (440C)	45-50	Human_colon_16S8123911	0
CCTAGCTTCCTGCTTG-1-Human_colon_16S8123912	45-65	A39 (440C)	45-50	Human_colon_16S8123912	1.90459
TTCTCCTGTCACACGC-1-Human_colon_16S8000513	20-30	A32 (411C)	25-30	Human_colon_16S8000513	1.23481
GGCTCGATCCGAATGT-1-Human_colon_16S8001878	65-70	A34 (417C)	65-70	Human_colon_16S8001878	0
GTAGTCAAGGTGCTTT-1-Human_colon_16S8002623	45-65	A38 (432C)	60-65	Human_colon_16S8002623	0.693762
CTTGGCTCACAACTGT-1-Human_colon_16S8001879	65-70	A34 (417C)	65-70	Human_colon_16S8001879	0
TGAAAGAAGTAGATGT-1-Human_colon_16S8123912	45-65	A39 (440C)	45-50	Human_colon_16S8123912	1.2348
ATGGGAGGTGTTCGAT-1-Human_colon_16S8000513	20-30	A32 (411C)	25-30	Human_colon_16S8000513	1.45573
CGTCCATTCTTAGCCC-1-Human_colon_16S8001885	65-70	A34 (417C)	65-70	Human_colon_16S8001885	0
TGTGGTATCAGAAATG-1-Human_colon_16S8001879	65-70	A34 (417C)	65-70	Human_colon_16S8001879	0
GAATGAACACGGTAAG-1-Human_colon_16S8000513	20-30	A32 (411C)	25-30	Human_colon_16S8000513	1.37074
CACATTTTCGGCGCTA-1-Human_colon_16S8123912	45-65	A39 (440C)	45-50	Human_colon_16S8123912	1.16092
ACGGAGAAGGCGCTCT-1-Human_colon_16S8001879	65-70	A34 (417C)	65-70	Human_colon_16S8001879	0
ATAAGAGAGTCCTCCT-1-Human_colon_16S8001879	65-70	A34 (417C)	65-70	Human_colon_16S8001879	0
CTCCTAGTCGCCATAA-1-Human_colon_16S8001879	65-70	A34 (417C)	65-70	Human_colon_16S8001879	0
GCTGCTTGTCATGCCG-1-Human_colon_16S8123912	45-65	A39 (440C)	45-50	Human_colon_16S8123912	0.763238
GGGCATCCACATGTGT-1-Human_colon_16S8002623	45-65	A38 (432C)	60-65	Human_colon_16S8002623	0
TTGAACGCATTTCACT-1-Human_colon_16S8001879	65-70	A34 (417C)	65-70	Human_colon_16S8001879	0
AGAGCTTTCGGATGGA-1-Human_colon_16S8001879	65-70	A34 (417C)	65-70	Human_colon_16S8001879	0
TGACTTTTCAGTTCGA-1-Human_colon_16S8000513	20-30	A32 (411C)	25-30	Human_colon_16S8000513	1.90312
TAGACCATCTTGTTTG-1-Human_colon_16S8002623	45-65	A38 (432C)	60-65	Human_colon_16S8002623	1.39753
ACTTTCAGTATTAGCC-1-Human_colon_16S8001881	65-70	A34 (417C)	65-70	Human_colon_16S8001881	1.02978
AGCATACGTCCTAGCG-1-Human_colon_16S8001879	65-70	A34 (417C)	65-70	Human_colon_16S8001879	0
CGTAGCGCACAGGCCT-1-Human_colon_16S8001885	65-70	A34 (417C)	65-70	Human_colon_16S8001885	0
AAACGGGTCTGCTGCT-1-Human_colon_16S8001879	65-70	A34 (417C)	65-70	Human_colon_16S8001879	0
CTCTGGTTCCTCATTA-1-Human_colon_16S8000493	65-70	A34 (417C)	65-70	Human_colon_16S8000493	0.551994
GGGATGACAGTATGCT-1-Human_colon_16S8002623	45-65	A38 (432C)	60-65	Human_colon_16S8002623	0.796753
CTACGTCAGTCTCGGC-1-Human_colon_16S8002581	45-65	A38 (432C)	60-65	Human_colon_16S8002581	0
TGTCCCAGTAGGACAC-1-WTDAtest7844022	20-30	A33 (414C)	20-25	WTDAtest7844022	0
CGCGGTACAGACACTT-1-Human_colon_16S8001879	65-70	A34 (417C)	65-70	Human_colon_16S8001879	0
CCTTCGAGTTTGTTGG-1-Human_colon_16S8000493	65-70	A34 (417C)	65-70	Human_colon_16S8000493	1.66946
AGGGATGTCCGCGGTA-1-Human_colon_16S8001885	65-70	A34 (417C)	65-70	Human_colon_16S8001885	0
CTCTAATAGAGCTGGT-1-Human_colon_16S8001879	65-70	A34 (417C)	65-70	Human_colon_16S8001879	0
AAATGCCGTCCGTCAG-1-Human_colon_16S8001879	65-70	A34 (417C)	65-70	Human_colon_16S8001879	0
GCGCCAAAGCGTGAGT-1-Human_colon_16S8000493	65-70	A34 (417C)	65-70	Human_colon_16S8000493	0
CGTCACTGTGGCCCTA-1-Human_colon_16S8001878	65-70	A34 (417C)	65-70	Human_colon_16S8001878	1.24913
CCGTTCACAGTATCTG-1-Human_colon_16S8002623	45-65	A38 (432C)	60-65	Human_colon_16S8002623	0.918587
CAGGTGCCAGTCAGCC-1-Human_colon_16S8001879	65-70	A34 (417C)	65-70	Human_colon_16S8001879	0
AGGTCCGGTTACGACT-1-Human_colon_16S8001885	65-70	A34 (417C)	65-70	Human_colon_16S8001885	1.73876
GTACGTATCACGATGT-1-Human_colon_16S8001885	65-70	A34 (417C)	65-70	Human_colon_16S8001885	0
GTCAAGTAGTCCTCCT-1-Human_colon_16S8002581	45-65	A38 (432C)	60-65	Human_colon_16S8002581	0
CGTAGGCGTTGGTGGA-1-Human_colon_16S8001885	65-70	A34 (417C)	65-70	Human_colon_16S8001885	1.34129
ACAGCCGCAGCCTTGG-1-Human_colon_16S8001878	65-70	A34 (417C)	65-70	Human_colon_16S8001878	0
AGCTTGAAGGTGTTAA-1-Human_colon_16S8001885	65-70	A34 (417C)	65-70	Human_colon_16S8001885	0
ACGGGCTCAATCAGAA-1-Human_colon_16S8001879	65-70	A34 (417C)	65-70	Human_colon_16S8001879	0
GTAGTCACAGGCAGTA-1-Human_colon_16S8001879	65-70	A34 (417C)	65-70	Human_colon_16S8001879	1.57347
CTACGTCCAACTGCGC-1-Human_colon_16S8000493	65-70	A34 (417C)	65-70	Human_colon_16S8000493	0.525753
CTTAGGATCGGCTTGG-1-Human_colon_16S8001879	65-70	A34 (417C)	65-70	Human_colon_16S8001879	0
TTCGAAGCAGTTTACG-1-Human_colon_16S8001879	65-70	A34 (417C)	65-70	Human_colon_16S8001879	0
CAACTAGTCGTGGACC-1-Human_colon_16S8000513	20-30	A32 (411C)	25-30	Human_colon_16S8000513	1.28103
CATGACACATCCGCGA-1-Human_colon_16S8000513	20-30	A32 (411C)	25-30	Human_colon_16S8000513	1.04672
CAGCGACGTGCTAGCC-1-Human_colon_16S8123911	45-65	A39 (440C)	45-50	Human_colon_16S8123911	0
GTGGGTCTCCTTCAAT-1-Human_colon_16S8000489	65-70	A34 (417C)	65-70	Human_colon_16S8000489	0.769969
CGGGTCAGTACTCTCC-1-Human_colon_16S8001879	65-70	A34 (417C)	65-70	Human_colon_16S8001879	0
GGATGTTAGTGGTCCC-1-Human_colon_16S8001885	65-70	A34 (417C)	65-70	Human_colon_16S8001885	0
CCTTCGATCTTGCCGT-1-Human_colon_16S8001879	65-70	A34 (417C)	65-70	Human_colon_16S8001879	0
AGCTCCTGTTATTCTC-1-Human_colon_16S8001885	65-70	A34 (417C)	65-70	Human_colon_16S8001885	0.568413
GACGTGCGTTCTGGTA-1-Human_colon_16S8001879	65-70	A34 (417C)	65-70	Human_colon_16S8001879	0
TGGCGCACACTGTGTA-1-Human_colon_16S8001879	65-70	A34 (417C)	65-70	Human_colon_16S8001879	0
GCTCTGTGTTGTACAC-1-Human_colon_16S8001878	65-70	A34 (417C)	65-70	Human_colon_16S8001878	1.67361
GGGAGATGTAAGGGAA-1-Human_colon_16S8001878	65-70	A34 (417C)	65-70	Human_colon_16S8001878	0
AAAGTAGCAGCGTAAG-1-Human_colon_16S8001879	65-70	A34 (417C)	65-70	Human_colon_16S8001879	0
TTGGAACCACAACGTT-1-Human_colon_16S8001879	65-70	A34 (417C)	65-70	Human_colon_16S8001879	0
TCATTTGTCTACCTGC-1-Human_colon_16S8001879	65-70	A34 (417C)	65-70	Human_colon_16S8001879	0
TAAGAGATCACGACTA-1-Human_colon_16S8001879	65-70	A34 (417C)	65-70	Human_colon_16S8001879	0
CATTATCCATGATCCA-1-Human_colon_16S8001879	65-70	A34 (417C)	65-70	Human_colon_16S8001879	0
TTAACTCCACGTTGGC-1-Human_colon_16S8001885	65-70	A34 (417C)	65-70	Human_colon_16S8001885	0
CTTCTCTCACGAAACG-1-Human_colon_16S8001885	65-70	A34 (417C)	65-70	Human_colon_16S8001885	1.23328
CTCCTAGCAGGCGATA-1-Human_colon_16S8123912	45-65	A39 (440C)	45-50	Human_colon_16S8123912	1.5534
CCGGTAGGTTGCTCCT-1-Human_colon_16S8001879	65-70	A34 (417C)	65-70	Human_colon_16S8001879	0
TCCCGATGTGTTAAGA-1-Human_colon_16S8000487	65-70	A34 (417C)	65-70	Human_colon_16S8000487	0
AAGGCAGAGTTCCACA-1-Human_colon_16S8000513	20-30	A32 (411C)	25-30	Human_colon_16S8000513	0
ACGAGCCGTTCCACGG-1-Human_colon_16S8001879	65-70	A34 (417C)	65-70	Human_colon_16S8001879	0
CTTCTCTTCCTCAATT-1-Human_colon_16S8001879	65-70	A34 (417C)	65-70	Human_colon_16S8001879	0
CTTGGCTTCACAAACC-1-Human_colon_16S8000513	20-30	A32 (411C)	25-30	Human_colon_16S8000513	1.21768
ATTATCCGTACTTGAC-1-Human_colon_16S8002623	45-65	A38 (432C)	60-65	Human_colon_16S8002623	0
ATAGACCGTCCTGCTT-1-Human_colon_16S8001878	65-70	A34 (417C)	65-70	Human_colon_16S8001878	0
TGCACCTCATCGGGTC-1-Human_colon_16S8001879	65-70	A34 (417C)	65-70	Human_colon_16S8001879	0
TGCTGCTTCTTAGCCC-1-Human_colon_16S8001879	65-70	A34 (417C)	65-70	Human_colon_16S8001879	0
AGATTGCCACTTAAGC-1-Human_colon_16S8000513	20-30	A32 (411C)	25-30	Human_colon_16S8000513	0.814738
GCAGCCATCCTTAATC-1-Human_colon_16S8000513	20-30	A32 (411C)	25-30	Human_colon_16S8000513	1.80127
GCATGTAGTGGCGAAT-1-Human_colon_16S8001879	65-70	A34 (417C)	65-70	Human_colon_16S8001879	0
ATCGAGTAGAGACTTA-1-Human_colon_16S8001879	65-70	A34 (417C)	65-70	Human_colon_16S8001879	0
GACACGCGTGATGCCC-1-Human_colon_16S8000513	20-30	A32 (411C)	25-30	Human_colon_16S8000513	0
GACACGCAGAACAACT-1-Human_colon_16S8123912	45-65	A39 (440C)	45-50	Human_colon_16S8123912	1.30967
CCTTCGAAGATGTGGC-1-Human_colon_16S8001881	65-70	A34 (417C)	65-70	Human_colon_16S8001881	1.79683
AGGTCCGAGTCCGGTC-1-Human_colon_16S8001879	65-70	A34 (417C)	65-70	Human_colon_16S8001879	0
CCTAAAGCAAAGTGCG-1-Human_colon_16S8001879	65-70	A34 (417C)	65-70	Human_colon_16S8001879	0
TGCGGGTCATAGGATA-1-Human_colon_16S8001878	65-70	A34 (417C)	65-70	Human_colon_16S8001878	0
GCAAACTCAGGTCTCG-1-Human_colon_16S8000487	65-70	A34 (417C)	65-70	Human_colon_16S8000487	0
CTCATTACAAGCCTAT-1-Human_colon_16S8000513	20-30	A32 (411C)	25-30	Human_colon_16S8000513	0.701252
ATTACTCCAGGTTTCA-1-Human_colon_16S8000513	20-30	A32 (411C)	25-30	Human_colon_16S8000513	1.40809
TGGCGCACACTTCGAA-1-Human_colon_16S8123912	45-65	A39 (440C)	45-50	Human_colon_16S8123912	0
CGTCAGGGTAAACGCG-1-Human_colon_16S8001879	65-70	A34 (417C)	65-70	Human_colon_16S8001879	0
CACACAATCGGCTACG-1-Human_colon_16S8001879	65-70	A34 (417C)	65-70	Human_colon_16S8001879	0
CACCTTGCAGAAGCAC-1-Human_colon_16S8001879	65-70	A34 (417C)	65-70	Human_colon_16S8001879	0
CGCCAAGTCCCAAGAT-1-Human_colon_16S8123912	45-65	A39 (440C)	45-50	Human_colon_16S8123912	0.875808
GGACAGACATCAGTAC-1-Human_colon_16S8123912	45-65	A39 (440C)	45-50	Human_colon_16S8123912	1.05476
TGGGCGTAGGCACATG-1-Human_colon_16S8001879	65-70	A34 (417C)	65-70	Human_colon_16S8001879	0
TTAGGCAGTAGTGAAT-1-Human_colon_16S8001878	65-70	A34 (417C)	65-70	Human_colon_16S8001878	0
GTGGGTCCATTTGCTT-1-Human_colon_16S8000487	65-70	A34 (417C)	65-70	Human_colon_16S8000487	0
GTTAAGCTCGATCCCT-1-Human_colon_16S8001879	65-70	A34 (417C)	65-70	Human_colon_16S8001879	1.23849
ACTGAGTGTGGCTCCA-1-Human_colon_16S8001879	65-70	A34 (417C)	65-70	Human_colon_16S8001879	0
CGTCTACAGAAGGTTT-1-Human_colon_16S8001885	65-70	A34 (417C)	65-70	Human_colon_16S8001885	0
GAGCAGAGTATAAACG-1-Human_colon_16S8000487	65-70	A34 (417C)	65-70	Human_colon_16S8000487	0
CGACCTTGTCCATGAT-1-Human_colon_16S8123911	45-65	A39 (440C)	45-50	Human_colon_16S8123911	0
AACTCAGTCAGTCCCT-1-Human_colon_16S8001879	65-70	A34 (417C)	65-70	Human_colon_16S8001879	0
CGCTGGAGTGCCTGGT-1-Human_colon_16S8001878	65-70	A34 (417C)	65-70	Human_colon_16S8001878	0
AACGTTGAGTGGCACA-1-Human_colon_16S8123912	45-65	A39 (440C)	45-50	Human_colon_16S8123912	0
CCTAGCTGTAAGGGCT-1-Human_colon_16S8001879	65-70	A34 (417C)	65-70	Human_colon_16S8001879	0
CGGTTAAGTACGCACC-1-Human_colon_16S8001879	65-70	A34 (417C)	65-70	Human_colon_16S8001879	0
CAAGAAATCGGCATCG-1-Human_colon_16S8000513	20-30	A32 (411C)	25-30	Human_colon_16S8000513	1.47457
CGATGGCTCAGGATCT-1-Human_colon_16S8001879	65-70	A34 (417C)	65-70	Human_colon_16S8001879	0
TTTCCTCTCCTTTCTC-1-Human_colon_16S8123911	45-65	A39 (440C)	45-50	Human_colon_16S8123911	1.11003
TCGTACCGTAAAGTCA-1-Human_colon_16S8001879	65-70	A34 (417C)	65-70	Human_colon_16S8001879	1.36899
GGGAGATAGAAGGGTA-1-Human_colon_16S8001879	65-70	A34 (417C)	65-70	Human_colon_16S8001879	0
CGTCTACGTATCAGTC-1-Human_colon_16S8001879	65-70	A34 (417C)	65-70	Human_colon_16S8001879	0
CACATTTAGACCACGA-1-Human_colon_16S8000493	65-70	A34 (417C)	65-70	Human_colon_16S8000493	0
GAAGCAGTCCACGACG-1-Human_colon_16S8001879	65-70	A34 (417C)	65-70	Human_colon_16S8001879	0
AAAGATGAGCTAGTCT-1-Human_colon_16S8001885	65-70	A34 (417C)	65-70	Human_colon_16S8001885	0
CTCAGAAAGCGTTCCG-1-Human_colon_16S8000493	65-70	A34 (417C)	65-70	Human_colon_16S8000493	0.421775
CTCGAGGGTGGTTTCA-1-Human_colon_16S8001879	65-70	A34 (417C)	65-70	Human_colon_16S8001879	0
TTTACTGTCTTAACCT-1-Human_colon_16S8002623	45-65	A38 (432C)	60-65	Human_colon_16S8002623	0
TGAGAGGAGGCTATCT-1-Human_colon_16S8000513	20-30	A32 (411C)	25-30	Human_colon_16S8000513	0.448791
CATATGGGTGGGTCAA-1-Human_colon_16S8001879	65-70	A34 (417C)	65-70	Human_colon_16S8001879	0
CAGTCCTGTAGCTCCG-1-Human_colon_16S8001879	65-70	A34 (417C)	65-70	Human_colon_16S8001879	0
CACAGTACACTGTCGG-1-Human_colon_16S8001878	65-70	A34 (417C)	65-70	Human_colon_16S8001878	0
TTGGAACCAGCGTAAG-1-Human_colon_16S8123912	45-65	A39 (440C)	45-50	Human_colon_16S8123912	1.21575
TGACGGCTCGTGGTCG-1-Human_colon_16S8001879	65-70	A34 (417C)	65-70	Human_colon_16S8001879	0
CTCAGAATCATCTGTT-1-Human_colon_16S8002582	45-65	A38 (432C)	60-65	Human_colon_16S8002582	0
AGTAGTCCATCCAACA-1-Human_colon_16S8001879	65-70	A34 (417C)	65-70	Human_colon_16S8001879	0
ACAGCCGAGTGACATA-1-Human_colon_16S8001879	65-70	A34 (417C)	65-70	Human_colon_16S8001879	0
ACGATGTCATTTCAGG-1-Human_colon_16S8001878	65-70	A34 (417C)	65-70	Human_colon_16S8001878	0
CCTCTGATCCTTGACC-1-Human_colon_16S8123911	45-65	A39 (440C)	45-50	Human_colon_16S8123911	0
GAACATCAGATCCGAG-1-Human_colon_16S8002623	45-65	A38 (432C)	60-65	Human_colon_16S8002623	1.1372
TCTGAGATCTTGCAAG-1-Human_colon_16S8123912	45-65	A39 (440C)	45-50	Human_colon_16S8123912	0
CGGCTAGAGTGGTAAT-1-Human_colon_16S8123911	45-65	A39 (440C)	45-50	Human_colon_16S8123911	1.14225
GTGCTTCGTATGAAAC-1-Human_colon_16S8001879	65-70	A34 (417C)	65-70	Human_colon_16S8001879	0
ACTTTCATCCCAACGG-1-Human_colon_16S8123911	45-65	A39 (440C)	45-50	Human_colon_16S8123911	1.08389
CAGATCAGTCCGCTGA-1-Human_colon_16S8001879	65-70	A34 (417C)	65-70	Human_colon_16S8001879	0
CGGAGTCCACACGCTG-1-Human_colon_16S8000487	65-70	A34 (417C)	65-70	Human_colon_16S8000487	0
CGTGTCTTCGGAGCAA-1-Human_colon_16S8000513	20-30	A32 (411C)	25-30	Human_colon_16S8000513	0
CAAGAAACACGCATCG-1-Human_colon_16S8001878	65-70	A34 (417C)	65-70	Human_colon_16S8001878	0
CGTCCATTCTTGCCGT-1-Human_colon_16S8002623	45-65	A38 (432C)	60-65	Human_colon_16S8002623	0.277431
GCATGCGGTACTTGAC-1-Human_colon_16S8001883	65-70	A34 (417C)	65-70	Human_colon_16S8001883	0
GTCATTTCACGTAAGG-1-Human_colon_16S8001881	65-70	A34 (417C)	65-70	Human_colon_16S8001881	0
TGGTTCCCAAGTACCT-1-Human_colon_16S8001885	65-70	A34 (417C)	65-70	Human_colon_16S8001885	1.02842
CTACATTAGTACCGGA-1-Human_colon_16S8000493	65-70	A34 (417C)	65-70	Human_colon_16S8000493	1.36593
AGGGATGGTTTACTCT-1-Human_colon_16S8000513	20-30	A32 (411C)	25-30	Human_colon_16S8000513	1.20395
CAGCAGCCAGCATGAG-1-Human_colon_16S8000513	20-30	A32 (411C)	25-30	Human_colon_16S8000513	0.705397
CCGTACTGTTCCATGA-1-Human_colon_16S8002623	45-65	A38 (432C)	60-65	Human_colon_16S8002623	1.4034
TATCTCAGTATATCCG-1-Human_colon_16S8001879	65-70	A34 (417C)	65-70	Human_colon_16S8001879	0
TCTTCGGTCTGTCTCG-1-Human_colon_16S8001879	65-70	A34 (417C)	65-70	Human_colon_16S8001879	0
TAAGAGAAGATATGGT-1-Human_colon_16S8000513	20-30	A32 (411C)	25-30	Human_colon_16S8000513	1.55123
ACGCCGACATTTCAGG-1-Human_colon_16S8001879	65-70	A34 (417C)	65-70	Human_colon_16S8001879	0
TCAGCAAGTTGTCGCG-1-Human_colon_16S8123912	45-65	A39 (440C)	45-50	Human_colon_16S8123912	0.79508
GACTACACAAAGGCGT-1-Human_colon_16S8000487	65-70	A34 (417C)	65-70	Human_colon_16S8000487	0
GACGTGCTCCAGTATG-1-Human_colon_16S8001879	65-70	A34 (417C)	65-70	Human_colon_16S8001879	0
GTCCTCATCCGCATCT-1-Human_colon_16S8002623	45-65	A38 (432C)	60-65	Human_colon_16S8002623	0
CGGCTAGAGACTGGGT-1-Human_colon_16S8001879	65-70	A34 (417C)	65-70	Human_colon_16S8001879	0
TGAAAGAAGGATCGCA-1-Human_colon_16S8000513	20-30	A32 (411C)	25-30	Human_colon_16S8000513	1.01157
CTCGAAATCATGTAGC-1-Human_colon_16S8000513	20-30	A32 (411C)	25-30	Human_colon_16S8000513	0
GCTGGGTGTCGCGGTT-1-Human_colon_16S8000487	65-70	A34 (417C)	65-70	Human_colon_16S8000487	0
CTGTTTAAGTGTACGG-1-Human_colon_16S8000513	20-30	A32 (411C)	25-30	Human_colon_16S8000513	1.09024
CTGTTTAGTCTAGTGT-1-Human_colon_16S8123911	45-65	A39 (440C)	45-50	Human_colon_16S8123911	0
CAGTAACCATCGATTG-1-Human_colon_16S8001879	65-70	A34 (417C)	65-70	Human_colon_16S8001879	0
ACGGAGATCTAACGGT-1-Human_colon_16S8001885	65-70	A34 (417C)	65-70	Human_colon_16S8001885	1.69964
AGGGAGTTCGCCAGCA-1-Human_colon_16S8001879	65-70	A34 (417C)	65-70	Human_colon_16S8001879	0
CTGATCCCACGTTGGC-1-Human_colon_16S8001878	65-70	A34 (417C)	65-70	Human_colon_16S8001878	0
ATAGACCTCGTATCAG-1-Human_colon_16S8001885	65-70	A34 (417C)	65-70	Human_colon_16S8001885	1.3777
CTGATAGAGAGCTGGT-1-Human_colon_16S8123911	45-65	A39 (440C)	45-50	Human_colon_16S8123911	1.65807
TCTATTGCAAGCCATT-1-Human_colon_16S8000513	20-30	A32 (411C)	25-30	Human_colon_16S8000513	0
GGCCGATCAAGTCTAC-1-Human_colon_16S8001883	65-70	A34 (417C)	65-70	Human_colon_16S8001883	1.35142
ATCATGGTCGGCATCG-1-Human_colon_16S8000513	20-30	A32 (411C)	25-30	Human_colon_16S8000513	0.418705
TCGGGACAGTCATGCT-1-Human_colon_16S8001878	65-70	A34 (417C)	65-70	Human_colon_16S8001878	0
CTCTAATGTGTGGTTT-1-Human_colon_16S8001879	65-70	A34 (417C)	65-70	Human_colon_16S8001879	0
CTGATAGTCACCTTAT-1-Human_colon_16S8001879	65-70	A34 (417C)	65-70	Human_colon_16S8001879	0
ACTTGTTCAGTCGTGC-1-Human_colon_16S8001879	65-70	A34 (417C)	65-70	Human_colon_16S8001879	0
TTATGCTTCCTAGGGC-1-Human_colon_16S8001878	65-70	A34 (417C)	65-70	Human_colon_16S8001878	0
CATCAAGGTAGCGTCC-1-Human_colon_16S8000513	20-30	A32 (411C)	25-30	Human_colon_16S8000513	0.550015
AAGCCGCAGTCGTACT-1-Human_colon_16S8002582	45-65	A38 (432C)	60-65	Human_colon_16S8002582	0
TAGGCATAGAGCTATA-1-Human_colon_16S8001885	65-70	A34 (417C)	65-70	Human_colon_16S8001885	1.35036
GGCTGGTGTAGCAAAT-1-Human_colon_16S8001885	65-70	A34 (417C)	65-70	Human_colon_16S8001885	0.368086
GCATACATCGTTTGCC-1-Human_colon_16S8000489	65-70	A34 (417C)	65-70	Human_colon_16S8000489	0
CCTTCCCCACGCGAAA-1-Human_colon_16S8001878	65-70	A34 (417C)	65-70	Human_colon_16S8001878	0
GTGCAGCAGAGTCTGG-1-Human_colon_16S8000513	20-30	A32 (411C)	25-30	Human_colon_16S8000513	0
TACTCGCTCATTCACT-1-Human_colon_16S8000513	20-30	A32 (411C)	25-30	Human_colon_16S8000513	1.49304
CAGTCCTAGTGTCCAT-1-Human_colon_16S8001879	65-70	A34 (417C)	65-70	Human_colon_16S8001879	0
AGCGTATCATCCGGGT-1-Human_colon_16S8001879	65-70	A34 (417C)	65-70	Human_colon_16S8001879	0
AGAATAGCAAGCGTAG-1-Human_colon_16S8001885	65-70	A34 (417C)	65-70	Human_colon_16S8001885	0.859509
CTGGTCTCAGCGTTCG-1-Human_colon_16S8001879	65-70	A34 (417C)	65-70	Human_colon_16S8001879	0
TCGGTAAAGCACCGTC-1-Human_colon_16S8001881	65-70	A34 (417C)	65-70	Human_colon_16S8001881	0
TTAGGCACAATCTGCA-1-Human_colon_16S8001878	65-70	A34 (417C)	65-70	Human_colon_16S8001878	0
ATAGACCCAGGCTCAC-1-Human_colon_16S8123911	45-65	A39 (440C)	45-50	Human_colon_16S8123911	0
GTACGTAGTCTCACCT-1-Human_colon_16S8001879	65-70	A34 (417C)	65-70	Human_colon_16S8001879	0
TATCTCATCGCCATAA-1-Human_colon_16S8000513	20-30	A32 (411C)	25-30	Human_colon_16S8000513	0.997414
CTTTGCGTCATCTGTT-1-Human_colon_16S8001879	65-70	A34 (417C)	65-70	Human_colon_16S8001879	0
ATCGAGTCAGTGAGTG-1-Human_colon_16S8002582	45-65	A38 (432C)	60-65	Human_colon_16S8002582	0
ATTTCTGAGTTCGCAT-1-Human_colon_16S8001885	65-70	A34 (417C)	65-70	Human_colon_16S8001885	2.88478
TGACTTTTCTGTCTCG-1-Human_colon_16S8000493	65-70	A34 (417C)	65-70	Human_colon_16S8000493	0.512328
CTCGAGGGTGGCTCCA-1-Human_colon_16S8000487	65-70	A34 (417C)	65-70	Human_colon_16S8000487	0
CACAGGCAGCCTATGT-1-Human_colon_16S8000513	20-30	A32 (411C)	25-30	Human_colon_16S8000513	0
TACGGGCGTCCTAGCG-1-Human_colon_16S8000493	65-70	A34 (417C)	65-70	Human_colon_16S8000493	0
ACATACGAGAAGAAGC-1-Human_colon_16S8001879	65-70	A34 (417C)	65-70	Human_colon_16S8001879	0
ACAGCTATCCTGCTTG-1-Human_colon_16S8001879	65-70	A34 (417C)	65-70	Human_colon_16S8001879	0
CGGAGCTCAAGGCTCC-1-Human_colon_16S8001885	65-70	A34 (417C)	65-70	Human_colon_16S8001885	1.22435
CACATAGAGTGCGATG-1-Human_colon_16S8001879	65-70	A34 (417C)	65-70	Human_colon_16S8001879	0
CATTATCCACGGTTTA-1-Human_colon_16S8123912	45-65	A39 (440C)	45-50	Human_colon_16S8123912	1.05058
AACACGTCATGGTAGG-1-Human_colon_16S8002623	45-65	A38 (432C)	60-65	Human_colon_16S8002623	0.492675
GACGTGCTCCTGCCAT-1-Human_colon_16S8001879	65-70	A34 (417C)	65-70	Human_colon_16S8001879	0
CAGCCGAAGTTATCGC-1-Human_colon_16S8002581	45-65	A38 (432C)	60-65	Human_colon_16S8002581	0
AGTGTCATCCTGTACC-1-WTDAtest7844019	20-30	A33 (414C)	20-25	WTDAtest7844019	0
GCTCCTAGTGCAGACA-1-Human_colon_16S8000513	20-30	A32 (411C)	25-30	Human_colon_16S8000513	0.437495
CCTTCGATCGTAGATC-1-Human_colon_16S8002623	45-65	A38 (432C)	60-65	Human_colon_16S8002623	1.00072
GTCGTAACAGGATTGG-1-Human_colon_16S8000513	20-30	A32 (411C)	25-30	Human_colon_16S8000513	1.4726
CGGACGTTCCTTTCGG-1-Human_colon_16S8001879	65-70	A34 (417C)	65-70	Human_colon_16S8001879	0
CGACTTCGTGTGACGA-1-Human_colon_16S8000513	20-30	A32 (411C)	25-30	Human_colon_16S8000513	0.974403
CGCGTTTCAAGGTTCT-1-Human_colon_16S8000489	65-70	A34 (417C)	65-70	Human_colon_16S8000489	0
TGTATTCTCTGGAGCC-1-Human_colon_16S8002623	45-65	A38 (432C)	60-65	Human_colon_16S8002623	0
CTCGAGGAGGAATGGA-1-Human_colon_16S8123911	45-65	A39 (440C)	45-50	Human_colon_16S8123911	0
GTGTGCGGTCCAAGTT-1-Human_colon_16S8000487	65-70	A34 (417C)	65-70	Human_colon_16S8000487	0
ACGCCAGCACATGTGT-1-Human_colon_16S8001878	65-70	A34 (417C)	65-70	Human_colon_16S8001878	0
CACATTTTCCTAGAAC-1-Human_colon_16S8000513	20-30	A32 (411C)	25-30	Human_colon_16S8000513	1.28642
ACGATGTAGCTCAACT-1-Human_colon_16S8123911	45-65	A39 (440C)	45-50	Human_colon_16S8123911	0
CAGCTGGGTGTCGCTG-1-Human_colon_16S8001879	65-70	A34 (417C)	65-70	Human_colon_16S8001879	0
ACATGGTTCATTGCGA-1-Human_colon_16S8001885	65-70	A34 (417C)	65-70	Human_colon_16S8001885	0.415329
ACTTACTAGCCACTAT-1-Human_colon_16S8001879	65-70	A34 (417C)	65-70	Human_colon_16S8001879	0
TTGCCGTGTGAAGGCT-1-Human_colon_16S8001879	65-70	A34 (417C)	65-70	Human_colon_16S8001879	0
GGACAGAAGTAGGTGC-1-Human_colon_16S8000513	20-30	A32 (411C)	25-30	Human_colon_16S8000513	0
CCGTGGACAGCCTATA-1-Human_colon_16S8123911	45-65	A39 (440C)	45-50	Human_colon_16S8123911	0
ACGTCAAAGTATCTCG-1-Human_colon_16S8123911	45-65	A39 (440C)	45-50	Human_colon_16S8123911	0.389604
GCTGCGATCATATCGG-1-Human_colon_16S8001878	65-70	A34 (417C)	65-70	Human_colon_16S8001878	0
TGAAAGATCTGCCCTA-1-Human_colon_16S8001885	65-70	A34 (417C)	65-70	Human_colon_16S8001885	0.918936
CAGCTAATCGCCATAA-1-Human_colon_16S8001879	65-70	A34 (417C)	65-70	Human_colon_16S8001879	0
GACGCGTTCCACGTTC-1-Human_colon_16S8001879	65-70	A34 (417C)	65-70	Human_colon_16S8001879	0
CATGACAGTTCGCTAA-1-Human_colon_16S8123912	45-65	A39 (440C)	45-50	Human_colon_16S8123912	1.34669
GTTACAGCAGACGTAG-1-Human_colon_16S8001879	65-70	A34 (417C)	65-70	Human_colon_16S8001879	0
GCACATATCAATAAGG-1-Human_colon_16S8000487	65-70	A34 (417C)	65-70	Human_colon_16S8000487	0
CTAGAGTAGCGCTTAT-1-Human_colon_16S8001879	65-70	A34 (417C)	65-70	Human_colon_16S8001879	0
ACGTCAATCAAGCCTA-1-Human_colon_16S8001879	65-70	A34 (417C)	65-70	Human_colon_16S8001879	0
CCAGCGATCCGTCAAA-1-Human_colon_16S8000513	20-30	A32 (411C)	25-30	Human_colon_16S8000513	0
ATCATGGAGATCCTGT-1-Human_colon_16S8001885	65-70	A34 (417C)	65-70	Human_colon_16S8001885	0.660545
TGTGTTTGTAGCGTAG-1-Human_colon_16S8001879	65-70	A34 (417C)	65-70	Human_colon_16S8001879	0
GAGGTGACACCTCGTT-1-Human_colon_16S8001879	65-70	A34 (417C)	65-70	Human_colon_16S8001879	0
AAAGATGGTACCGGCT-1-Human_colon_16S8001879	65-70	A34 (417C)	65-70	Human_colon_16S8001879	0
TAAGAGAGTTAGGGTG-1-Human_colon_16S8002581	45-65	A38 (432C)	60-65	Human_colon_16S8002581	0
ACGATGTCACGGCGTT-1-Human_colon_16S8001879	65-70	A34 (417C)	65-70	Human_colon_16S8001879	0
AAAGATGAGACCGGAT-1-Human_colon_16S8001879	65-70	A34 (417C)	65-70	Human_colon_16S8001879	0
CACATTTGTAATCACC-1-Human_colon_16S8001879	65-70	A34 (417C)	65-70	Human_colon_16S8001879	0
CATGCCTAGCTGATAA-1-Human_colon_16S8001878	65-70	A34 (417C)	65-70	Human_colon_16S8001878	0
CCTAGCTCATTATCTC-1-Human_colon_16S8001881	65-70	A34 (417C)	65-70	Human_colon_16S8001881	0
GTGCATACAGTTTACG-1-Human_colon_16S8000513	20-30	A32 (411C)	25-30	Human_colon_16S8000513	0
TCGTAGACATACGCTA-1-Human_colon_16S8001885	65-70	A34 (417C)	65-70	Human_colon_16S8001885	1.94358
AGCTTGACAGCCTTTC-1-Human_colon_16S8123912	45-65	A39 (440C)	45-50	Human_colon_16S8123912	1.45147
CCGTACTTCCTAAGTG-1-Human_colon_16S8123911	45-65	A39 (440C)	45-50	Human_colon_16S8123911	0.571944
TTCTACACATCGACGC-1-Human_colon_16S8000493	65-70	A34 (417C)	65-70	Human_colon_16S8000493	1.84968
GGGAATGCACGGATAG-1-Human_colon_16S8001879	65-70	A34 (417C)	65-70	Human_colon_16S8001879	0
TATTACCGTACGCACC-1-Human_colon_16S8123911	45-65	A39 (440C)	45-50	Human_colon_16S8123911	0
AACCATGCAATGAAAC-1-Human_colon_16S8000513	20-30	A32 (411C)	25-30	Human_colon_16S8000513	0.994526
CAACCTCTCGTTTAGG-1-Human_colon_16S8001885	65-70	A34 (417C)	65-70	Human_colon_16S8001885	0.482208
AAAGCAAAGTAGATGT-1-Human_colon_16S8000493	65-70	A34 (417C)	65-70	Human_colon_16S8000493	1.63107
CAACCTCTCTCATTCA-1-Human_colon_16S8001885	65-70	A34 (417C)	65-70	Human_colon_16S8001885	0.62614
GTGAAGGCATCGGTTA-1-Human_colon_16S8001879	65-70	A34 (417C)	65-70	Human_colon_16S8001879	0
ATTTCTGAGAAACGCC-1-Human_colon_16S8001885	65-70	A34 (417C)	65-70	Human_colon_16S8001885	0.699814
TATTACCAGCCTATGT-1-Human_colon_16S8000513	20-30	A32 (411C)	25-30	Human_colon_16S8000513	1.0631
GTGTTAGGTAAGGATT-1-Human_colon_16S8123911	45-65	A39 (440C)	45-50	Human_colon_16S8123911	0.563268
TCACGAAGTCTAAAGA-1-Human_colon_16S8001879	65-70	A34 (417C)	65-70	Human_colon_16S8001879	0
AGACGTTGTTGGAGGT-1-Human_colon_16S8000513	20-30	A32 (411C)	25-30	Human_colon_16S8000513	1.10559
CCTCTGAAGGCTATCT-1-Human_colon_16S8001879	65-70	A34 (417C)	65-70	Human_colon_16S8001879	0
ACATGGTTCCGCAAGC-1-Human_colon_16S8001878	65-70	A34 (417C)	65-70	Human_colon_16S8001878	1.08239
CTAGAGTTCAATAAGG-1-Human_colon_16S8002623	45-65	A38 (432C)	60-65	Human_colon_16S8002623	0
ACTTTCAAGATGAGAG-1-Human_colon_16S8000513	20-30	A32 (411C)	25-30	Human_colon_16S8000513	0.627417
TAGACCATCATGGTCA-1-Human_colon_16S8001879	65-70	A34 (417C)	65-70	Human_colon_16S8001879	0
TTTGTCACAAGTCTGT-1-Human_colon_16S8123912	45-65	A39 (440C)	45-50	Human_colon_16S8123912	0
TGCGGGTTCCACGCAG-1-Human_colon_16S8002623	45-65	A38 (432C)	60-65	Human_colon_16S8002623	0.846899
ACTTTCACATACTCTT-1-Human_colon_16S8002623	45-65	A38 (432C)	60-65	Human_colon_16S8002623	1.09623
GTGAAGGGTAAGGGCT-1-Human_colon_16S8001885	65-70	A34 (417C)	65-70	Human_colon_16S8001885	0.618681
GAGCAGAGTATTACCG-1-Human_colon_16S8001879	65-70	A34 (417C)	65-70	Human_colon_16S8001879	0
GGACGTCTCCACTCCA-1-Human_colon_16S8001879	65-70	A34 (417C)	65-70	Human_colon_16S8001879	0
CCTTTCTAGCACCGTC-1-Human_colon_16S8000513	20-30	A32 (411C)	25-30	Human_colon_16S8000513	1.33117
GATTCAGAGCTGCCCA-1-Human_colon_16S8001879	65-70	A34 (417C)	65-70	Human_colon_16S8001879	0
TAGTGGTAGACTAGGC-1-Human_colon_16S8123911	45-65	A39 (440C)	45-50	Human_colon_16S8123911	0
CTTAGGACAGCTCGCA-1-Human_colon_16S8002623	45-65	A38 (432C)	60-65	Human_colon_16S8002623	0.317298
CTACCCAGTGTTTGGT-1-Human_colon_16S8001885	65-70	A34 (417C)	65-70	Human_colon_16S8001885	0.848723
GTTCGGGAGCTAACTC-1-Human_colon_16S8001879	65-70	A34 (417C)	65-70	Human_colon_16S8001879	0
ATTGGACAGAGTAATC-1-Human_colon_16S8001879	65-70	A34 (417C)	65-70	Human_colon_16S8001879	0
ACTTACTAGGGTTTCT-1-Human_colon_16S8001885	65-70	A34 (417C)	65-70	Human_colon_16S8001885	0
GCGCCAATCCATGAGT-1-Human_colon_16S8123912	45-65	A39 (440C)	45-50	Human_colon_16S8123912	0.735238
TCAGCTCCACACAGAG-1-Human_colon_16S8001879	65-70	A34 (417C)	65-70	Human_colon_16S8001879	0
AGCGTCGCATGGTTGT-1-Human_colon_16S8001885	65-70	A34 (417C)	65-70	Human_colon_16S8001885	0
AAATGCCGTCGCGAAA-1-Human_colon_16S8002623	45-65	A38 (432C)	60-65	Human_colon_16S8002623	1.13469
CCTCAGTTCTAACGGT-1-Human_colon_16S8001879	65-70	A34 (417C)	65-70	Human_colon_16S8001879	0
ACGGCCACAACTGCGC-1-Human_colon_16S8001885	65-70	A34 (417C)	65-70	Human_colon_16S8001885	2.15155
CCGGGATGTTCCACGG-1-Human_colon_16S8001879	65-70	A34 (417C)	65-70	Human_colon_16S8001879	0
AGGTCCGTCACCCTCA-1-Human_colon_16S8001885	65-70	A34 (417C)	65-70	Human_colon_16S8001885	1.06272
TACGGGCGTAGCTTGT-1-Human_colon_16S8001885	65-70	A34 (417C)	65-70	Human_colon_16S8001885	0
CTACCCAAGACAGACC-1-Human_colon_16S8001885	65-70	A34 (417C)	65-70	Human_colon_16S8001885	0
GCTCCTACAGCGTCCA-1-Human_colon_16S8001879	65-70	A34 (417C)	65-70	Human_colon_16S8001879	0
GACGGCTAGACCCACC-1-Human_colon_16S8001879	65-70	A34 (417C)	65-70	Human_colon_16S8001879	0
GACGCGTAGAAACCGC-1-Human_colon_16S8001879	65-70	A34 (417C)	65-70	Human_colon_16S8001879	0
GCACTCTCAGATTGCT-1-Human_colon_16S8001879	65-70	A34 (417C)	65-70	Human_colon_16S8001879	0
CGAGAAGTCTGCCAGG-1-Human_colon_16S8123911	45-65	A39 (440C)	45-50	Human_colon_16S8123911	0
ACTGATGCAGCCAGAA-1-Human_colon_16S8001878	65-70	A34 (417C)	65-70	Human_colon_16S8001878	0
CGAGCACGTTCAGACT-1-Human_colon_16S8001879	65-70	A34 (417C)	65-70	Human_colon_16S8001879	0
TGTTCCGAGACCTAGG-1-Human_colon_16S8001879	65-70	A34 (417C)	65-70	Human_colon_16S8001879	0
GAATGAACAAGGTTTC-1-Human_colon_16S8123911	45-65	A39 (440C)	45-50	Human_colon_16S8123911	0
TGTGTTTTCAGCATGT-1-Human_colon_16S8001879	65-70	A34 (417C)	65-70	Human_colon_16S8001879	0
GCGCCAATCGTACCGG-1-Human_colon_16S8001879	65-70	A34 (417C)	65-70	Human_colon_16S8001879	1.36433
GGTGAAGGTACATGTC-1-Human_colon_16S8001879	65-70	A34 (417C)	65-70	Human_colon_16S8001879	0
AACTTTCAGTACACCT-1-Human_colon_16S8001879	65-70	A34 (417C)	65-70	Human_colon_16S8001879	0
GGCAATTAGAGTAATC-1-Human_colon_16S8001878	65-70	A34 (417C)	65-70	Human_colon_16S8001878	0
CCCTCCTAGATAGCAT-1-Human_colon_16S8000513	20-30	A32 (411C)	25-30	Human_colon_16S8000513	0.545019
ACTATCTTCAGGATCT-1-Human_colon_16S8001879	65-70	A34 (417C)	65-70	Human_colon_16S8001879	0
AAGTCTGGTGGCGAAT-1-Human_colon_16S8000493	65-70	A34 (417C)	65-70	Human_colon_16S8000493	0.655253
ACGGGCTAGCTGGAAC-1-Human_colon_16S8001879	65-70	A34 (417C)	65-70	Human_colon_16S8001879	0
CCTTACGCAGGACCCT-1-Human_colon_16S8000513	20-30	A32 (411C)	25-30	Human_colon_16S8000513	0.879765
CGTTAGAGTAAGGGCT-1-Human_colon_16S8001885	65-70	A34 (417C)	65-70	Human_colon_16S8001885	0.490145
CCTTCGATCGGTCCGA-1-Human_colon_16S8001879	65-70	A34 (417C)	65-70	Human_colon_16S8001879	0
AGGGAGTAGGCATGTG-1-Human_colon_16S8000493	65-70	A34 (417C)	65-70	Human_colon_16S8000493	0
ATTATCCCAAGTACCT-1-Human_colon_16S8000513	20-30	A32 (411C)	25-30	Human_colon_16S8000513	2.10124
AACTGGTGTACCGCTG-1-Human_colon_16S8001878	65-70	A34 (417C)	65-70	Human_colon_16S8001878	0.882539
CAGATCATCCGTTGCT-1-Human_colon_16S8123912	45-65	A39 (440C)	45-50	Human_colon_16S8123912	1.41232
GATCGTAGTACTCGCG-1-Human_colon_16S8000513	20-30	A32 (411C)	25-30	Human_colon_16S8000513	0.747987
AGGTCATAGTCAAGCG-1-Human_colon_16S8001879	65-70	A34 (417C)	65-70	Human_colon_16S8001879	0
GATCGATGTAAATGTG-1-Human_colon_16S8001879	65-70	A34 (417C)	65-70	Human_colon_16S8001879	0
AAGTCTGCATTTGCCC-1-Human_colon_16S8123912	45-65	A39 (440C)	45-50	Human_colon_16S8123912	1.09972
CTCTAATTCGCGATCG-1-Human_colon_16S8123911	45-65	A39 (440C)	45-50	Human_colon_16S8123911	0
GACTAACTCGGTGTCG-1-Human_colon_16S8001878	65-70	A34 (417C)	65-70	Human_colon_16S8001878	0
GGGACCTTCTCCAGGG-1-Human_colon_16S8001879	65-70	A34 (417C)	65-70	Human_colon_16S8001879	0
GTACTTTTCTCAACTT-1-Human_colon_16S8001885	65-70	A34 (417C)	65-70	Human_colon_16S8001885	0
CAGCATAGTGGTGTAG-1-Human_colon_16S8002623	45-65	A38 (432C)	60-65	Human_colon_16S8002623	0.786724
GCACATATCACGGTTA-1-Human_colon_16S8001878	65-70	A34 (417C)	65-70	Human_colon_16S8001878	0
CTCTGGTCAAGCCGCT-1-Human_colon_16S8001879	65-70	A34 (417C)	65-70	Human_colon_16S8001879	0
CGGGTCACACGTCTCT-1-Human_colon_16S8001879	65-70	A34 (417C)	65-70	Human_colon_16S8001879	0
TACACGACAGTAACGG-1-Human_colon_16S8001878	65-70	A34 (417C)	65-70	Human_colon_16S8001878	1.79466
CCTACCATCATGTAGC-1-Human_colon_16S8123911	45-65	A39 (440C)	45-50	Human_colon_16S8123911	0.849664
CAAGATCCATGCCACG-1-Human_colon_16S8000513	20-30	A32 (411C)	25-30	Human_colon_16S8000513	1.38176
CAGGTGCAGTTACCCA-1-Human_colon_16S8123911	45-65	A39 (440C)	45-50	Human_colon_16S8123911	0.936589
CATCAGATCGACGGAA-1-Human_colon_16S8001881	65-70	A34 (417C)	65-70	Human_colon_16S8001881	0
CAACCTCTCCACGCAG-1-Human_colon_16S8001879	65-70	A34 (417C)	65-70	Human_colon_16S8001879	0
CTCAGAATCCGAACGC-1-Human_colon_16S8002623	45-65	A38 (432C)	60-65	Human_colon_16S8002623	1.63362
GTACTCCGTTTGTGTG-1-Human_colon_16S8001885	65-70	A34 (417C)	65-70	Human_colon_16S8001885	0
ACATACGAGGCGACAT-1-Human_colon_16S8001879	65-70	A34 (417C)	65-70	Human_colon_16S8001879	0
ATCCGAATCTTTAGTC-1-Human_colon_16S8001879	65-70	A34 (417C)	65-70	Human_colon_16S8001879	0
GATGAAAAGGTGTGGT-1-Human_colon_16S8000513	20-30	A32 (411C)	25-30	Human_colon_16S8000513	1.15323
CTTGGCTAGACAGGCT-1-Human_colon_16S8001881	65-70	A34 (417C)	65-70	Human_colon_16S8001881	0
TCCCGATCACCAGCAC-1-Human_colon_16S8002582	45-65	A38 (432C)	60-65	Human_colon_16S8002582	0
GGCGTGTGTGTCGCTG-1-Human_colon_16S8002623	45-65	A38 (432C)	60-65	Human_colon_16S8002623	1.09902
CGACCTTGTCGAACAG-1-Human_colon_16S8001879	65-70	A34 (417C)	65-70	Human_colon_16S8001879	0
ACTGCTCTCCGCGCAA-1-Human_colon_16S8123912	45-65	A39 (440C)	45-50	Human_colon_16S8123912	1.43025
ACATACGAGTCGATAA-1-Human_colon_16S8123912	45-65	A39 (440C)	45-50	Human_colon_16S8123912	0
ATCCACCAGGAATGGA-1-Human_colon_16S8001879	65-70	A34 (417C)	65-70	Human_colon_16S8001879	0
GTAGGCCAGAAGGGTA-1-Human_colon_16S8001885	65-70	A34 (417C)	65-70	Human_colon_16S8001885	0
GTAACGTTCTCGCTTG-1-Human_colon_16S8001879	65-70	A34 (417C)	65-70	Human_colon_16S8001879	0
CTCTACGCAACCGCCA-1-Human_colon_16S8000493	65-70	A34 (417C)	65-70	Human_colon_16S8000493	0.624282
ACTTGTTTCCAACCAA-1-Human_colon_16S8001879	65-70	A34 (417C)	65-70	Human_colon_16S8001879	0
CTCGAGGCACGTCTCT-1-Human_colon_16S8001881	65-70	A34 (417C)	65-70	Human_colon_16S8001881	0
AGCGTATAGCAGACTG-1-Human_colon_16S8001879	65-70	A34 (417C)	65-70	Human_colon_16S8001879	0
ACTTGTTAGTCGATAA-1-Human_colon_16S8001885	65-70	A34 (417C)	65-70	Human_colon_16S8001885	0.567969
TGAGCATCATCACCCT-1-Human_colon_16S8123912	45-65	A39 (440C)	45-50	Human_colon_16S8123912	1.34022
CTAAGACGTGACTCAT-1-Human_colon_16S8001879	65-70	A34 (417C)	65-70	Human_colon_16S8001879	0
GCATGATGTAGAGGAA-1-Human_colon_16S8001905	20-30	A32 (411C)	25-30	Human_colon_16S8001905	0.737143
CACATTTTCTGTGCAA-1-Human_colon_16S8001879	65-70	A34 (417C)	65-70	Human_colon_16S8001879	0
CGCCAAGAGAGGTAGA-1-Human_colon_16S8001879	65-70	A34 (417C)	65-70	Human_colon_16S8001879	0
TGCTACCCACAGGAGT-1-Human_colon_16S8001885	65-70	A34 (417C)	65-70	Human_colon_16S8001885	0.661095
GGGAGATGTGGTTTCA-1-Human_colon_16S8001879	65-70	A34 (417C)	65-70	Human_colon_16S8001879	0
TACTTACAGCTAAGAT-1-Human_colon_16S8001879	65-70	A34 (417C)	65-70	Human_colon_16S8001879	0
TCTGAGAGTAAGTAGT-1-Human_colon_16S8000489	65-70	A34 (417C)	65-70	Human_colon_16S8000489	1.08237
TTGGAACCACAGATTC-1-Human_colon_16S8001878	65-70	A34 (417C)	65-70	Human_colon_16S8001878	0
TGATTTCTCAGGCCCA-1-Human_colon_16S8001878	65-70	A34 (417C)	65-70	Human_colon_16S8001878	1.01973
CTTGGCTGTAGGCATG-1-Human_colon_16S8123911	45-65	A39 (440C)	45-50	Human_colon_16S8123911	1.30435
GGTGTTACATACGCTA-1-Human_colon_16S8001879	65-70	A34 (417C)	65-70	Human_colon_16S8001879	0.739573
ACGGCCAAGGGTGTTG-1-Human_colon_16S8001881	65-70	A34 (417C)	65-70	Human_colon_16S8001881	1.23476
CTTTGCGCATTACCTT-1-Human_colon_16S8123911	45-65	A39 (440C)	45-50	Human_colon_16S8123911	1.02609
CATCGGGCACAGGCCT-1-Human_colon_16S8001879	65-70	A34 (417C)	65-70	Human_colon_16S8001879	0
CTCTGGTAGGACACCA-1-Human_colon_16S8000489	65-70	A34 (417C)	65-70	Human_colon_16S8000489	1.57753
TATGCCCGTTAGTGGG-1-Human_colon_16S8000489	65-70	A34 (417C)	65-70	Human_colon_16S8000489	0
TCTTTCCCAAGAAGAG-1-Human_colon_16S8001879	65-70	A34 (417C)	65-70	Human_colon_16S8001879	0
GATGAGGTCGTACCGG-1-Human_colon_16S8000493	65-70	A34 (417C)	65-70	Human_colon_16S8000493	0
TGGCTGGCATATGAGA-1-Human_colon_16S8001907	20-30	A32 (411C)	25-30	Human_colon_16S8001907	0.382081
ACAGCTATCTGCTTGC-1-Human_colon_16S8001879	65-70	A34 (417C)	65-70	Human_colon_16S8001879	0
TTCGGTCCACTCTGTC-1-Human_colon_16S8001879	65-70	A34 (417C)	65-70	Human_colon_16S8001879	0
TACCTTAGTGTTCGAT-1-Human_colon_16S8001878	65-70	A34 (417C)	65-70	Human_colon_16S8001878	0
CCTTACGCATTCCTCG-1-Human_colon_16S8001879	65-70	A34 (417C)	65-70	Human_colon_16S8001879	0
TCGCGTTTCGAACTGT-1-Human_colon_16S8000487	65-70	A34 (417C)	65-70	Human_colon_16S8000487	0.862301
AGATTGCGTAGCGTCC-1-Human_colon_16S8001878	65-70	A34 (417C)	65-70	Human_colon_16S8001878	0.76307
GACGGCTCAGATTGCT-1-Human_colon_16S8123911	45-65	A39 (440C)	45-50	Human_colon_16S8123911	0
CATGCCTTCAGAAATG-1-Human_colon_16S8001879	65-70	A34 (417C)	65-70	Human_colon_16S8001879	0
CTGCTGTTCAACACGT-1-Human_colon_16S8001885	65-70	A34 (417C)	65-70	Human_colon_16S8001885	0.675918
GACCTGGGTCGGCTCA-1-Human_colon_16S8123911	45-65	A39 (440C)	45-50	Human_colon_16S8123911	0.932489
CTGCTGTAGTCGTTTG-1-Human_colon_16S8001879	65-70	A34 (417C)	65-70	Human_colon_16S8001879	0
CACATAGTCCACTCCA-1-Human_colon_16S8001878	65-70	A34 (417C)	65-70	Human_colon_16S8001878	0
GTCATTTTCGGCGGTT-1-Human_colon_16S8002623	45-65	A38 (432C)	60-65	Human_colon_16S8002623	1.41067
CACAGTAAGAAGAAGC-1-Human_colon_16S8123911	45-65	A39 (440C)	45-50	Human_colon_16S8123911	0
TTCTACAAGGTGGGTT-1-Human_colon_16S8002623	45-65	A38 (432C)	60-65	Human_colon_16S8002623	1.29485
TGATTTCCACCGAAAG-1-Human_colon_16S8123912	45-65	A39 (440C)	45-50	Human_colon_16S8123912	1.33202
TCGTAGACATGGTCAT-1-Human_colon_16S8001885	65-70	A34 (417C)	65-70	Human_colon_16S8001885	0
CAGCCGACACGTCTCT-1-Human_colon_16S8001879	65-70	A34 (417C)	65-70	Human_colon_16S8001879	0
GGGACCTGTCTCCACT-1-Human_colon_16S8001879	65-70	A34 (417C)	65-70	Human_colon_16S8001879	0
GTGCGGTCAGTTAACC-1-Human_colon_16S8001879	65-70	A34 (417C)	65-70	Human_colon_16S8001879	0
ATAGACCTCTACCAGA-1-Human_colon_16S8001879	65-70	A34 (417C)	65-70	Human_colon_16S8001879	0
CATTCGCTCTGCGGCA-1-Human_colon_16S8123911	45-65	A39 (440C)	45-50	Human_colon_16S8123911	0
GACGTGCGTCTAGCGC-1-Human_colon_16S8002623	45-65	A38 (432C)	60-65	Human_colon_16S8002623	0.529554
AAGTCTGGTCTAGCGC-1-Human_colon_16S8001879	65-70	A34 (417C)	65-70	Human_colon_16S8001879	0
GACAGAGTCCTCCTAG-1-Human_colon_16S8001879	65-70	A34 (417C)	65-70	Human_colon_16S8001879	0
CATATGGTCCGGGTGT-1-Human_colon_16S8123911	45-65	A39 (440C)	45-50	Human_colon_16S8123911	0.722949
GCATGATTCTACTCAT-1-Human_colon_16S8123911	45-65	A39 (440C)	45-50	Human_colon_16S8123911	0
GTAGTCACAGCGATCC-1-Human_colon_16S8001879	65-70	A34 (417C)	65-70	Human_colon_16S8001879	0
GACGTTACACGGTTTA-1-Human_colon_16S8000493	65-70	A34 (417C)	65-70	Human_colon_16S8000493	0.61181
ATGCGATAGGCAAAGA-1-Human_colon_16S8000487	65-70	A34 (417C)	65-70	Human_colon_16S8000487	0
TTTACTGTCTTGTTTG-1-Human_colon_16S8000487	65-70	A34 (417C)	65-70	Human_colon_16S8000487	0
CAGCTAATCGGCTTGG-1-Human_colon_16S8000513	20-30	A32 (411C)	25-30	Human_colon_16S8000513	2.34371
GACCTGGCAGCTCCGA-1-Human_colon_16S8000513	20-30	A32 (411C)	25-30	Human_colon_16S8000513	0
TGGACGCAGTGTCCCG-1-Human_colon_16S8001879	65-70	A34 (417C)	65-70	Human_colon_16S8001879	0
AACGTTGAGCTCCTTC-1-Human_colon_16S8001879	65-70	A34 (417C)	65-70	Human_colon_16S8001879	0
AGGGAGTCATTGTGCA-1-Human_colon_16S8000487	65-70	A34 (417C)	65-70	Human_colon_16S8000487	0
GGTATTGGTATGCTTG-1-Human_colon_16S8001879	65-70	A34 (417C)	65-70	Human_colon_16S8001879	0
CGTAGCGTCATGCATG-1-Human_colon_16S8123911	45-65	A39 (440C)	45-50	Human_colon_16S8123911	0
TGTTCCGAGATAGGAG-1-Human_colon_16S8002623	45-65	A38 (432C)	60-65	Human_colon_16S8002623	1.17507
GAAGCAGCATCCGGGT-1-Human_colon_16S8123911	45-65	A39 (440C)	45-50	Human_colon_16S8123911	0.949098
TCCCGATGTGCCTGTG-1-Human_colon_16S8001885	65-70	A34 (417C)	65-70	Human_colon_16S8001885	0
GGCAATTAGATGTGTA-1-Human_colon_16S8001885	65-70	A34 (417C)	65-70	Human_colon_16S8001885	1.79398
CTTACCGAGCTGTCTA-1-Human_colon_16S8001879	65-70	A34 (417C)	65-70	Human_colon_16S8001879	0
GAATAAGGTGTGAATA-1-Human_colon_16S8001885	65-70	A34 (417C)	65-70	Human_colon_16S8001885	1.02813
GTACTCCCAAGAGGCT-1-Human_colon_16S8001885	65-70	A34 (417C)	65-70	Human_colon_16S8001885	0
GTGAAGGGTTAAGACA-1-Human_colon_16S8001879	65-70	A34 (417C)	65-70	Human_colon_16S8001879	0
TCGTAGAGTCGGATCC-1-Human_colon_16S8000493	65-70	A34 (417C)	65-70	Human_colon_16S8000493	0.65658
GTCTCGTTCGGAGGTA-1-Human_colon_16S8123912	45-65	A39 (440C)	45-50	Human_colon_16S8123912	1.36871
CACAAACCACCCATTC-1-Human_colon_16S8123911	45-65	A39 (440C)	45-50	Human_colon_16S8123911	0
TGCCAAAGTCGGCTCA-1-Human_colon_16S8001878	65-70	A34 (417C)	65-70	Human_colon_16S8001878	0
GGCCGATCATGGGACA-1-Human_colon_16S8001885	65-70	A34 (417C)	65-70	Human_colon_16S8001885	1.83965
AACTCAGCAAGGCTCC-1-Human_colon_16S8001879	65-70	A34 (417C)	65-70	Human_colon_16S8001879	0
CGAGAAGGTCCATGAT-1-Human_colon_16S8000493	65-70	A34 (417C)	65-70	Human_colon_16S8000493	0
ACGCCAGGTAGGGTAC-1-Human_colon_16S8123911	45-65	A39 (440C)	45-50	Human_colon_16S8123911	0
TGTATTCTCAACGCTA-1-Human_colon_16S8000513	20-30	A32 (411C)	25-30	Human_colon_16S8000513	0.474636
CGACCTTCACAACGTT-1-Human_colon_16S8001881	65-70	A34 (417C)	65-70	Human_colon_16S8001881	0
ATCTGCCTCCAGATCA-1-Human_colon_16S8001878	65-70	A34 (417C)	65-70	Human_colon_16S8001878	0
GTATTCTTCACTCTTA-1-Human_colon_16S8001885	65-70	A34 (417C)	65-70	Human_colon_16S8001885	0.81133
CAACTAGGTCTAAAGA-1-Human_colon_16S8123912	45-65	A39 (440C)	45-50	Human_colon_16S8123912	1.06325
ATCATCTAGCCAGTAG-1-Human_colon_16S8001879	65-70	A34 (417C)	65-70	Human_colon_16S8001879	0
TGACAACGTCCCTACT-1-Human_colon_16S8002623	45-65	A38 (432C)	60-65	Human_colon_16S8002623	0.489477
ACCCACTCAGCTTAAC-1-Human_colon_16S8000513	20-30	A32 (411C)	25-30	Human_colon_16S8000513	1.17501
CTGAAGTGTCCAGTAT-1-Human_colon_16S8000513	20-30	A32 (411C)	25-30	Human_colon_16S8000513	0.47172
TTAGGACCACGCCAGT-1-Human_colon_16S8001885	65-70	A34 (417C)	65-70	Human_colon_16S8001885	0.780209
AAGACCTAGTGTCCCG-1-Human_colon_16S8001879	65-70	A34 (417C)	65-70	Human_colon_16S8001879	0
CGAACATTCGAATGGG-1-Human_colon_16S8001879	65-70	A34 (417C)	65-70	Human_colon_16S8001879	0
GCAGCCAGTTTAGGAA-1-Human_colon_16S8001879	65-70	A34 (417C)	65-70	Human_colon_16S8001879	0
CATGACACAGGTGCCT-1-Human_colon_16S8001878	65-70	A34 (417C)	65-70	Human_colon_16S8001878	0
ACATCAGCAGTCAGAG-1-Human_colon_16S8001885	65-70	A34 (417C)	65-70	Human_colon_16S8001885	0
GATCGATCAAGCTGGA-1-Human_colon_16S8001879	65-70	A34 (417C)	65-70	Human_colon_16S8001879	0
CGATGGCGTACATGTC-1-Human_colon_16S8123911	45-65	A39 (440C)	45-50	Human_colon_16S8123911	0
TCATTTGCACCTGGTG-1-Human_colon_16S8001879	65-70	A34 (417C)	65-70	Human_colon_16S8001879	0
AGGCCACGTGACGGTA-1-Human_colon_16S8001879	65-70	A34 (417C)	65-70	Human_colon_16S8001879	0
CGCTTCACAACTGGCC-1-Human_colon_16S8001885	65-70	A34 (417C)	65-70	Human_colon_16S8001885	0
CCACTACTCCTATGTT-1-Human_colon_16S8123911	45-65	A39 (440C)	45-50	Human_colon_16S8123911	0
CTGTTTATCGATCCCT-1-Human_colon_16S8001883	65-70	A34 (417C)	65-70	Human_colon_16S8001883	0
AAGCCGCGTACTTAGC-1-Human_colon_16S8000487	65-70	A34 (417C)	65-70	Human_colon_16S8000487	0
TCAGCAATCAGCTCTC-1-Human_colon_16S8001879	65-70	A34 (417C)	65-70	Human_colon_16S8001879	0
TGCTACCTCACCAGGC-1-Human_colon_16S8000513	20-30	A32 (411C)	25-30	Human_colon_16S8000513	0
CACCTTGGTCGGCATC-1-Human_colon_16S8001879	65-70	A34 (417C)	65-70	Human_colon_16S8001879	0
GCGCGATAGTCCAGGA-1-Human_colon_16S8000513	20-30	A32 (411C)	25-30	Human_colon_16S8000513	1.55786
ACGGCCAGTGTGGCTC-1-Human_colon_16S8123911	45-65	A39 (440C)	45-50	Human_colon_16S8123911	0
CCGGTAGGTTCGGGCT-1-Human_colon_16S8001879	65-70	A34 (417C)	65-70	Human_colon_16S8001879	0
CCGTACTGTTTGTGTG-1-WTDAtest7844019	20-30	A33 (414C)	20-25	WTDAtest7844019	1.61481
TCAGGTACACACGCTG-1-Human_colon_16S8001879	65-70	A34 (417C)	65-70	Human_colon_16S8001879	0
CTGCTGTCACAGACTT-1-Human_colon_16S8001885	65-70	A34 (417C)	65-70	Human_colon_16S8001885	1.96865
TCGGGACTCCACGTGG-1-Human_colon_16S8001879	65-70	A34 (417C)	65-70	Human_colon_16S8001879	0
ATCTACTGTAGAAAGG-1-Human_colon_16S8000513	20-30	A32 (411C)	25-30	Human_colon_16S8000513	0
GACGTTACACTACAGT-1-Human_colon_16S8001879	65-70	A34 (417C)	65-70	Human_colon_16S8001879	0
ACGAGGATCGCATGAT-1-Human_colon_16S8000513	20-30	A32 (411C)	25-30	Human_colon_16S8000513	0
CCATTCGTCTCTTATG-1-Human_colon_16S8002623	45-65	A38 (432C)	60-65	Human_colon_16S8002623	0
GGTATTGTCAGCACAT-1-Human_colon_16S8001878	65-70	A34 (417C)	65-70	Human_colon_16S8001878	0
CGAATGTAGCTCAACT-1-Human_colon_16S8000493	65-70	A34 (417C)	65-70	Human_colon_16S8000493	0.699976
TGCACCTCACAGATTC-1-Human_colon_16S8000493	65-70	A34 (417C)	65-70	Human_colon_16S8000493	0.974947
TCAGGTACATCGATTG-1-Human_colon_16S8001879	65-70	A34 (417C)	65-70	Human_colon_16S8001879	0
GAATAAGGTACTCGCG-1-Human_colon_16S8123912	45-65	A39 (440C)	45-50	Human_colon_16S8123912	0.76271
TAAACCGAGGTGCTTT-1-Human_colon_16S8123911	45-65	A39 (440C)	45-50	Human_colon_16S8123911	0
GACGCGTAGTTAGCGG-1-Human_colon_16S8123911	45-65	A39 (440C)	45-50	Human_colon_16S8123911	0
TACAGTGTCTCATTCA-1-Human_colon_16S8001879	65-70	A34 (417C)	65-70	Human_colon_16S8001879	0
AGATCTGGTTATCACG-1-Human_colon_16S8001879	65-70	A34 (417C)	65-70	Human_colon_16S8001879	0
GACGCGTCATAGTAAG-1-Human_colon_16S8001879	65-70	A34 (417C)	65-70	Human_colon_16S8001879	0
CTCCTAGAGTACACCT-1-Human_colon_16S8001878	65-70	A34 (417C)	65-70	Human_colon_16S8001878	0
CGTGAGCTCACTCTTA-1-Human_colon_16S8001879	65-70	A34 (417C)	65-70	Human_colon_16S8001879	1.51859
GATCGATGTTGGTTTG-1-Human_colon_16S8123912	45-65	A39 (440C)	45-50	Human_colon_16S8123912	1.3028
AACTGGTAGCACCGCT-1-Human_colon_16S8002623	45-65	A38 (432C)	60-65	Human_colon_16S8002623	1.30232
GGGTCTGCAAAGTCAA-1-Human_colon_16S8001879	65-70	A34 (417C)	65-70	Human_colon_16S8001879	0
TACAGTGTCTGCGGCA-1-Human_colon_16S8123911	45-65	A39 (440C)	45-50	Human_colon_16S8123911	1.05446
CGGGTCAAGAACTGTA-1-Human_colon_16S8001885	65-70	A34 (417C)	65-70	Human_colon_16S8001885	0.785271
CAAGATCGTACATCCA-1-Human_colon_16S8001879	65-70	A34 (417C)	65-70	Human_colon_16S8001879	0
ACACCAATCAGCTCTC-1-Human_colon_16S8002623	45-65	A38 (432C)	60-65	Human_colon_16S8002623	1.38675
TACCTTACATGCCCGA-1-Human_colon_16S8123912	45-65	A39 (440C)	45-50	Human_colon_16S8123912	0.616847
CATGGCGCAAGAGTCG-1-Human_colon_16S8001879	65-70	A34 (417C)	65-70	Human_colon_16S8001879	0
GGGACCTCATTCTCAT-1-Human_colon_16S8123911	45-65	A39 (440C)	45-50	Human_colon_16S8123911	0
ATTGGACAGTGTACGG-1-Human_colon_16S8001879	65-70	A34 (417C)	65-70	Human_colon_16S8001879	0
GATGCTACACCTTGTC-1-Human_colon_16S8123911	45-65	A39 (440C)	45-50	Human_colon_16S8123911	1.28063
TATTACCGTGAGGCTA-1-Human_colon_16S8001879	65-70	A34 (417C)	65-70	Human_colon_16S8001879	1.14009
CTGCTGTAGGGATGGG-1-Human_colon_16S8123911	45-65	A39 (440C)	45-50	Human_colon_16S8123911	0
CAACCAACACGCTTTC-1-Human_colon_16S8123911	45-65	A39 (440C)	45-50	Human_colon_16S8123911	0
ACGCCAGAGTCCGGTC-1-Human_colon_16S8000487	65-70	A34 (417C)	65-70	Human_colon_16S8000487	0
CAAGATCCACAGATTC-1-Human_colon_16S8001885	65-70	A34 (417C)	65-70	Human_colon_16S8001885	0
AAGTCTGCACGGCCAT-1-Human_colon_16S8000493	65-70	A34 (417C)	65-70	Human_colon_16S8000493	0.966537
CTCTACGGTATAATGG-1-Human_colon_16S8123911	45-65	A39 (440C)	45-50	Human_colon_16S8123911	0.754112
GCTTCCAGTCCGAATT-1-Human_colon_16S8001879	65-70	A34 (417C)	65-70	Human_colon_16S8001879	0
CTCGAGGTCTAAGCCA-1-Human_colon_16S8001879	65-70	A34 (417C)	65-70	Human_colon_16S8001879	0
GCGGGTTAGGAGTTGC-1-Human_colon_16S8001881	65-70	A34 (417C)	65-70	Human_colon_16S8001881	0
CATATTCTCACAAACC-1-Human_colon_16S8123911	45-65	A39 (440C)	45-50	Human_colon_16S8123911	0
TCGTAGAAGAAGATTC-1-Human_colon_16S8001879	65-70	A34 (417C)	65-70	Human_colon_16S8001879	0
CCGTGGAAGAAGGGTA-1-Human_colon_16S8002623	45-65	A38 (432C)	60-65	Human_colon_16S8002623	0
GACCAATCAGCCACCA-1-Human_colon_16S8001878	65-70	A34 (417C)	65-70	Human_colon_16S8001878	0
TGTTCCGTCAGAGGTG-1-Human_colon_16S8002582	45-65	A38 (432C)	60-65	Human_colon_16S8002582	0
TCCACACTCAGCACAT-1-Human_colon_16S8001879	65-70	A34 (417C)	65-70	Human_colon_16S8001879	0
ACTGTCCTCGTTACGA-1-Human_colon_16S8001879	65-70	A34 (417C)	65-70	Human_colon_16S8001879	0
AGTTGGTCAAGGACTG-1-Human_colon_16S8000513	20-30	A32 (411C)	25-30	Human_colon_16S8000513	1.06506
TTTACTGTCGCGTTTC-1-Human_colon_16S8001885	65-70	A34 (417C)	65-70	Human_colon_16S8001885	0.568479
ATCTGCCAGGAATTAC-1-Human_colon_16S8002582	45-65	A38 (432C)	60-65	Human_colon_16S8002582	0
GCCAAATTCACAGGCC-1-Human_colon_16S8001879	65-70	A34 (417C)	65-70	Human_colon_16S8001879	0
TCCCGATGTGGTACAG-1-Human_colon_16S8001879	65-70	A34 (417C)	65-70	Human_colon_16S8001879	0
AAGTCTGTCCTGCTTG-1-Human_colon_16S8123911	45-65	A39 (440C)	45-50	Human_colon_16S8123911	1.2574
AGCTCTCGTATCACCA-1-Human_colon_16S8001885	65-70	A34 (417C)	65-70	Human_colon_16S8001885	0
GGAAAGCAGGGTCGAT-1-Human_colon_16S8001883	65-70	A34 (417C)	65-70	Human_colon_16S8001883	0
TTCGAAGGTCGACTAT-1-Human_colon_16S8001885	65-70	A34 (417C)	65-70	Human_colon_16S8001885	1.41786
GATCTAGTCTAACTTC-1-Human_colon_16S8001879	65-70	A34 (417C)	65-70	Human_colon_16S8001879	0
TTGCGTCGTTCCCGAG-1-Human_colon_16S8001878	65-70	A34 (417C)	65-70	Human_colon_16S8001878	0
CGACTTCCAGCTATTG-1-Human_colon_16S8001885	65-70	A34 (417C)	65-70	Human_colon_16S8001885	0.492688
CACATTTAGACGCACA-1-Human_colon_16S8001879	65-70	A34 (417C)	65-70	Human_colon_16S8001879	0
CTAACTTGTTACGACT-1-Human_colon_16S8001885	65-70	A34 (417C)	65-70	Human_colon_16S8001885	0
TCAGGATCAAGCCTAT-1-Human_colon_16S8002581	45-65	A38 (432C)	60-65	Human_colon_16S8002581	0
CGTTCTGGTTAAAGAC-1-Human_colon_16S8123911	45-65	A39 (440C)	45-50	Human_colon_16S8123911	0
GTGCTTCGTCTAGTCA-1-Human_colon_16S8001879	65-70	A34 (417C)	65-70	Human_colon_16S8001879	0
AGGTCCGGTATGAAAC-1-Human_colon_16S8001885	65-70	A34 (417C)	65-70	Human_colon_16S8001885	0.772145
ATGAGGGCAGTATGCT-1-Human_colon_16S8001879	65-70	A34 (417C)	65-70	Human_colon_16S8001879	0
TTAGTTCAGAAGGACA-1-Human_colon_16S8002623	45-65	A38 (432C)	60-65	Human_colon_16S8002623	0
AAAGCAACAATTGCTG-1-Human_colon_16S8123912	45-65	A39 (440C)	45-50	Human_colon_16S8123912	0.817228
GCTTGAAGTAGCGTCC-1-Human_colon_16S8001879	65-70	A34 (417C)	65-70	Human_colon_16S8001879	0
CTAGAGTGTCTGCCAG-1-Human_colon_16S8001879	65-70	A34 (417C)	65-70	Human_colon_16S8001879	0
AAAGATGGTGCCTGCA-1-Human_colon_16S8001879	65-70	A34 (417C)	65-70	Human_colon_16S8001879	0
AGTGGGATCTAAGCCA-1-Human_colon_16S8000513	20-30	A32 (411C)	25-30	Human_colon_16S8000513	0.913419
CACCACTGTGCAGACA-1-Human_colon_16S8001879	65-70	A34 (417C)	65-70	Human_colon_16S8001879	0
CTAGAGTTCAAGCCTA-1-Human_colon_16S8001879	65-70	A34 (417C)	65-70	Human_colon_16S8001879	0
GACGTTACATGCCCGA-1-Human_colon_16S8001885	65-70	A34 (417C)	65-70	Human_colon_16S8001885	0.722696
CCTAAAGCATGGTCTA-1-Human_colon_16S8001885	65-70	A34 (417C)	65-70	Human_colon_16S8001885	0.496658
TGCCCATTCCCGACTT-1-Human_colon_16S8001879	65-70	A34 (417C)	65-70	Human_colon_16S8001879	0
ACCTTTAGTTCTGAAC-1-Human_colon_16S8001885	65-70	A34 (417C)	65-70	Human_colon_16S8001885	1.23346
CCAGCGATCGTTGCCT-1-Human_colon_16S8001878	65-70	A34 (417C)	65-70	Human_colon_16S8001878	1.54212
TGAGAGGGTCTGCCAG-1-Human_colon_16S8001885	65-70	A34 (417C)	65-70	Human_colon_16S8001885	0
CTGGTCTTCTTGAGGT-1-Human_colon_16S8123911	45-65	A39 (440C)	45-50	Human_colon_16S8123911	0
TTTCCTCAGACAAAGG-1-Human_colon_16S8001879	65-70	A34 (417C)	65-70	Human_colon_16S8001879	0
CGGTTAAAGGAGTCTG-1-Human_colon_16S8000487	65-70	A34 (417C)	65-70	Human_colon_16S8000487	0
AGCTCCTCACGAAAGC-1-Human_colon_16S8001879	65-70	A34 (417C)	65-70	Human_colon_16S8001879	0
[truncated: 17,379 more rows]

## Sheet: Fig 2
A
Jejunum
P-gp
GAPDH
B
Jejunum
mus-y	1.13094	0.835575	0.83379	0.942237	0.902767	1.29015	1.06454	1.17766	0.825497	0.735966	0.668412	1.45906	1.15288	0.980524	1.00006	0.815532	0.97262	1.11808	1.01045	1.08326
mus-o	0.439618	0.402857	0.48951	0.509955	0.618742	1.06781	0.67407	0.449875	0.484601	0.456714	0.387488	0.51814	0.777683	0.692672	0.722571	0.66844	0.649881	0.776784	0.68834	0.908289
C
Jejunum
mus-y	1.25686	0.696617	0.636065	0.268867	1.59065	0.356021	0.263488	1.91238	0.784226	4.88773	0.525772	0.513521	0.337808	0.162501	0.320946	0.347333	1.61609	0.796829	2.35849	0.367816
mus-o	0.169772	0.37623	0.185482	0.498873	0.749169	0.290494	0.014033	0.034202	0.212876	0.048478	0.39513	0.89728	0.409716	0.9395	0.86348	0.038681	0.003567	0.762514	1.27082	0.160735
D
Ileum
P-gp
GAPDH
E
Ileum
mus-y	0.549506	0.501999	0.719901	1.52839	1.34086	0.87022	1.48913	1.03069	0.862186	0.841779	0.689555	1.4531	0.99606	1.12664	0.956814	0.769523	1.29769	0.707856	1.37794	0.890175
mus-o	0.787124	0.488311	0.714789	0.566033	0.785985	0.43567	0.642722	0.555404	0.443604	0.783839	0.463409	0.570521	0.869562	0.66334	1.10179	1.05034	0.685925	0.707943	0.761762	0.794298
F
Ileum
mus-y	0.318706	0.270912	0.497239	0.097664	0.041823	0.163751	0.205138	0.190122	6.63343	1.86803	0.984935	0.535863	0.059203	1.64934	1.82074	0.75297	0.401777	1.12441	2.01319	0.370754
mus-o	0.000754	0.0737	0.358386	0.024312	0.002918	0.254606	0.132308	0.011177	0.115245	0.003038	0.03699	0.626599	1.57831	0.211167	0.184764	1.47768	0.424063	0.070544	0.158139	1.44901
H
Jejunum
mus-y	0.903997	0.984936	0.915369	0.962726	0.851353	0.99704	1.15484	1.18981	1.21315	0.894296	0.943772	1.01208	0.97663
mus-o	0.611931	0.644401	0.65061	0.623846	0.639415	0.581028	0.640838	0.723892	0.68785
J
Ileum
mus-y	0.95975	0.822551	0.898144	1.05295	1.02494	1.06542	1.17999	1.08367	1.03927	0.925572	0.90441	0.858918	1.01046	1.17396
mus-o	0.508962	0.649637	0.684444	0.629317	0.710127	0.716272	0.686812	0.74078	0.78996
K
Caco2
P-gp
GAPDH
L
Caco2
mus-y	1.08826	0.909996	1.00174
mus-m	0.577632	0.716412	0.624485
mus-o	0.41945	0.508825	0.562701
M
Caco2
P-gp
GAPDH
N
Caco2
HY-FW	1.06296	0.927754	1.00928
HO-FW	0.886045	0.828728	0.801922
O
Caco2
HY-FW	0.967197	1.23275	0.947292	0.841994	1.24133	0.76944
HO-FW	0.32576	0.460694	0.555508	0.599521	0.656052	0.555508
Q
Jejunum
P-gp
GAPDH
R
Jejunum
Abx-mus-yy	0.887883	1.14323	0.899366	1.06952	0.604607	1.08621	1.51255	0.796636
Abx-mus-oy	0.548683	0.518565	0.73088	0.719782	0.332256	0.332205	0.559184	0.491461
S
Jejunum
Abx-mus-yy	0.506964	0.184278	0.986203	1.69344	0.763106	1.86601
Abx-mus-oy	0.0847852	0.0165154	0.0836179	0.0656053	0.11502	0.0316853
T
Ileum
P-gp
GAPDH
U
Ileum
Abx-mus-yy	0.832709	1.59216	0.682279	0.892851	0.895247	1.21487	1.15475	0.735132
Abx-mus-oy	0.346252	0.513945	0.358341	0.44679	0.428353	0.588664	0.755069	0.849066
V
Ileum
Abx-mus-yy	1.16813	0.458248	0.519141	1.72214	1.32335	0.808993
Abx-mus-oy	0.0258122	0.165419	0.0120418	0.461435	0.10469	0.065344

## Sheet: Fig 3
C
Human-genus-top30
group	HY	HY	HY	HY	HY	HY	HY	HY	HY	HY	HO	HO	HO	HO	HO	HO	HO	HO	HO
Index	HY1	HY2	HY3	HY4	HY5	HY6	HY7	HY8	HY9	HY10	HO1	HO2	HO3	HO5	HO7	HO8	HO9	HO10	HO11
Clostridium	0.0071334	0.0172805	6.2698e-05	0.00105754	0.0017336	0.00250246	0.00233628	0.00178034	0.00545568	0.00121017	0.000246442	0.000830367	0.000806244	2.47239e-05	0.00172944	0.000300718	0.00094451	0.00216607	0.00260848
Escherichia	4.03497e-05	0.00204202	0.000132094	5.52386e-05	1.3846e-05	8.66775e-05	2.80516e-05	3.2581e-05	4.04193e-05	5.69258e-05	0.000868072	0.000657163	0.000233261	2.15268e-06	0.000936108	0.000516846	0.000123609	9.27792e-05	0.00142749
Odoribacter	0.000423007	0.000198871	0.00042319	2.33448e-05	0.000250783	0.000277124	0.0003741	0.000412639	0.000190945	4.95859e-05	1.54048e-06	4.57949e-05	0.00014778	4.24301e-05	0.000293407	8.25723e-05	0.000144932	0.000200637	6.54853e-05
Dialister	0.000310487	0.000338963	2.35464e-08	0.000238823	7.18274e-05	0.000149808	3.19274e-05	7.93136e-07	7.41389e-05	1.46846e-05	3.36105e-07	4.81362e-07	6.75517e-07	0	0.000943905	0	6.36099e-08	0	1.00664e-06
Parasutterella	0.000450859	3.03433e-05	0.000284738	0.000143235	1.53193e-06	0.000289948	0.000153571	7.07603e-06	8.57745e-05	9.70584e-05	2.98552e-06	1.69808e-06	9.2327e-06	2.43299e-08	1.65912e-06	2.20162e-07	2.60477e-07	0.000103967	6.3212e-07
Salmonella	1.68916e-05	0.000146962	1.26971e-05	1.35256e-05	1.29789e-05	4.98893e-05	1.54858e-05	3.58218e-05	5.45412e-06	1.72489e-05	0.000285393	0.000260235	4.4216e-05	2.50968e-05	0.000222611	5.01741e-05	3.41849e-05	3.47607e-05	0.000117384
Coprobacillus	2.88312e-05	0.000101071	2.06014e-06	0.000110204	2.85922e-05	1.48044e-05	1.19971e-05	3.24026e-05	1.30116e-05	1.3637e-05	1.44663e-05	5.67859e-06	2.46162e-05	5.89844e-07	8.52204e-06	1.99086e-05	1.24095e-05	3.182e-06	7.43431e-06
Azospirillum	9.8255e-07	0.000376074	2.61493e-07	6.90238e-07	8.70737e-06	4.78533e-08	1.25876e-06	0	8.79193e-07	6.77288e-07	2.8763e-08	3.01166e-08	0	0	2.9673e-08	0	0	1.2756e-07	1.52361e-06
Tannerella	1.96478e-05	9.59431e-05	1.36439e-06	1.51065e-05	1.68157e-06	1.41917e-06	2.36467e-06	4.25936e-05	1.60752e-05	1.19341e-07	0	6.21579e-08	1.21357e-06	6.92231e-08	6.39416e-06	0	2.72227e-06	8.75442e-07	2.6413e-07
Citrobacter	3.53169e-06	1.08707e-05	4.56795e-07	2.71558e-07	1.70564e-06	5.29177e-06	1.08883e-06	7.34106e-06	2.44597e-07	2.92486e-06	6.39549e-05	1.12284e-05	9.55722e-06	9.09028e-08	1.21815e-05	4.23412e-06	1.73815e-06	1.03158e-05	2.13773e-05
Bacillus	5.69642e-05	2.96117e-05	0	2.45951e-06	3.23146e-06	2.43865e-06	6.13903e-06	4.19824e-06	2.19464e-06	1.25411e-06	0	0	1.07367e-07	0	2.02055e-06	0	7.21355e-08	2.28882e-07	6.43107e-07
Morganella	6.4979e-07	4.63504e-06	6.33714e-07	5.31814e-07	1.15181e-06	4.07776e-06	4.0675e-07	6.16376e-06	7.68673e-08	1.85092e-06	2.78831e-05	1.07664e-05	6.05282e-06	0	8.73584e-06	4.00432e-06	1.94858e-06	6.55708e-06	1.25256e-05
Paenibacillus	9.86235e-06	5.34074e-05	1.06692e-06	1.56978e-07	7.21977e-06	1.63634e-06	5.04262e-07	1.68128e-07	9.12004e-07	1.1521e-06	3.89538e-08	0	5.04921e-07	0	2.75783e-07	0	3.14395e-07	0	2.76786e-08
Leclercia	6.51647e-07	5.07043e-06	1.12459e-06	1.12875e-07	1.12301e-06	4.00286e-06	6.94961e-07	3.58143e-06	1.42753e-07	1.32756e-06	1.7352e-05	4.44328e-06	6.55265e-06	0	8.83291e-06	3.69431e-06	6.72062e-07	5.5352e-06	1.22015e-05
Mediterranea	3.81142e-05	5.78257e-06	2.23212e-06	4.22526e-08	3.3571e-07	9.39535e-07	1.98115e-05	9.33359e-07	7.00462e-07	1.41985e-07	0	1.95678e-08	2.66839e-07	6.63542e-08	1.54236e-07	1.79597e-07	4.06389e-07	2.2792e-07	2.19061e-08
Chlamydia	9.83362e-06	1.06807e-05	3.0572e-06	4.1146e-07	9.39757e-06	1.79939e-06	9.11449e-07	1.38377e-06	1.9775e-06	5.62091e-06	3.63584e-07	1.73885e-06	2.32226e-06	0	2.6484e-06	1.67088e-07	3.38745e-06	4.69476e-07	0
Acidaminococcus	9.26893e-06	2.20021e-05	0	2.09304e-06	7.44289e-07	1.77912e-06	2.5834e-07	1.05342e-07	9.40411e-07	1.58015e-07	0	0	2.26341e-07	0	4.40652e-06	0	9.00945e-08	1.28619e-07	6.79906e-08
Ruminobacter	2.66318e-07	3.87581e-05	0	0	0	0	0	0	3.93803e-08	3.26984e-08	0	0	0	0	0	0	0	0	0
Superficieibacter	1.20139e-07	1.37937e-06	1.62731e-07	7.02332e-08	9.98234e-08	5.11597e-07	1.88009e-07	1.0437e-06	0	2.3601e-07	5.48989e-06	2.30934e-06	1.6377e-06	0	2.78807e-06	1.16427e-06	2.57337e-07	1.30877e-06	5.4255e-06
Candidatus_Galacturonibacter	7.59226e-06	1.70045e-06	0	3.1397e-07	3.79473e-06	0	8.08024e-06	0	0	4.73709e-07	0	0	0	0	0	0	3.16052e-08	0	0
Pantoea	1.28432e-05	0	0	1.05765e-06	0	0	1.77352e-06	0	0	5.2266e-08	0	0	0	0	0	0	0	0	0
Thioclava	8.87241e-08	1.30478e-05	0	0	0	2.65137e-08	0	0	6.99711e-08	0	0	0	0	0	0	0	0	0	0
Haloimpatiens	1.71908e-06	7.29468e-06	0	0	5.12792e-08	4.14958e-08	3.15096e-06	0	0	7.60871e-07	0	0	1.06993e-07	0	0	0	0	0	0
Lysinibacillus	1.13713e-06	9.33504e-06	0	0	5.75904e-08	4.66029e-08	1.3016e-07	0	1.01042e-06	0	0	0	0	0	0	0	0	0	0
Schaedlerella	1.92434e-06	8.69734e-07	0	0	7.74492e-07	3.13365e-07	1.53162e-06	4.37713e-07	1.24048e-06	0	0	0	0	0	3.10799e-07	0	0	0	1.10166e-06
Acetatifactor	3.33612e-06	2.12267e-06	0	0	3.66998e-08	6.12379e-07	5.33893e-07	6.95884e-07	3.07807e-07	4.05285e-07	0	0	0	0	0	0	0	7.59733e-08	0
Helicobacter	0	6.94436e-06	2.40659e-07	0	7.02982e-08	2.27545e-07	1.58881e-07	0	0	6.23265e-08	8.28454e-08	0	0	0	0	0	0	0	0
Mycoplasma	6.26949e-07	2.27903e-06	1.23129e-06	3.49612e-07	0	2.14456e-07	0	3.93167e-07	2.8298e-07	2.93707e-07	0	8.41075e-07	6.79358e-08	0	6.38101e-08	0	1.28099e-07	1.37155e-07	0
Limosilactobacillus	8.59229e-07	3.7849e-06	0	0	2.49559e-07	0	3.04543e-07	6.2819e-08	4.25881e-07	4.04902e-07	0	0	1.8565e-07	0	1.74044e-07	0	1.38298e-07	0	0
Acutalibacter	1.6207e-06	2.90612e-06	0	0	4.5931e-08	3.7168e-08	3.11426e-07	2.72564e-07	5.22497e-08	5.91409e-07	0	0	0	0	1.76946e-07	0	0	0	1.00526e-07
D
Human-Metagenomics-genus
group	HY	HY	HY	HY	HY	HY	HY	HY	HY	HY	HO	HO	HO	HO	HO	HO	HO	HO	HO
Index	HY1	HY2	HY3	HY4	HY5	HY6	HY7	HY8	HY9	HY10	HO1	HO2	HO3	HO5	HO7	HO8	HO9	HO10	HO11
Odoribacter	0.000423007	0.000198871	0.00042319	2.33448e-05	0.000250783	0.000277124	0.0003741	0.000412639	0.000190945	4.95859e-05	1.54048e-06	4.57949e-05	0.00014778	4.24301e-05	0.000293407	8.25723e-05	0.000144932	0.000200637	6.54853e-05
G
mice-genus-top33 p<0.01
Group	mus-y	mus-y	mus-y	mus-y	mus-y	mus-y	mus-y	mus-y	mus-y	mus-y	mus-o	mus-o	mus-o	mus-o	mus-o	mus-o	mus-o	mus-o	mus-o	mus-o
ASV_ID	mus-y1	mus-y2	mus-y3	mus-y4	mus-y5	mus-y6	mus-y7	mus-y8	mus-y9	mus-y10	mus-o1	mus-o2	mus-o3	mus-o4	mus-o5	mus-o6	mus-o7	mus-o8	mus-o9	mus-o10
Bacteroides	0.0150455	0.0268882	0.0321613	0.0420671	0.022682	0.0179332	0.0228871	0.0998715	0.0120831	0.0280038	0.0752984	0.0637201	0.128366	0.0532912	0.0851522	0.165484	0.140472	0.0636735	0.0475278	0.0414377
Muribaculum	0.0156288	0.0400514	0.0252968	0.0185095	0.0162951	0.0218072	0.0185166	0.013727	0.0267795	0.0194864	0.0107831	0.00678769	0.00566485	0.00681774	0.00586871	0.00507586	0.00595661	0.00824493	0.00968249	0.0112035
Prevotellaceae_UCG-001	0.0234067	0.0246676	0.0175171	0.0161149	0.00565836	0.0322233	0.0398779	0.007827	0.00670134	0.0466309	0	0	0	0	0	5.46e-05	0	0	0	0
Odoribacter	0.0216324	0.0201461	0.0214578	0.0162444	0.00721259	0.0065165	0.00165511	0.0130846	0.00807265	0.0225193	0	0	0	0	0	0	0	0	0	0
Parasutterella	0.000850712	0.00551141	0.00676277	0.00734557	0.00558551	0.0159321	0.0186459	0.0219346	0.0368444	0.0171612	0.000261725	0	0.000306962	0.000490485	0.00022357	0.000191027	0	0.000102741	0	0
Alloprevotella	0.00456954	0.00765176	0.007856	0.00491862	0.00915537	0.0279645	0.0455157	0.00347338	0.00445031	0.00644493	0	0	0	0	0	0	0	0	0	0
Parabacteroides	0.000947936	0.00187281	0.000889838	0.00177976	0.000922823	0.00323259	0.00488776	0.0898796	0.00199229	0.00310873	0.00020938	0	0.00039068	0.000196194	0	0.000272896	0.000409858	0.000565073	0.000540647	0.000276252
Helicobacter	0.0108648	0.0119325	0.00620344	0.00750736	0.0150566	0.0101083	0.0175597	0.00525765	0.00217341	0.00394278	0	0	0	0	0	0	0	0	0	0
Mucispirillum	0.0148753	0.000829387	0.00284748	0.0154678	0.00849968	0.00179589	0.0040602	0.00275967	0	0.00801193	0	0	0	0	0	0	0	0	0	0
Rikenellaceae_RC9_gut_group	0.00123961	0.00214035	0.00287291	0.000323593	0.00310846	0.00120581	0.0013965	0.00168911	0.0110482	0.0216095	0	0	0	0	0	0	0	0	0	0
Coriobacteriaceae_UCG-002	0	0.000829387	0.00167798	0.00527457	0.00267133	0.00356611	0.000749974	0.00102298	0.00533002	0.00485265	0	0	0	0	0	0	0	0.000410962	0.000638946	0.000828755
Bilophila	0.00301395	0.000695615	0.00162713	0.00618063	0.00364272	0.00148802	0.000827558	0.00747014	0	0.000707678	0	0	0	0.000147145	0	0.000109158	0	0	0	0
Clostridium_sensu_stricto_1	0	0	0	0	0	0	0	0	0.000155243	0	0.00227701	0.0032623	0.00212083	0.00213361	0.00220775	0.000463923	0.00207662	0.00331338	0.0033176	0.00423586
Desulfovibrio	9.72e-05	0	0	0	0.000194278	0.000872287	0.000206889	0.000166532	0	0.00017692	0.000732831	0.00115759	0.000558114	0.00117716	0.000475086	0.000109158	0.00117493	0.00308222	0.00528359	0.00736671
Turicibacter	0	0	0	0	0	0	0	0	0	0	0.000575796	0.000999737	0	0.000833824	0.000503032	5.46e-05	0.000601126	0.0032877	0.0040057	0.00592406
Romboutsia	0	0	0	0	0	0	0	0	0	0	0.00138714	0.00192055	0.000892982	0.0015205	0.0018724	0.000736819	0.000819717	0.0019007	0.00164652	0.00178029
RF39	0.000194448	0	0.000406783	0	4.86e-05	5.13e-05	0	0.000166532	0.000258739	0.000101097	0.00112542	0.000447251	0.00108832	0.000686678	0.000978118	0.00193756	0.00142084	0.00110446	0.00260494	0.0016882
Dubosiella	0	0.000428071	0.000991534	0.000194156	0.000801399	0.00436144	0.00385331	0.00230766	0.000129369	0	0	0	0	0	0	0	0	0	0	0
Erysipelatoclostridium	0.000413203	0.000802633	0.0012712	0.00135909	0.00060712	0.000538765	0.000982725	0.00154637	0.00250977	0.00252742	0	0.000131544	0	0	0	0	0	0.000128426	4.91e-05	0
Faecalibacterium	0.00379175	0.00412018	0.00444919	0.00165033	0.00296275	0.00441275	0.00214648	0.00237903	0.00222515	0.00171865	0.00235553	0.00115759	0.00142319	0.002526	0.00128553	0.00163738	0.00109296	0.00115583	0.00140077	0.00128917
Prevotellaceae_NK3B31_group	0.00306256	0.00342457	0.0060509	0.000194156	0.00114139	0.000179588	0.000258612	0.00092782	0	0.00136481	0.000130863	0	0	0	0	0	0	0	9.83e-05	0
Ruminococcus	0.000996549	0	0.00185595	0.00155325	4.86e-05	0.000179588	0.000258612	0	0.000103496	0.000556033	0.000183208	0	0	0	0	0	0	0	0	0
Erysipelatoclostridiaceae	0	0	0	0	0	0	0	0	0	0	0.000837521	0.000157853	8.37e-05	0.00046596	0.000195624	8.19e-05	0	0.000231166	0	0
Tuzzerella	0.000437509	0	0.000330511	0	0.000242848	0	0.000103445	0.00183185	0	0.000252742	0	0	0	0	0	0	0	0	0	0
Candidatus_Arthromitus	0.000218755	0.000802633	0.000254239	0	0.000194278	0	0	0	7.76e-05	0.000101097	0	0	0	0	0	0	0	0	0	0
Christensenellaceae_R-7_group	0.000194448	0	0	0	0.000218563	0.00028221	0.000206889	9.52e-05	0	0.000227468	0	0	0	0	0	0	0	0	0	0
Clostridia_UCG-014	0.0637791	0.00470878	0.0201358	0.00598647	0.00626548	0.00418185	0.00550843	0.0102536	0.00307899	0.0409948	0.0645676	0.0570376	0.0520441	0.0708015	0.064444	0.118628	0.103558	0.0409935	0.0151627	0.021916
[Eubacterium]_coprostanoligenes_group	0.000607652	0.00090965	0.00203392	0.000582468	0.000437127	0.00107753	0.000982725	0.000808869	0.000879712	0.00141536	0.000523451	0.000762957	0.001479	9.81e-05	0.000754548	0.000327475	0	0	4.91e-05	0
Lachnospiraceae_FCS020_group	0.00155559	0.00109693	0.000483055	0.00394784	0.00104425	0	5.17e-05	0.00223629	0.000776217	0	0.000235553	0	0	0	0	0.000272896	0	0	0.000466922	0
Acinetobacter	0.000729182	0.00112369	0.000508479	0.000258875	0	0	0	0	0	0.000151645	0	0	0	0	0	0	0	0	0	0
[Eubacterium]_siraeum_group	0.00340285	0.0012307	0	0.000711905	0.00148137	0.000128277	0	0.00123709	0.000284613	0.00108679	0.00455402	0.00547224	0.00117204	0.0135864	0.00134142	0.000791398	0.00341549	0.00755143	0.00132704	0.0011357
Acetatifactor	0.00114239	0	0.00083899	0.00119729	0.00126281	0	0.000749974	0.000737498	0	0	0	0	0	0	0	0	0	0	2.46e-05	0
Negativibacillus	0.000340285	0	0.000432207	0.00158561	0.00109282	0.000205244	0	0.00088024	0	0	0	0	0	0	0	0	0	0	0	0
H
mice-16s-genus
Group	mus-y	mus-y	mus-y	mus-y	mus-y	mus-y	mus-y	mus-y	mus-y	mus-y	mus-o	mus-o	mus-o	mus-o	mus-o	mus-o	mus-o	mus-o	mus-o	mus-o
ASV_ID	mus-y1	mus-y2	mus-y3	mus-y4	mus-y5	mus-y6	mus-y7	mus-y8	mus-y9	mus-y10	mus-o1	mus-o2	mus-o3	mus-o4	mus-o5	mus-o6	mus-o7	mus-o8	mus-o9	mus-o10
Odoribacter	0.0216324	0.0201461	0.0214578	0.0162444	0.00721259	0.0065165	0.00165511	0.0130846	0.00807265	0.0225193	0	0	0	0	0	0	0	0	0	0
I
Human-species.top30.heatmap
group	HY	HY	HY	HY	HY	HY	HY	HY	HY	HY	HO	HO	HO	HO	HO	HO	HO	HO	HO
sample	HY1	HY2	HY3	HY4	HY5	HY6	HY7	HY8	HY9	HY10	HO1	HO2	HO3	HO5	HO7	HO8	HO9	HO10	HO11
Lachnospiraceae_bacterium	0.00332072	0.0015834	1.41235e-05	8.12691e-05	0.000320933	0.000616803	0.000872482	0.000726852	0.000455655	0.000495325	4.28474e-05	0.000242329	0.000177085	9.42338e-06	0.000533238	3.71394e-05	0.000206733	0.000357906	0.000391227
Clostridium_sp._TM06-18	0.000642675	0.00393947	6.88015e-06	0.0002689	5.89332e-05	0.000147293	0.000151475	0.000191615	0.00151852	0.000107908	4.49893e-05	7.92948e-05	0.000104932	5.38058e-06	5.2647e-05	1.03973e-05	7.39399e-05	4.08774e-05	0.000546292
Escherichia_coli	3.66031e-05	0.00194859	0.000118455	5.07633e-05	1.28599e-05	7.66864e-05	2.44017e-05	3.06986e-05	3.75942e-05	5.21774e-05	0.000845035	0.000599971	0.000213836	2.09496e-06	0.000819677	0.000464293	0.000108706	8.34495e-05	0.00120001
Clostridium_sp._AF27-2AA	0.000485107	0.00271885	5.49821e-06	4.75401e-05	4.12934e-05	0.000405695	8.65283e-05	0.000128784	0.000204404	0.000119898	2.11759e-05	4.98528e-05	1.85715e-05	3.95928e-07	5.50686e-05	3.6531e-06	7.45809e-05	8.45054e-05	0.00013339
Clostridium_sp._CAG:7	0.000274134	0.00163831	2.64991e-06	0.000110574	2.02029e-05	5.78599e-05	5.45833e-05	7.28051e-05	0.000648797	2.95566e-05	4.99918e-06	1.88391e-05	2.75024e-05	3.52956e-07	1.26807e-05	2.70467e-06	1.79491e-05	1.11115e-05	0.000210954
Clostridium_sp._OM04-12AA	0.000266741	0.00154843	2.09243e-06	0.000110647	2.37481e-05	6.68398e-05	6.0134e-05	7.73011e-05	0.000618728	3.49866e-05	1.38945e-05	2.451e-05	3.42171e-05	2.94837e-06	1.93027e-05	2.23503e-06	2.80149e-05	1.67453e-05	0.000201753
Odoribacter_splanchnicus	0.00034181	0.000134125	0.000419724	1.81769e-05	0.000239077	0.000246187	0.000336484	0.000371788	0.000147134	4.66282e-05	1.49354e-06	3.32134e-05	7.2908e-05	2.02389e-05	0.000276242	7.16672e-05	0.000121589	0.00015892	5.76153e-05
Bacilli_bacterium	0.000106666	0.000322538	0.0001201	2.8556e-06	2.65653e-05	0.000674894	0.00143859	3.0636e-05	0.000259184	4.71288e-05	4.61481e-06	2.26083e-06	6.8167e-06	0	4.00538e-06	1.2176e-05	4.48847e-06	1.52837e-05	6.02552e-06
Proteobacteria_bacterium_CAG:139	0.000604062	3.82566e-07	0.000513006	0.000333654	4.45908e-06	0.000707873	0.000270806	5.82182e-07	0.000140133	0.000235205	5.84348e-06	4.53557e-07	1.30514e-05	3.14007e-07	1.19839e-06	2.66267e-07	3.46644e-07	0.000227964	4.58895e-07
Eubacterium_sp._CAG:180	4.32357e-05	6.94236e-05	0	0	1.70828e-07	4.01217e-08	7.84408e-07	6.71795e-07	3.1366e-05	8.80112e-08	2.34695e-06	0.000660508	0.00191219	5.72639e-07	0.000185652	8.68951e-07	2.0029e-06	2.44737e-06	8.25847e-06
Sutterellaceae_bacterium	0.000501488	4.745e-05	0.000456896	0.00027741	2.71796e-06	0.000580106	0.000255155	1.78587e-05	0.000121113	0.000199565	4.66699e-06	6.63909e-06	1.57431e-05	3.54418e-07	1.24463e-06	1.36429e-07	8.1289e-07	0.000189992	3.38523e-07
Bacteroides_intestinalis	0.000112541	0.000102072	9.55546e-05	0.000210172	0.000133141	0.000126366	5.36533e-05	7.14006e-05	0.000194651	0.000146433	1.72871e-07	0.00026146	6.6469e-05	9.59338e-05	5.38502e-05	1.18735e-05	4.2253e-05	2.52327e-05	7.27775e-05
Ruminococcus_callidus	0.000868013	0.000170514	3.6512e-07	4.44877e-07	1.72152e-05	2.96864e-05	3.65457e-05	7.03201e-05	0.00011766	6.24857e-05	3.15727e-07	1.31466e-05	6.46531e-05	1.51342e-07	8.79057e-05	6.21937e-08	1.68682e-05	1.14441e-07	2.71247e-05
Parasutterella_excrementihominis	0.000344329	2.52009e-05	0.000267335	0.000120971	1.386e-06	0.000243403	0.00013101	3.08271e-06	8.00809e-05	7.79143e-05	2.57638e-06	1.69808e-06	7.66769e-06	2.43299e-08	1.54071e-06	2.20162e-07	8.58928e-08	9.31274e-05	6.3212e-07
Salmonella_enterica	1.68916e-05	0.000146962	1.26971e-05	1.35256e-05	1.29789e-05	4.98893e-05	1.54858e-05	3.58218e-05	5.45412e-06	1.72489e-05	0.000285393	0.000260235	4.4216e-05	2.50968e-05	0.000222611	5.01741e-05	3.41849e-05	3.47607e-05	0.000117384
Bacteroides_plebeius_CAG:211	0.00101605	9.84701e-08	3.16985e-07	0.000238026	2.19009e-07	1.27146e-06	5.45196e-07	3.83997e-07	4.05797e-08	8.77725e-08	7.04093e-08	1.27742e-07	5.89026e-08	4.36526e-08	4.14871e-05	3.17806e-07	0	4.87249e-08	0
Ruminococcus_bicirculans	0.000250119	0.000186336	3.72967e-07	9.5031e-07	2.01337e-05	4.83225e-05	0.000225583	0.000193993	0.000134573	6.08485e-05	1.38768e-07	4.55921e-05	5.6832e-07	0	9.21353e-05	5.37354e-08	1.10076e-05	3.32909e-08	1.83714e-05
CrAssphage_ZA	1.06491e-06	0.00010537	0	2.93151e-07	4.23538e-07	0.000317562	0.00063902	8.52195e-06	8.03493e-05	1.97656e-05	5.61237e-07	0	0	0	5.13112e-07	0	0	1.11939e-06	0
Eubacterium_siraeum_CAG:80	0.000836296	5.31108e-07	8.76996e-08	4.49573e-06	0.000179395	6.29011e-07	1.04966e-06	6.31792e-07	1.65191e-06	3.56113e-06	1.09242e-07	2.17154e-07	9.1937e-08	9.21898e-08	6.18245e-07	2.11906e-07	8.79328e-07	4.64029e-08	0.000110786
Dialister_hominis	0.00010343	0.000143227	0	9.40115e-05	2.59559e-05	5.27878e-05	1.3442e-05	3.96209e-07	2.89317e-05	1.57661e-06	1.38473e-07	4.17e-08	6.37134e-07	0	0.000387481	0	2.70564e-08	0	4.51699e-07
Dialister_sp._CAG:357	0.000107857	0.000104783	2.35464e-08	9.09319e-05	2.64977e-05	6.06352e-05	1.13382e-05	1.48391e-07	3.10845e-05	1.84064e-06	8.54991e-08	1.21439e-07	0	0	0.000380763	0	3.65535e-08	0	4.20389e-07
Ruminococcus_sp._AF18-29	0.00016916	0.000133798	6.94391e-08	1.00259e-06	1.30985e-05	2.77606e-05	0.000129849	0.000110499	7.41494e-05	3.67901e-05	2.02037e-07	2.45309e-05	1.42844e-06	4.00266e-08	5.50944e-05	2.11238e-06	1.0964e-05	8.31908e-07	2.16158e-05
Ruminococcus_sp._AM43-6	0.000172805	0.000108313	7.43133e-08	4.77943e-07	1.30908e-05	2.6288e-05	0.00012712	0.00011219	7.23613e-05	3.36272e-05	0	2.67221e-05	5.06207e-08	0	5.10079e-05	5.02078e-08	6.44448e-06	0	1.07727e-05
Ruminococcus_sp._AF25-19	0.000149327	0.000102335	3.67802e-08	3.48399e-07	9.72738e-06	2.20838e-05	0.000101181	9.57571e-05	5.84561e-05	2.70777e-05	8.04379e-08	2.14634e-05	1.33896e-07	0	5.4099e-05	0	4.13635e-06	4.9982e-08	1.08123e-05
Ruminococcus_sp._AF21-11	0.000133323	9.70545e-05	7.23863e-08	4.61196e-07	9.4291e-06	2.19343e-05	0.000114983	9.62639e-05	6.43749e-05	3.16824e-05	7.10601e-08	2.39512e-05	9.09928e-08	0	4.34886e-05	0	5.96804e-06	8.00025e-07	9.61228e-06
Clostridium_sp._AM33-3	5.05304e-05	0.000300448	6.36834e-07	8.31254e-06	9.67335e-06	4.56378e-05	2.14476e-05	2.63484e-05	4.90292e-05	2.37888e-05	7.65676e-06	4.16519e-06	3.88354e-06	1.54571e-07	1.29258e-05	1.3195e-06	1.71695e-05	1.20809e-05	2.23483e-05
Escherichia_albertii	3.49985e-06	8.80977e-05	1.2822e-05	3.99963e-06	9.04699e-07	9.39333e-06	3.64994e-06	1.80101e-06	2.82502e-06	3.87705e-06	2.19226e-05	5.24254e-05	1.83721e-05	5.77156e-08	0.000108218	4.75083e-05	1.39531e-05	9.16124e-06	0.000212357
Eubacterium_sp._CAG:274	6.61664e-05	0.000298545	1.78804e-05	5.63827e-06	4.12896e-07	4.44363e-07	3.6207e-05	3.70976e-07	0.000138055	6.32893e-06	5.56631e-08	3.38953e-06	2.90199e-07	1.2773e-07	2.42432e-07	2.87865e-07	2.56652e-07	5.01199e-07	1.67331e-05
Clostridiales_bacterium_41_12_two_minus	0.000265305	7.18501e-05	2.28256e-07	2.61084e-06	7.14165e-06	2.88083e-05	4.07171e-05	5.39769e-05	1.41948e-05	2.44869e-05	8.13436e-07	3.85471e-06	5.94647e-06	1.08606e-07	1.72501e-05	4.06704e-07	5.12679e-06	2.184e-05	1.41725e-05
Ruminococcus_sp._AF37-20	0.000113384	7.90129e-05	4.69418e-08	4.97679e-07	8.93306e-06	1.89491e-05	0.000102345	9.35517e-05	5.93639e-05	2.75635e-05	5.49828e-08	2.01817e-05	2.68414e-07	0	3.9831e-05	0	5.72191e-06	0	8.2942e-06
J
Human-Metagenomics-species
group	HY	HY	HY	HY	HY	HY	HY	HY	HY	HY	HO	HO	HO	HO	HO	HO	HO	HO	HO
sample	HY1	HY2	HY3	HY4	HY5	HY6	HY7	HY8	HY9	HY10	HO1	HO2	HO3	HO5	HO7	HO8	HO9	HO10	HO11
Odoribacter_splanchnicus	0.00034181	0.000134125	0.000419724	1.81769e-05	0.000239077	0.000246187	0.000336484	0.000371788	0.000147134	4.66282e-05	1.49354e-06	3.32134e-05	7.2908e-05	2.02389e-05	0.000276242	7.16672e-05	0.000121589	0.00015892	5.76153e-05
K
mice-species.top35.heatmap
group	mus-y	mus-y	mus-y	mus-y	mus-y	mus-y	mus-y	mus-y	mus-y	mus-y	mus-o	mus-o	mus-o	mus-o	mus-o	mus-o	mus-o	mus-o	mus-o	mus-o
ASV_ID	mus-y1	mus-y2	mus-y3	mus-y4	mus-y5	mus-y6	mus-y7	mus-y8	mus-y9	mus-y10	mus-o1	mus-o2	mus-o3	mus-o4	mus-o5	mus-o6	mus-o7	mus-o8	mus-o9	mus-o10
uncultured_bacterium_g__Muribaculaceae	0.223203	0.402333	0.280121	0.244798	0.2793	0.496613	0.499716	0.269972	0.691066	0.410479	0.218907	0.189266	0.205944	0.166642	0.215745	0.255676	0.192743	0.18162	0.159884	0.153442
uncultured_Bacteroidales_g__Muribaculaceae	0.0623207	0.0877277	0.0619582	0.0532311	0.0489825	0.0916158	0.0836609	0.114621	0.0564827	0.0518374	0.416222	0.471586	0.381666	0.436875	0.433027	0.248881	0.364856	0.382683	0.228743	0.300009
Bacteroides_acidifaciens_g__Bacteroides	0.00675709	0.0202799	0.0184832	0.0305472	0.0146437	0.00992868	0.0160339	0.0565495	0.00501953	0.0195875	0.0709276	0.061326	0.125017	0.0503237	0.0833916	0.163055	0.13569	0.0592813	0.0424408	0.0397188
unidentified_g__Muribaculaceae	0.00952798	0.00797282	0.0470851	0.0374721	0.0329059	0.0261686	0.0124909	0.0176048	0.0255634	0.022393	0.00528685	0.00794528	0.0139807	0.00686678	0.0106755	0.0119801	0.00945407	0.0111987	0.00668436	0.00752018
uncultured_bacterium_g__Muribaculum	0.0156288	0.0400514	0.0252968	0.0185095	0.016198	0.0218072	0.0184649	0.013727	0.0267277	0.0194864	0.0103643	0.00678769	0.00566485	0.00681774	0.00581282	0.00507587	0.00510957	0.00824493	0.00968249	0.010651
uncultured_bacterium_g__Prevotellaceae_UCG-001	0.0139517	0.0093908	0.00983907	0.00627771	0.00228277	0.0254759	0.0297404	0.007827	0.00670134	0.0466309	0	0	0	0	0	5.45792e-05	0	0	0	0
unidentified_g__Odoribacter	0.021122	0.0201461	0.0207205	0.0157266	0.00721259	0.00538765	0.00111203	0.012252	0.00799503	0.0217864	0	0	0	0	0	0	0	0	0	0
uncultured_Bacteroidales_g__Alloprevotella	0.00456954	0.00765176	0.007856	0.00491862	0.00915537	0.0279645	0.0455157	0.00347338	0.00445031	0.00644493	0	0	0	0	0	0	0	0	0	0
Helicobacter_sp._g__Helicobacter	0.0107919	0.0119325	0.00620344	0.00750736	0.0149352	0.0101083	0.0175597	0.00525765	0.00217341	0.00394278	0	0	0	0	0	0	0	0	0	0
Bacteroides_vulgatus_g__Bacteroides	0.00328132	0.00315702	0.00249155	0.00216807	0.00257419	0.00259121	0.00243095	0.0383499	0.00307899	0.00505485	0.00157035	0.000999737	0.00119994	0.00156955	0	0.00122803	0.00150281	0.00174659	0.00154822	0.0017189
uncultured_bacterium_g__Parasutterella	0.000243061	0.00267544	0.0037119	0.00385076	0.00315703	0.00554159	0.00649116	0.0112528	0.0222515	0.0101097	0	0	0	0.000122621	0	0	0	0.000102741	0	0
uncultured_organism_g__Parasutterella	0.000607652	0.00283597	0.00305087	0.00349481	0.00208849	0.0103905	0.0121548	0.0106818	0.0145929	0.00682404	0.000261725	0	0	0.000367863	0.00022357	0.000191027	0	0	0	0
uncultured_bacterium_g__Mucispirillum	0.0142677	0.000829387	0.00279663	0.0152736	0.00818398	0.00179588	0.0040602	0.00275967	0	0.00801193	0	0	0	0	0	0	0	0	0	0
Bacteroides_caecimuris_g__Bacteroides	0.00218755	0.00131097	0.00755091	0.00847814	0.00422556	0.00366874	0.00328437	0.00216491	0.00214753	0.00128899	0	0	0	0	0	0	0	0	0	0
uncultured_Clostridiales_g__Lachnospiraceae_NK4A136_group	0.00930922	0	0.00160171	0	0.00723687	0.00210375	0.00147409	0.00785079	0.000905586	0.00288126	0	0	0	0	0	0	0	0	0	0
uncultured_Muribaculaceae_g__Muribaculaceae	0.00284381	0.00369211	0.00279663	0.00200628	0.00252562	0.00336087	0.00245681	0.00230766	0.000776217	0.00272962	0	0	0	0	0	0	0	0	0	0
uncultured_bacterium_g__Clostridium_sensu_stricto_1	0	0	0	0	0	0	0	0	0	0	0.00227701	0.0032623	0.00212083	0.00213361	0.00220775	0.000463923	0.00207662	0.00321064	0.00331761	0.00423586
unidentified_g__Lachnospiraceae_NK4A136_group	0.00537164	0.0018193	0.00150001	0.00517749	0.000947108	0.00400226	0.00111203	0	0	0.00386696	0	0	0	0	0	0	0	0	0	0
uncultured_bacterium_g__Turicibacter	0	0	0	0	0	0	0	0	0	0	0.000575796	0.000999737	0	0.000833824	0.000503032	5.45792e-05	0.000601126	0.00321064	0.00395655	0.00592406
uncultured_bacterium_g__Prevotellaceae_NK3B31_group	0.00306256	0.00342457	0.0060509	0.000194156	0.00114139	0.000179588	0.000258612	0.00092782	0	0.00136481	0	0	0	0	0	0	0	0	0	0
uncultured_bacterium_g__Rikenellaceae_RC9_gut_group	0.00123961	0.00214035	0.00287291	0.000323593	0.00310846	0.00120581	0.0013965	0.00168911	0.00046573	0.000884598	0	0	0	0	0	0	0	0	0	0
uncultured_bacterium_g__RF39	0.000194448	0	0.000330511	0	0	0	0	0	0	0	0.00112542	0.000447251	0.00108832	0.000686678	0.000978118	0.00193756	0.00142084	0.00110446	0.00260493	0.00159612
uncultured_Bacteroidales_g__Parabacteroides	0.000486121	0.00136448	0.000381359	0.0010355	0.000437127	0.00264252	0.00385332	0.00109435	0.000879712	0.00116261	0	0	0	0	0	0	0	0	0	0
uncultured_bacterium_g__Dubosiella	0	0.000428071	0.000991534	0.000194156	0.000801399	0.00436143	0.00385332	0.00230766	5.17478e-05	0	0	0	0	0	0	0	0	0	0	0
Lactobacillus_intestinalis_g__Lactobacillus	0.00272228	0.00235439	0.00119493	0.000420671	0.00208849	0.00153933	0	0	0.000284613	0.00131426	0	0	0	0	0	0	0	0	0	0
Romboutsia_ilealis_g__Romboutsia	0	0	0	0	0	0	0	0	0	0	0	0.00107866	0.000892982	0.0015205	0.0011458	0.000736819	0.000819717	0.0019007	0.00164652	0.00178029
Parabacteroides_goldsteinii_g__Parabacteroides	4.86121e-05	0.000267544	0.000101696	0.000420671	0	0.000179588	0.000491362	0.00951611	0	0.000227468	0	0	0	0	0	0	0	0	0	0
Alistipes_inops_g__Alistipes	0.000218755	0.000347807	7.62718e-05	0	0	0.00277079	0.00170684	0.00302136	0.000181117	0.000353839	0	0	0	0	0	0	0	0	0	0
uncultured_bacterium_g__[Eubacterium]_nodatum_group	0.000413203	0.000401316	0.00096611	0.002071	0.00116567	0.00112884	0.00124134	0.000214112	0	0.00048021	0	0	0	0	0	0	0	0	0	0
uncultured_bacterium_g__Erysipelatoclostridium	0.000243061	0.000668861	0.0012712	0.00135909	0.00060712	0	0	0.00123709	0.00173355	0.000783501	0	0	0	0	0	0	0	0	0	0
gut_metagenome_g__uncultured	0.0008021	0.000829387	0.000686446	0	0.000121424	0.00112884	0.00155167	0.0012133	0.000232865	0.000682404	0	0	0.000111623	0	0	0	8.19717e-05	0	0	0
Lactobacillus_reuteri_g__Lactobacillus	0.00143406	0.000615352	0.00122035	0.000647186	0.000947108	0.000718354	0.000284473	0	0.000413982	0.000783501	0	0	0	0	0	0	0	0	0	0
uncultured_bacterium_g__Odoribacter	0.000510427	0	0.000737294	0.000517749	0	0.00112884	0.000543085	0.000832659	7.76217e-05	0.000732953	0	0	0	0	0	0	0	0	0	0
unidentified_g__Ruminococcus	0.000826406	0	0.00150001	0.00155325	4.85696e-05	0	0.000258612	0	0.000103496	0.000556033	0	0	0	0	0	0	0	0	0	0
unidentified_g__UCG-010	0.000170142	0.000401316	0.000203392	0	0.000242848	0.00028221	0.000284473	0	0	0.000101097	0	0	0	0	0	0	0	0	0	0
L
mice-16s-species
group	mus-y	mus-y	mus-y	mus-y	mus-y	mus-y	mus-y	mus-y	mus-y	mus-y	mus-o	mus-o	mus-o	mus-o	mus-o	mus-o	mus-o	mus-o	mus-o	mus-o
ASV_ID	mus-y1	mus-y2	mus-y3	mus-y4	mus-y5	mus-y6	mus-y7	mus-y8	mus-y9	mus-y10	mus-o1	mus-o2	mus-o3	mus-o4	mus-o5	mus-o6	mus-o7	mus-o8	mus-o9	mus-o10
unidentified_g__Odoribacter	0.021122	0.0201461	0.0207205	0.0157266	0.00721259	0.00538765	0.00111203	0.012252	0.00799503	0.0217864	0	0	0	0	0	0	0	0	0	0
uncultured_bacterium_g__Odoribacter	0.000510427	0	0.000737294	0.000517749	0	0.00112884	0.000543085	0.000832659	7.76217e-05	0.000732953	0	0	0	0	0	0	0	0	0	0

## Sheet: Fig 4
B
Jejunum
P-gp
GAPDH
C
Jejunum
Abx-Control	0.868586	1.03565	1.28398	0.921502	0.89029	0.623064	0.53383	1.29952	1.5773	0.966287
Abx-OS	1.10858	1.19052	1.55362	1.06429	3.07649	4.07113	4.22959
D
Jejunum
Abx-Control	1.29308	1.89317	0.206489	0.615917	1.45143	0.539916
Abx-OS	1.77048	3.20607	1.96447	3.73422	1.8628	1.89317
E
Ileum
P-gp
GAPDH
F
Ileum
Abx-Control	0.216875	1.27764	0.96691	0.557537	1.98104	1.35959	0.57392	1.1027	1.24577	0.718023
Abx-OS	1.72705	2.99002	2.28697	2.4728	2.62406	2.67102	2.13808
G
Ileum
Abx-Control	0.456975	1.32579	0.75971	0.968297	1.21155	1.27767
Abx-OS	2.1192	2.32977	2.69482	2.07559	2.62113	1.8279
K
Human-Metagenomics
	HY										HO
COG1089-GMDS	14.9243	12.4804	12.9583	22.0205	15.8708	16.6302	8.93144	9.93032	16.3786	17.9012	16.1726	5.56511	8.3687	8.23773	9.87835	14.5227	8.62766	12.1085	6.15156
K01711-GMDS	14.9243	12.4804	13.1919	22.0205	15.8708	16.6403	8.96427	9.93032	16.3963	17.9012	16.1726	5.58389	8.36967	8.23773	9.87835	14.5227	8.62766	12.1773	6.15156
K02377-TSTA3	13.2194	11.8538	16.893	22.5971	16.5012	14.7285	7.5416	10.5559	13.2666	19.7085	14.0157	5.80195	7.7059	8.38681	9.22801	18.032	8.33243	13.3302	6.74749
L
mice-16s
	mus-y										mus-o
COG1089-GMDS	12982.9	12021	12402	10485.2	14229.2	11545.2	12558	25416	10031.5	12509.4	10756	10336.1	11772.3	10133.4	10433.9	12229.3	11473.4	10331.4	10988.5	8515.41
K01711-GMDS	12775.9	11991	12228	10434.2	14109.2	11513.2	12513	25355	10024.5	12421.4	10586	10185.1	11757.3	9904.35	10301.9	12186.3	11398.4	10233.4	11053.5	8510.41
K02377-TSTA3	12651.3	11982.9	11999.3	10354.8	14148.2	11383.4	12344.5	21989	9940.97	12188.7	10558.3	10149.6	11807	9848.75	10272.6	12149.7	11427.2	10247.6	11227.2	8494.74
M
Caco2
P-gp
GAPDH
N
Caco2
Control	0.595572	1.05029	1.35414
GDP-L-fucose	2.73298	2.49447	1.64562
P
Jejunum
P-gp
GAPDH
Q
Jejunum
Control	0.760312	0.833052	0.898507	1.24771	1.26042	1.00182	0.843835	0.82397	1.379	0.951381
GDP-L-fucose	2.65008	2.02283	2.01878	0.673726	0.655294	3.17511	4.0653	4.06154	3.69082	3.28384
R
Jejunum
Control	1.29308	1.89317	0.206489	0.615917	1.45143	0.539916
GDP-L-fucose	4.82593	1.6481	1.69444	3.86591	1.74208	2.42134
S
Ileum
P-gp
GAPDH
T
Ileum
Control	0.841542	1.03484	0.965792	0.796146	1.36168	1.31939	0.870818	0.961838	0.978056	0.869896
GDP-L-fucose	1.94943	7.99707	2.13985	3.19732	2.42481	1.64162	2.31783	1.83197	1.26878	1.51497
U
Ileum
Control	0.456975	1.32579	0.75971	0.968297	1.21155	1.27767
GDP-L-fucose	2.25041	2.17375	6.10583	2.47116	3.77163	1.84061

## Sheet: Fig 5
C
Jejunum
P-gp
GAPDH
D
Jejunum
Abx-Control	1.62013	0.685389	0.694486	0.934969	1.13152	0.933507
Abx-EC	0.958601	1.10444	1.26558	1.69695	0.803458	0.728138
Abx-EGW	1.83449	2.96824	2.88889	1.90948	3.09957	1.60471
E
Jejunum
Abx-Control	0.185078	1.09834	0.718279	1.68478	1.6923	0.62123
Abx-EC	0.813646	0.582521	0.423281	2.65837	2.06418	0.826213
Abx-EGW	2.70294	4.06275	9.72818	1.98104	4.32057	3.29019
F
Ileum
P-gp
GAPDH
G
Ileum
Abx-Control	1.1731	1.01559	0.811305	1.1536	1.21678	0.62962
Abx-EC	0.79915	1.13971	1.36212	1.18658	1.00602	0.649053
Abx-EGW	2.01185	1.80617	2.4025	1.63147	1.24479	1.33829
H
Ileum
Abx-Control	0.59175	1.17285	1.13988	1.78403	1.00368	0.307799
Abx-EC	0.51267	0.33503	0.762168	0.615921	0.685299	1.06755
Abx-EGW	10.9253	4.81543	8.90977	3.04486	3.58045	1.78718

## Sheet: Fig 6
A
Control	43.37	45.71	43.1	44.02	46.42
GDP-L-fucose	62.31	62.94	68.23	62.6	61.98
OS supernatant	51.95	46.15	50.72	52.16	53.81
B
group	Control	Control	Control	Control	Control	GLF	GLF	GLF	GLF	GLF	OS	OS	OS	OS	OS
sample	Control1	Control2	Control3	Control4	Control5	GLF1	GLF2	GLF3	GLF4	GLF5	OS1	OS2	OS3	OS4	OS5
ABCB1	43.37	45.71	43.1	44.02	46.42	62.31	62.94	68.23	62.6	61.98	51.95	46.15	50.72	52.16	53.81
CTNNB1	43.41	44.48	45.42	44.12	44.77	41.92	40.01	40.9	42.08	38.11	42.28	42.99	44.26	42.94	42.22	<0.0001
JUN	10.5	9.78	10.21	9.92	9.07	11.65	12.72	14.29	12.61	11.14	11.34	10.73	10.51	10.85	12.84	<0.0001
MYC	72.46	78.01	73.41	96.14	83.06	128.47	134.39	129.54	124.33	122.37	97.17	80.39	71.55	78.7	87.77	0.0004
TP53RK	17.2	16.81	17.27	15.91	15.4	18.72	18.27	19.43	19.2	19.19	18.17	16.53	18.67	18.57	18.39	0.001
JUND	27.08	27.1	27.11	27.41	23.29	41.96	37.46	41.51	41.88	38.44	38.36	29.43	25.72	27.25	31.27	0.002
ETS2	42.01	43.6	40.02	44.46	41.9	48.48	48.48	51.64	46.98	44.95	49.53	42.2	43.41	41.45	48.61	0.0039
MAPK8IP3	26.1	27.71	25.72	27.97	24.86	29.26	29.34	29.09	28.02	27.24	28.35	24.85	22.69	29.03	28.67	0.0051
NFYB	17.03	18.5	16.66	16.85	16.98	15.49	15.35	15.68	15.24	15.73	17.84	15.78	16.07	16.83	19.05	0.0186
RXRA	23.72	21.46	23.59	20.94	20.73	27.25	27.16	27.96	28.87	27.43	21.73	19.35	20.73	23.07	21.06	0.0214
NFATC2	12.49	13.15	12.74	14.25	13.71	10.76	11.72	12.43	10.17	10.78	13.15	11.14	11.01	11.17	11.09	0.0259
FOS	2.15	3.16	1.86	2.19	2.82	3.36	2.68	3.73	3.22	2.78	2.4	2.49	2.15	2.11	1.99	0.035
NFYA	18.01	17.39	17.52	18.19	18.98	19.66	19.11	20.85	18.87	19.14	17.67	15.07	16.36	17.17	16.81	0.0422
XBP1	232.08	229.11	226.35	234.06	231.68	251.01	264.42	271.94	257.25	245.61	288.06	275.08	271.52	285.79	304.85	0.0524
AKT1	63.15	65.01	58.71	67.05	64.19	73.34	74.13	72.75	73.34	69.97	58.05	55.63	54.57	54.14	55.88	0.0585
NR4A1	11.62	11.94	10.78	12.28	10.77	14.23	12.64	12.21	12.31	11.06	14.91	12.06	12.38	14.3	14.51	0.0834
TCF4	7.93	8.4	7.7	8.36	8.75	6.55	6.49	7.16	6.33	6.78	7.11	6.02	6.27	5.96	6.42	0.1127
NR1I3	1.19	1.02	1.33	1.13	1	2.06	1.57	2.46	1.27	1.65	0.9	0.72	1.14	0.93	0.58	0.1334
THRA	30.59	34.56	31.87	39.57	34.94	31.06	31.19	29.26	31.53	29.21	37.98	35.8	33.66	37.38	36.3	0.1525
NR3C1	7.75	7.82	7.26	7.52	6.41	6.76	6.82	7.22	6.11	6.23	7.74	7.07	8.59	8.23	7.94	0.1566
TP53I13	41.74	42.69	41.46	44.07	42.96	39.64	42.07	38.41	37.29	35.93	44.61	46.17	42.72	47.16	43.94	0.1692
HNF4A	179.15	191.3	183.55	205.63	201.28	204.55	201.99	211.55	196.86	198.53	198.88	177.98	165.65	169.47	176.78	0.1964
FOXO3	21.96	22.26	22.43	23.24	23.04	21.63	21.88	22.87	19.58	20.23	22.81	20.8	20.2	20.71	21.98	0.2317
PRKCA	3.8	3.72	4	4.92	4.09	4.01	4.07	4.46	4.98	4.71	4.03	4.17	4.05	3.96	2.99	0.2425
SP1	29.9	32.2	30.69	34.39	32.54	29.98	29.73	31.71	27.3	27.15	32.99	28.34	27.78	28.85	30.9	0.265
STAT1	76.41	77.54	78.23	79.66	80.09	73.49	75.97	78.37	69.23	72.13	79.68	71.91	73.96	77.49	79.49	0.3074
NFE2L2	88.42	92.89	93.57	85.63	83.45	93.91	92.73	103.14	90.91	86.98	108.08	92.89	98.57	98.22	109.45	0.3087
NFYC	86.25	99.61	90.23	115.6	96.79	90.86	89.91	98.04	85.36	84.3	113.04	103.29	91.13	94.86	103.47	0.382
FOXO4	9.52	9.47	10.45	11.51	9.93	9.21	10.13	10.87	9.1	9.1	12.81	11.84	10.29	10.5	11.82	0.504
NR1D1	11.3	13.56	12.03	15.24	12.09	11.58	11.29	13.92	11.76	11.55	15.35	14.85	12.74	13.37	16.81	0.5667
HSF1	54.07	60.08	56.07	67.9	59.48	60.16	61.23	62.05	57.71	54.95	68.1	64.56	60.79	62.37	67.65	0.6115
PIK3CD	1.07	1.04	0.93	1.39	1.29	0.89	1.16	1.01	1.06	0.92	1.67	1.26	1.52	1.56	1.58	0.6115
IRF1	5.56	5.05	6.51	5.74	4.72	6.66	6.09	6.64	6.09	4.9	7.77	8.25	8.12	8.23	6.91	0.6136
RARA	19.49	21.7	18.83	24.14	18.47	20.02	20.39	20.89	17.09	17.68	27.4	21.91	19.53	21.31	23.46	0.6669
VDR	8.73	10.2	8.93	9.44	8.66	9.39	9.65	9.23	9.38	8.79	8.34	8.06	7.99	7.49	7.57	0.7144
CEBPB	196.12	186.96	166.05	172.2	137.32	197.7	178.38	165.51	199.35	177.35	245.22	234.78	244.51	250.76	236.82	0.7532
NFIC	10.44	11.46	11.59	12.03	11.32	11.46	12.43	10.86	9.87	9.8	15.02	11.11	10.82	13.16	11.91	0.7799
MAPK8IP2	4.17	3.9	3.56	4	4.02	4.07	3.96	3.92	3.89	3.64	5.95	5.23	5.5	5.72	5.2	0.8124
TP53BP2	52.9	57.33	53.26	62.28	53.34	53.37	52.93	60.58	47.28	47.26	68	55.77	57.55	58.67	61.14	0.8124
FOSL2	40.88	43.07	45.36	51.36	46.17	47.02	42.37	47.4	44.33	43.28	56.75	50.44	49.29	52.11	52.63	0.9234
C
A	3	6	14	0	0	0	23
C	0	0	4	0	0	23	0
G	5	14	1	23	0	0	0
T	14	2	4	0	23	0	0
	T	G	A	G	T	C	A
E
	Ct
Input	21.09	20.0733	Adjust Input	13.4093
	19.28
	19.85
				%Input
Histone H3	18.11	17.45	Histone H3	6.07628
	17.28
	16.96
IgG	22.4	21.7967	IgG	0.298649
	20.66
	22.33
c-Jun	16.71	16.6867	c-Jun	10.3139
	14.94
	18.41
F
Caco2
P-gp
c-Jun
GAPDH
G
Caco2
	si-NC						si-JUN(1)
c-Jun	1.04831	0.990447	1.01149	1.08733	0.998195	0.86422	0.546918	0.461516	0.572099	0.694432	0.813042	0.871889
P-gp	1.14451	0.971984	0.974071	1.05682	0.908547	0.94407	0.882693	0.717635	0.887954	0.941693	0.851393	0.50724
H
Caco2
	si-NC						si-JUN(1)
JUN	0.69098	0.823619	0.721989	1.15139	1.28941	1.32261	0.465994	0.083527	0.264875	0.079847	0.065307	0.237893
ABCB1	1.5585	0.469813	0.695839	0.718715	1.20038	1.35675	0.618491	0.418556	0.415665	0.123008	0.424399	0.818937
I
Caco2
P-gp
c-Jun
GAPDH
J
GDP-L-fucose si-JUN
	si-NC+PBS						si-NC+GDP-L-fucose						si-JUN+GDP-L-fucose
c-Jun	0.835507	0.928208	1.23629	1.1763	0.708458	1.11524	2.39611	2.67245	1.93159	1.65732	2.23192	1.88217	0.499115	0.687926	0.813961	1.7404	1.14654	1.33859
P-gp	0.762312	1.04209	1.1956	0.919972	0.889965	1.19006	2.88396	3.51471	2.5232	1.7295	1.88328	1.85364	1.7325	1.24886	0.96858	1.55211	0.800524	0.825193
K
GDP-L-fucose+si-JUN
	si-NC+PBS						si-NC+GDP-L-fucose						si-JUN+GDP-L-fucose
JUN	1.39417	0.394031	0.59945	1.27107	1.36919	0.972088	2.76681	2.73194	2.82258	2.35137	2.17045	2.28891	0.4698	0.263325	0.345342	0.301437	0.322769	0.341466
ABCB1	0.658393	0.963364	0.924556	1.1406	1.41414	0.898947	1.33523	1.50901	1.78807	1.49619	1.64472	1.33539	0.272289	0.297473	0.329119	0.387464	0.436275	0.425851

## Sheet: Fig 7
D
Caco2
P-gp
c-Jun
GAPDH
GFP
GAPDH
E
Caco2
	NC						GFP-EIF4E
c-Jun	0.979574	0.438503	0.735918	1.82455	1.08624	0.935213	1.87434	3.32312	3.05553	2.14237	2.50859	5.12439
P-gp	0.69651	0.611214	0.813804	1.79938	0.909786	1.16931	2.02939	2.38906	1.87437	1.30528	2.87075	3.98045
F
Caco2
P-gp
c-Jun
eIF4E
p-eIF4E
GAPDH
G
Caco2
	Control			GDP-L-fucose
P-gp	0.891166	0.881749	1.22709	1.41733	1.69644	1.95655
c-Jun	1.0591	1.269	0.671903	1.85485	1.82519	1.86986
EIF4E	0.909784	1.10569	0.98453	0.901406	1.09217	0.923698
p-EIF4E	0.867839	0.917102	1.21506	2.81582	4.73322	4.17133
H
Caco2
Caco2
P-gp
eIF4E
p-eIF4E
GAPDH
c-Jun
GAPDH
I
Caco2
	si-NC+PBS			si-NC+GDP-L-fucose			si-EIF4E(1)+GDP-L-fucose			si-EIF4E(2)+GDP-L-fucose
P-gp	0.888611	0.896712	1.21468	1.42703	1.49107	1.70212	0.58968	0.290597	0.510281	0.521165	0.599681	0.680183
c-Jun	0.795513	0.805286	1.3992	2.24244	2.07471	1.25291	1.03279	1.05706	0.871804	0.436814	0.551621	0.436302
eIF4E	1.04733	0.984185	0.968487	0.87029	0.85849	0.906594	0.502775	0.436695	0.432797	0.544595	0.577424	0.63407
p-eIF4E	0.923098	0.946942	1.12996	1.33597	1.29462	1.72583	0.921071	0.469975	0.653678	0.692086	0.651036	0.821169

## Sheet: FigS1-S4
All data are presented in the Figures.

## Sheet: Fig S5
b
Jejunum
P-gp
GAPDH
c
Jejunum
mus-yy	0.522992	1.25033	1.09863	0.55999	1.56314	1.00492
mus-oy	0.340839	0.338488	0.264085	0.495566	0.261758	0.221987
d
Jejunum
mus-yy	0.652393	0.797641	1.48845	1.5303	0.739085	0.792132
mus-oy	0.205017	0.508321	0.080426	0.144969	0.484246	0.276205
e
Ileum
P-gp
GAPDH
f
Ileum
mus-yy	0.401289	0.969909	0.321137	1.80986	1.85606	0.641738
mus-oy	0.317736	0.437639	0.091398	0.07526	0.084717	0.519025
g
Ileum
mus-yy	0.828253	1.03393	1.6337	0.391788	1.31781	0.794514
mus-oy	0.716056	0.149492	0.554071	0.632065	0.195894	0.338715

## Sheet: Fig S6
b
family	HO1	HO2	HO3	HO5	HO7	HO8	HO9	HO10	HO11	HY1	HY2	HY3	HY4	HY5	HY6	HY7	HY8	HY9	HY10
Bacteroidaceae	6.08047e-05	0.00400865	0.00742591	0.014872	0.00793178	0.00693718	0.00783595	0.0119546	0.00170706	0.0266659	0.0269182	0.0092139	0.0027613	0.00411137	0.0208391	0.0133561	0.0115219	0.0165359	0.00216451
Ruminococcaceae	0.000523239	0.0064311	0.0110899	9.92873e-05	0.00623689	0.012107	0.00510222	0.00330908	0.0228579	0.0272236	0.0139866	5.10349e-05	0.000857826	0.0027762	0.00641648	0.00763995	0.0133963	0.0058511	0.00362786
Lachnospiraceae	0.00091622	0.00321673	0.00285145	0.000438492	0.00489422	0.00215279	0.00491355	0.00654397	0.00623848	0.0276695	0.0156546	0.00073735	0.00184598	0.0026569	0.00458245	0.00733615	0.00627308	0.00420376	0.00284502
Enterobacteriaceae	0.0218379	0.00204686	0.00664736	3.07826e-05	0.0021608	0.00103593	0.000255706	0.00347813	0.00288333	0.00013436	0.00955256	0.00028528	0.000118864	0.0012397	0.00210114	0.000759066	0.00295624	0.000105724	0.00119117
Clostridiaceae	0.000307848	0.00106062	0.000947815	4.64503e-05	0.00196656	0.000358745	0.00117971	0.00240423	0.00317593	0.00769428	0.0182215	6.73001e-05	0.00112161	0.00185399	0.00269168	0.0025455	0.00196574	0.00564816	0.00130361
Sutterellaceae	9.40253e-06	0.000961009	0.0010376	1.01987e-06	5.0687e-06	1.32488e-06	0.000116345	0.000297774	1.22522e-05	0.00103015	0.0169319	0.000748243	0.000584349	1.57576e-05	0.0019145	0.000415339	0.00357221	0.000223031	0.000474865
Tannerellaceae	6.39786e-06	0.00245592	0.00110456	0.000444378	0.00234483	0.000744446	0.00146798	0.00135337	0.00038844	0.00306833	0.00295296	0.00253695	0.000355612	0.000545262	0.0017894	0.00123906	0.00173482	0.00250996	0.000840537
Veillonellaceae	0.00057011	1.34002e-05	1.03911e-05	4.29786e-06	0.00106441	0.0104567	0.000170036	0.000696173	6.3148e-05	0.000367327	0.00358258	0.00118409	0.000262249	9.04083e-05	0.000210741	8.26775e-05	2.56113e-05	8.26775e-05	3.91891e-05
Akkermansiaceae	0.0151331	6.41188e-06	0.00072737	9.80636e-05	3.2728e-05	6.2198e-05	4.9113e-05	1.99348e-05	2.74088e-05	3.20257e-05	0.000327728	0.000210908	1.21996e-06	2.96209e-06	7.86693e-06	2.99323e-05	9.44899e-05	2.54525e-05	7.81724e-06
Rikenellaceae	3.1039e-06	0.00156476	0.00110701	8.89826e-05	0.0021867	8.33071e-06	0.00397919	0.000673638	0.00091606	0.000709719	0.000712375	0.00012991	3.69668e-05	0.000260584	0.00117485	0.00131248	0.00123438	0.000427997	0.000236589
Eubacteriaceae	8.27607e-05	0.000736222	0.00201976	3.96459e-06	0.000617268	0.000297082	0.000244905	0.00039332	0.000710418	0.0055916	0.00232587	0.000277947	4.0623e-05	0.000814941	0.000116697	0.000335662	0.000224734	0.000687678	0.000264261
Pasteurellaceae	5.84779e-07	8.92663e-06	6.15694e-06	2.73895e-06	1.98104e-05	0.0073585	0.000701299	0.000557084	5.07065e-06	1.37842e-05	0.00343945	0.000346796	0.000139778	8.0625e-05	0.000749923	0.000406945	0.00099357	3.10889e-06	6.31994e-05
Prevotellaceae	1.10307e-06	5.15892e-05	0.000115085	0.000249275	0.0010183	5.72945e-05	0.000249726	0.000130499	0.000475554	0.000907257	0.000440164	0.000179998	0.00107305	0.000945216	0.000188626	0.000608189	0.000152304	0.000539479	0.00281765
Oscillospiraceae	6.07894e-05	0.00116499	0.000494064	6.01889e-07	0.000460508	8.56685e-06	0.000442682	0.000194554	0.00104965	0.000259454	0.00150281	1.10628e-06	8.13666e-06	0.000298633	0.000527989	0.00037614	0.00044727	0.000409491	0.000399061
Odoribacteraceae	2.09255e-06	5.15394e-05	0.000165231	9.54863e-05	0.0011032	9.07554e-05	0.000194169	0.000293562	8.87539e-05	0.000546212	0.000244423	0.000512253	3.56303e-05	0.000322562	0.000379604	0.000420461	0.00051512	0.000341613	6.78184e-05
d
genus	HO1	HO2	HO3	HO4	HO5	HO6	HO7	HO8	HO9	HY1	HY2	HY3	HY4	HY5	HY6	HY7	HY8	HY9	HY10
Bacteroides	5.36374e-05	0.00394063	0.00724261	0.0146928	0.00772367	0.00661348	0.00772771	0.0115885	0.00162498	0.024598	0.0265015	0.00869214	0.00223957	0.00408157	0.020618	0.0123871	0.0112016	0.0163138	0.00212054
Phocaeicola	1.57952e-05	0.00111019	0.00143241	0.00246776	0.00165843	0.00741594	0.00165524	0.00874265	0.000495836	0.0155262	0.0229824	0.018271	0.0029099	0.000697128	0.00538869	0.00339412	0.00726181	0.00630168	0.000964128
Faecalibacterium	7.67813e-05	0.00203798	0.00729379	2.60627e-05	0.0034863	0.0117135	0.00345393	0.00184919	0.0193528	0.0102615	0.00635113	9.85847e-06	0.000572081	0.00102113	0.00442488	0.00410783	0.00930082	0.00254208	0.00233657
Clostridium	0.000246442	0.000830367	0.000806244	2.47239e-05	0.00172944	0.000300718	0.00094451	0.00216607	0.00260848	0.0071334	0.0172805	6.2698e-05	0.00105754	0.0017336	0.00250246	0.00233627	0.00178034	0.00545568	0.00121017
Klebsiella	0.0202335	0.000977272	0.00619774	3.20056e-06	0.000898359	0.000408404	8.40072e-05	0.00326108	0.00113196	5.87723e-05	0.00704413	0.00012854	3.45376e-05	0.00119018	0.00190794	0.000693274	0.00280701	2.53903e-05	0.00109466
Ruminococcus	0.000131804	0.00109638	0.0009311	3.87041e-05	0.00190439	0.000202402	0.000923745	0.000645207	0.00106674	0.010375	0.00556727	3.27962e-05	0.000212568	0.000575017	0.0010027	0.00280397	0.00265115	0.00203992	0.000931683
Blautia	0.000320004	0.00123569	0.00105182	6.34957e-05	0.0013031	0.00053323	0.00147899	0.00110566	0.00116939	0.0106337	0.00162205	4.16852e-05	0.000482642	0.000710028	0.00129965	0.00231132	0.00196091	0.000992853	0.000386309
Parabacteroides	6.39786e-06	0.00245585	0.00110334	0.000444309	0.00233843	0.000744446	0.00146526	0.00135249	0.000388176	0.00304868	0.00285701	0.00253558	0.000340506	0.00054358	0.00178798	0.0012367	0.00169223	0.00249388	0.000840417
Roseburia	4.39498e-05	0.000557353	0.000302542	1.62937e-05	0.00114117	0.000313847	0.000310404	0.00326293	0.00194482	0.00280347	0.00691752	0.000270269	0.000571569	0.000806047	0.00124052	0.00174436	0.00117218	0.00122664	0.000768914
Sutterella	7.47722e-07	0.000180728	0.000958383	3.18332e-07	1.26096e-06	4.84114e-07	0.000102942	2.73927e-06	5.11847e-06	5.70279e-05	0.0151694	2.03964e-06	3.61394e-05	8.94108e-06	0.000202543	5.01366e-06	0.000678491	1.29101e-05	3.81261e-05
Akkermansia	0.0151331	6.41188e-06	0.00072737	9.80636e-05	3.2728e-05	6.2198e-05	4.9113e-05	1.99348e-05	2.74088e-05	3.20257e-05	0.000327728	0.000210908	1.21996e-06	2.96209e-06	7.86693e-06	2.99323e-05	9.44899e-05	2.54525e-05	7.81724e-06
Veillonella	0.000568287	1.28096e-05	7.32143e-06	4.29786e-06	0.000101465	0.0104295	0.000166821	0.000694725	5.97849e-05	1.81962e-05	0.00319434	0.00118023	2.34253e-05	1.32588e-05	5.7141e-05	4.94048e-05	2.39786e-05	5.63665e-06	2.41918e-05
Alistipes	3.1039e-06	0.00156068	0.00105028	8.89455e-05	0.00217364	8.29498e-06	0.00385989	0.00066378	0.000892955	0.00068173	0.000664488	0.00012991	3.68869e-05	0.000253793	0.00116507	0.00128956	0.00121409	0.000420138	0.000229795
Eubacterium	7.67052e-05	0.000726899	0.00201599	3.89266e-06	0.000607752	0.000294861	0.000241914	0.000387364	0.000697997	0.00556798	0.00230249	0.000277919	4.05264e-05	0.000813385	0.00011431	0.000330003	0.000218834	0.00068481	0.000262133
Haemophilus	4.7876e-07	7.83649e-06	5.47845e-06	2.46442e-06	1.76679e-05	0.00655846	0.000619945	0.000493133	4.64546e-06	1.16798e-05	0.00302987	0.000300806	0.000122417	7.07084e-05	0.000668178	0.000362432	0.000883008	1.75216e-06	5.60249e-05
e
Taxonomy	mus-y1	mus-y2	mus-y3	mus-y4	mus-y5	mus-y6	mus-y7	mus-y8	mus-y9	mus-y10	mus-o1	mus-o2	mus-o3	mus-o4	mus-o5	mus-o6	mus-o7	mus-o8	mus-o9	mus-o10
Muribaculaceae	0.37424	0.633331	0.479165	0.398537	0.433921	0.711889	0.704071	0.409288	0.830112	0.560532	0.760809	0.775428	0.706404	0.696562	0.78691	0.608176	0.64274	0.751162	0.626634	0.759723
Lachnospiraceae_NK4A136_group	0.157187	0.0880488	0.114255	0.165647	0.209408	0.0195751	0.0132668	0.117453	0.00548526	0.060279	0.0112018	0.0197843	0.0172178	0.0528988	0.00505827	0.00941491	0.00773266	0.0268924	0.0603067	0.0312164
Bacteroides	0.0150455	0.0268882	0.0321613	0.0420671	0.022682	0.0179332	0.0228871	0.0998715	0.0120831	0.0280038	0.0752984	0.0637201	0.128366	0.0532912	0.0851522	0.165484	0.140472	0.0636735	0.0475278	0.0414377
Clostridia_UCG-014	0.0637791	0.00470878	0.0201358	0.00598647	0.00626548	0.00418185	0.00550843	0.0102536	0.00307899	0.0409948	0.0645676	0.0570376	0.0520441	0.0708015	0.064444	0.118628	0.103558	0.0409935	0.0151627	0.021916
Alistipes	0.0355841	0.0357707	0.0751532	0.0667573	0.0239448	0.0189081	0.00993069	0.0194366	0.0104013	0.031795	0.00649079	0.00370955	0.013618	0.00213361	0.00676299	0.0353127	0.0240177	0.0153084	0.0659098	0.0420516
Lactobacillus	0.0113509	0.0291356	0.0249663	0.00737792	0.0429598	0.0459747	0.0443519	0.0115621	0.00595099	0.0102613	0.0147875	0.0179953	0.0185573	0.020208	0.0133024	0.0171652	0.0319416	0.00852747	0.00346505	0.00558642
Muribaculum	0.0156288	0.0400514	0.0252968	0.0185095	0.0162951	0.0218072	0.0185166	0.013727	0.0267795	0.0194864	0.0107831	0.00678769	0.00566485	0.00681774	0.00586871	0.00507587	0.00595661	0.00824493	0.00968249	0.0112035
Prevotellaceae_UCG-001	0.0234067	0.0246676	0.0175171	0.0161149	0.00565836	0.0322233	0.0398779	0.007827	0.00670134	0.0466309	0	0	0	0	0	5.45792e-05	0	0	0	0
Roseburia	0.0340285	0.0051636	0.014695	0.0347539	0.0340959	0.00182154	0.00113789	0.00409193	0.00204404	0.010413	0.00363798	0.0056301	0.00823218	0.00843634	0.00167677	0.000845978	0.000601126	0.00960625	0.0178413	0.00297738
Odoribacter	0.0216324	0.0201461	0.0214578	0.0162444	0.00721259	0.0065165	0.00165512	0.0130846	0.00807265	0.0225193	0	0	0	0	0	0	0	0	0	0
Parasutterella	0.000850712	0.00551141	0.00676277	0.00734557	0.00558551	0.0159321	0.0186459	0.0219346	0.0368444	0.0171612	0.000261725	0	0.000306962	0.000490485	0.00022357	0.000191027	0	0.000102741	0	0
Alloprevotella	0.00456954	0.00765176	0.007856	0.00491862	0.00915537	0.0279645	0.0455157	0.00347338	0.00445031	0.00644493	0	0	0	0	0	0	0	0	0	0
Parabacteroides	0.000947936	0.00187281	0.000889838	0.00177976	0.000922823	0.00323259	0.00488776	0.0898796	0.00199229	0.00310873	0.00020938	0	0.00039068	0.000196194	0	0.000272896	0.000409858	0.000565073	0.000540647	0.000276252
Helicobacter	0.0108648	0.0119325	0.00620344	0.00750736	0.0150566	0.0101083	0.0175597	0.00525765	0.00217341	0.00394278	0	0	0	0	0	0	0	0	0	0
Lachnoclostridium	0.00770502	0.00155176	0.00455089	0.00226515	0.00514838	0.000820976	0.00103445	0.0154875	0.000620973	0.00283071	0.0026696	0.00220994	0.00203711	0.00490485	0.000698656	0.00248335	0.00199464	0.0024144	0.00668436	0.00131987
others	0.223178	0.0635685	0.148933	0.204187	0.161688	0.0611114	0.0511534	0.157373	0.0432094	0.135596	0.0492829	0.047698	0.0471606	0.0832598	0.0299025	0.0368955	0.040576	0.0725092	0.146245	0.0822923
f
Biomarker	Logarithm value	Group	LDA_value	p-value
k__Bacteria.p__Firmicutes.c__Clostridia.o__Clostridiales	3.40499	mus-o	3.12905	0.000200762
k__Bacteria.p__Firmicutes.c__Clostridia.o__Clostridia_UCG_014.f__Clostridia_UCG_014	4.78473	mus-o	4.33016	0.00193973
k__Bacteria.p__Proteobacteria.c__Gammaproteobacteria.o__Pseudomonadales	2.60221			0.0055553
k__Bacteria.p__Firmicutes.c__Clostridia.o__Oscillospirales.f__Ruminococcaceae.g__Subdoligranulum	2.08014			-
k__Bacteria.p__Firmicutes.c__Clostridia.o__Oscillospirales.f__Ruminococcaceae.g__Faecalibacterium	3.47504			0.00193973
k__Bacteria.p__Bacteroidota.c__Bacteroidia.o__Sphingobacteriales	0.706273			-
k__Bacteria.p__Bacteroidota.c__Bacteroidia.o__Bacteroidales.f__Prevotellaceae.g__Paraprevotella	0.987775			-
k__Bacteria.p__Firmicutes.c__Bacilli.o__Staphylococcales.f__Staphylococcaceae	2.1703			-
k__Bacteria.p__Acidobacteriota.c__Thermoanaerobaculia.o__Thermoanaerobaculales	0.690625			-
k__Bacteria.p__Campilobacterota.c__Campylobacteria	3.95716	mus-y	3.66122	7.41269e-05
k__Bacteria.p__Firmicutes.c__Clostridia.o__Monoglobales	2.62371			-
k__Bacteria.p__Bacteroidota	5.91821	mus-o	4.86963	0.04125
k__Bacteria.p__Firmicutes.c__Clostridia.o__Clostridiales.f__Clostridiaceae	3.40499	mus-o	3.12905	0.000200762
k__Bacteria.p__Firmicutes.c__Clostridia.o__Peptococcales.f__Peptococcaceae	2.41946	mus-y	3.11351	0.00333565
k__Bacteria.p__Firmicutes.c__Bacilli.o__Erysipelotrichales.f__Erysipelotrichaceae.g__Turicibacter	3.22494			0.000196437
k__Bacteria.p__Firmicutes.c__Bacilli.o__Erysipelotrichales.f__Erysipelotrichaceae	3.64292			-
k__Bacteria.p__Firmicutes.c__Clostridia.o__Clostridia_vadinBB60_group	3.39157			-
k__Bacteria.p__Bacteroidota.c__Bacteroidia.o__Bacteroidales.f__Rikenellaceae.g__Rikenella	2.31205			-
k__Bacteria.p__Firmicutes.c__Bacilli.o__RF39.f__RF39	3.11667	mus-o	3.08077	0.000153498
k__Bacteria.p__Proteobacteria.c__Gammaproteobacteria.o__Pseudomonadales.f__Moraxellaceae.g__Acinetobacter	2.44277			0.013002
k__Bacteria.p__Patescibacteria.c__Saccharimonadia.o__Saccharimonadales.f__Saccharimonadaceae	1.16387			-
k__Bacteria.p__Firmicutes.c__Clostridia.o__Peptostreptococcales_Tissierellales.f__Peptostreptococcaceae.g__Romboutsia	3.1607	mus-o	3.23972	5.38074e-05
k__Bacteria.p__Bacteroidota.c__Bacteroidia.o__Flavobacteriales.f__Flavobacteriaceae.g__Ulvibacter	0.987395			-
k__Bacteria.p__Firmicutes.c__Clostridia.o__Lachnospirales.f__Lachnospiraceae.g__Lachnospiraceae_NK4B4_group	2.89513			0.0305705
k__Bacteria.p__Proteobacteria.c__Gammaproteobacteria.o__Enterobacterales.f__Yersiniaceae.g__Serratia	0.686745			-
k__Bacteria.p__Elusimicrobiota	0.691521			-
k__Bacteria.p__Firmicutes.c__Clostridia.o__Lachnospirales.f__Lachnospiraceae.g__uncultured	3.85295			-
k__Bacteria.p__Bacteroidota.c__Bacteroidia.o__Bacteroidales.f__Prevotellaceae.g__Prevotella	3.05572			-
k__Bacteria.p__Firmicutes.c__Clostridia.o__Clostridia_UCG_014	4.78473	mus-o	4.33016	0.00193973
k__Bacteria.p__Proteobacteria.c__Gammaproteobacteria.o__Enterobacterales.f__Enterobacteriaceae.g__Enterobacter	3.5855			-
k__Bacteria.p__Firmicutes.c__Clostridia.o__Lachnospirales.f__Lachnospiraceae.g__Lachnospiraceae_NK4A136_group	4.978	mus-y	4.61359	0.0283655
k__Bacteria.p__Firmicutes.c__Clostridia.o__Christensenellales.f__Christensenellaceae.g__Christensenellaceae	1.87968			-
k__Bacteria.p__Firmicutes.c__Clostridia.o__Lachnospirales.f__Lachnospiraceae.g___Ruminococcus__gnavus_group	2.07859			-
k__Bacteria.p__Fusobacteriota.c__Fusobacteriia.o__Fusobacteriales.f__Fusobacteriaceae	1.95679			-
k__Bacteria.p__Bacteroidota.c__Bacteroidia.o__Bacteroidales.f__Prevotellaceae.g__Alloprevotella	4.08636	mus-y	3.75542	5.38074e-05
k__Bacteria.p__Firmicutes.c__Clostridia.o__Oscillospirales.f__Ruminococcaceae.g___Eubacterium__siraeum_group	3.60581	mus-o	3.24463	0.0125778
k__Bacteria.p__Firmicutes.c__Bacilli.o__Paenibacillales	1.20119			-
k__Bacteria.p__Actinobacteriota.c__Actinobacteria.o__Micromonosporales.f__Micromonosporaceae	0.713678			-
k__Bacteria.p__Bacteroidota.c__Bacteroidia	5.91821	mus-o	4.86963	0.04125
k__Bacteria.p__Firmicutes.c__Clostridia.o__Peptostreptococcales_Tissierellales.f__Anaerovoracaceae.g___Eubacterium__nodatum_group	2.91984			-
k__Bacteria.p__Desulfobacterota.c__Desulfovibrionia	3.43724			-
k__Bacteria.p__Cyanobacteria	1.02946			-
k__Bacteria.p__Bacteroidota.c__Bacteroidia.o__Bacteroidales.f__Prevotellaceae.g__Prevotellaceae_NK3B31_group	3.22022			0.000488254
k__Bacteria.p__Firmicutes.c__Clostridia.o__Oscillospirales.f__Ruminococcaceae.g__Ruminococcus	2.74445			0.00289338
k__Bacteria.p__Firmicutes.c__Clostridia.o__Oscillospirales.Other.Other	1.09479			-
k__Bacteria.p__Firmicutes.c__Bacilli.o__Lactobacillales.f__Streptococcaceae	1.40112			-
k__Bacteria.p__Actinobacteriota	3.71821			-
k__Bacteria.p__Firmicutes.c__Clostridia.o__Oscillospirales.f__Oscillospiraceae.g__Oscillospira	0.987121			-
k__Bacteria.p__Firmicutes.c__Clostridia.o__Peptostreptococcales_Tissierellales.f__Anaerovoracaceae.g__Family_XIII_AD3011_group	2.80295			-
k__Bacteria.p__Bacteroidota.c__Bacteroidia.o__Bacteroidales.f__Muribaculaceae	5.85677	mus-o	4.94459	0.04125
k__Bacteria.p__Firmicutes.c__Clostridia.o__Lachnospirales.f__Lachnospiraceae.g__Tyzzerella	1.58964			-
k__Bacteria.p__Firmicutes.c__Clostridia.o__Oscillospirales.f__Butyricicoccaceae.g__UCG_009	2.22943			-
k__Bacteria.p__Firmicutes.c__Clostridia.o__Oscillospirales.f__Oscillospiraceae.Other	2.94028			-
k__Bacteria.p__Bacteroidota.c__Bacteroidia.o__Flavobacteriales.f__Flavobacteriaceae.g__Myroides	1.57338			-
k__Bacteria.p__Firmicutes.c__Clostridia.o__Oscillospirales.f__Ruminococcaceae.g__Negativibacillus	2.65671			0.00517529
k__Bacteria.p__Bacteroidota.c__Bacteroidia.o__Bacteroidales.f__Rikenellaceae	4.5757			-
k__Bacteria.p__Actinobacteriota.c__Actinobacteria.o__Frankiales	0.686745			-
k__Bacteria.p__Bacteroidota.c__Bacteroidia.o__Sphingobacteriales.f__Sphingobacteriaceae.Other	0.706273			-
k__Bacteria.p__Firmicutes.c__Bacilli.o__Lactobacillales.f__Lactobacillaceae.g__Lactobacillus	4.36901			-
k__Bacteria.p__Elusimicrobiota.c__Lineage_IIa.o__Lineage_IIa.f__Lineage_IIa.g__Lineage_IIa	0.691521			-
k__Bacteria.p__Proteobacteria.c__Gammaproteobacteria.o__Enterobacterales.f__Enterobacteriaceae	3.77835			-
k__Bacteria.Other.Other	2.71074			-
k__Bacteria.p__Bacteroidota.c__Bacteroidia.o__Bacteroidales.f__Muribaculaceae.g__Muribaculum	4.33465	mus-y	3.83063	0.000157052
k__Bacteria.p__Actinobacteriota.c__Coriobacteriia.o__Coriobacteriales.f__Eggerthellaceae.Other	1.75875			-
k__Bacteria.p__Firmicutes.c__Clostridia.o__Eubacteriales	1.32943			-
k__Bacteria.p__Proteobacteria.c__Gammaproteobacteria.o__Aeromonadales.f__Aeromonadaceae	1.77134			-
k__Bacteria.p__Firmicutes.c__Clostridia.Other.Other	2.0195			0.0265908
k__Bacteria.p__Firmicutes.c__Clostridia.o__Oscillospirales.f__Oscillospiraceae.g__NK4A214_group	2.84057			-
k__Bacteria.p__Bacteroidota.c__Bacteroidia.o__Flavobacteriales	2.99846			5.38074e-05
k__Bacteria.p__Cyanobacteria.c__Vampirivibrionia.o__Gastranaerophilales	1.02946			-
k__Bacteria.p__Firmicutes.c__Clostridia.o__Monoglobales.f__Monoglobaceae	2.62371			-
k__Bacteria.p__Firmicutes.c__Clostridia.o__Clostridia_vadinBB60_group.f__Clostridia_vadinBB60_group.g__Clostridia_vadinBB60_group	3.39157			-
k__Bacteria.p__Proteobacteria.c__Gammaproteobacteria.o__Aeromonadales.f__Aeromonadaceae.g__Oceanisphaera	1.77134			-
k__Bacteria.p__Desulfobacterota.c__Desulfovibrionia.o__Desulfovibrionales.f__Desulfovibrionaceae.g__Bilophila	3.40915	mus-y	3.14529	0.000488254
k__Bacteria.p__Firmicutes.c__Bacilli.o__Lactobacillales	4.37083			-
k__Bacteria.p__Firmicutes.c__Negativicutes.o__Veillonellales_Selenomonadales.f__Veillonellaceae.g__Dialister	1.421			-
k__Bacteria.Other.Other.Other	2.71074			-
k__Bacteria.p__Firmicutes.c__Bacilli.o__Staphylococcales.f__Staphylococcaceae.g__Jeotgalicoccus	0.862456			-
k__Bacteria.p__Firmicutes.c__Clostridia.o__Lachnospirales.f__Lachnospiraceae.g__Lachnospira	1.58133			-
k__Bacteria.p__Proteobacteria.c__Gammaproteobacteria.o__Enterobacterales.Other.Other	0.811029			-
k__Bacteria.p__Proteobacteria.c__Gammaproteobacteria.o__Burkholderiales.f__Burkholderiaceae.g__Ralstonia	2.7715			-
k__Bacteria.p__Verrucomicrobiota.c__Verrucomicrobiae.o__Verrucomicrobiales.f__Akkermansiaceae	2.40288			-
k__Bacteria.p__Firmicutes.c__Clostridia	5.33987			-
k__Bacteria.p__Acidobacteriota.c__Thermoanaerobaculia.o__Thermoanaerobaculales.f__Thermoanaerobaculaceae	0.690625			-
k__Bacteria.p__Actinobacteriota.c__Coriobacteriia.o__Coriobacteriales.f__Eggerthellaceae.g__Enterorhabdus	3.33719			0.0155644
k__Bacteria.p__Firmicutes.c__Clostridia.o__Clostridia_UCG_014.f__Clostridia_UCG_014.g__Clostridia_UCG_014	4.78473	mus-o	4.33016	0.00193973
k__Bacteria.p__Bacteroidota.c__Bacteroidia.o__Bacteroidales.f__Rikenellaceae.g__Alistipes	4.51545			-
k__Bacteria.p__Patescibacteria.c__Saccharimonadia.o__Saccharimonadales.f__Saccharimonadaceae.g__Candidatus_Saccharimonas	1.16387			-
k__Bacteria.p__Bacteroidota.c__Bacteroidia.o__Bacteroidales.f__Muribaculaceae.Other	0.902244			-
k__Bacteria.p__Proteobacteria.c__Gammaproteobacteria.o__Burkholderiales.f__Alcaligenaceae.g__Paenalcaligenes	0.889983			-
k__Bacteria.p__Firmicutes.c__Bacilli.o__Erysipelotrichales.f__Erysipelotrichaceae.g__Dubosiella	3.11617			0.000642885
k__Bacteria.p__Firmicutes.c__Clostridia.o__Lachnospirales.f__Lachnospiraceae.g__Roseburia	4.15304			-
k__Bacteria.p__Firmicutes.c__Bacilli.o__Erysipelotrichales.f__Erysipelotrichaceae.Other	1.67658			-
k__Bacteria.p__Firmicutes.c__Clostridia.o__Oscillospirales.f___Eubacterium__coprostanoligenes_group.g___Eubacterium__coprostanoligenes_group	2.98834			0.0100521
k__Bacteria.p__Firmicutes.c__Clostridia.o__Christensenellales.f__Christensenellaceae	2.46032			0.026531
k__Bacteria.p__Fusobacteriota	1.95679			-
k__Bacteria.p__Actinobacteriota.c__Actinobacteria.o__Corynebacteriales.f__Corynebacteriaceae.g__Corynebacterium	1.46424			-
k__Bacteria.p__Firmicutes.c__Clostridia.o__Eubacteriales.f__Anaerofustaceae	1.32943			-
k__Bacteria.p__Actinobacteriota.c__Coriobacteriia.o__Coriobacteriales.f__Coriobacteriaceae.g__Collinsella	1.25854			-
k__Bacteria.p__Firmicutes.c__Bacilli.o__Lactobacillales.f__Carnobacteriaceae.g__Atopostipes	1.75496			-
k__Bacteria.p__Elusimicrobiota.c__Lineage_IIa.o__Lineage_IIa	0.691521			-
k__Bacteria.p__Proteobacteria.c__Gammaproteobacteria.o__Xanthomonadales	1.41309			-
k__Bacteria.p__Firmicutes.c__Clostridia.o__Lachnospirales.f__Lachnospiraceae.g___Eubacterium__ruminantium_group	1.20555			-
k__Bacteria.p__Firmicutes.c__Bacilli.o__Lactobacillales.f__Lactobacillaceae	4.36901			-
k__Bacteria.p__Proteobacteria.c__Gammaproteobacteria.o__Pseudomonadales.f__Moraxellaceae.g__Psychrobacter	1.7738			-
k__Bacteria.p__Bacteroidota.c__Bacteroidia.o__Bacteroidales.f__Barnesiellaceae.g__Barnesiella	1.59594			-
k__Bacteria.p__Actinobacteriota.c__Actinobacteria.o__Frankiales.f__Sporichthyaceae	0.686745			-
k__Bacteria.p__Firmicutes.c__Clostridia.o__Lachnospirales.f__Lachnospiraceae.g__Lachnospiraceae_UCG_010	1.5316			-
k__Bacteria.p__Firmicutes.c__Clostridia.o__uncultured	1.10421			-
k__Bacteria.p__Proteobacteria.c__Alphaproteobacteria.o__Sphingomonadales.f__Sphingomonadaceae	2.09727			-
k__Bacteria.p__Proteobacteria	4.33135	mus-y	3.92215	0.000212183
k__Bacteria.p__Bacteroidota.c__Bacteroidia.o__Flavobacteriales.f__Flavobacteriaceae.g__Flavobacterium	2.51647			-
k__Bacteria.p__Firmicutes.c__Clostridia.o__Peptococcales.f__Peptococcaceae.g__Peptococcus	1.74768			-
k__Bacteria.p__Bacteroidota.c__Bacteroidia.o__Bacteroidales.f__Tannerellaceae.g__Parabacteroides	4.03947	mus-y	3.73608	0.000156158
k__Bacteria.p__Campilobacterota	3.95716	mus-y	3.66122	7.41269e-05
k__Bacteria.p__Firmicutes.c__Clostridia.o__Oscillospirales.f__Ruminococcaceae.g__Candidatus_Soleaferrea	1.23043			-
k__Bacteria.p__Campilobacterota.c__Campylobacteria.o__Campylobacterales.f__Arcobacteraceae	0.788092			-
k__Bacteria.p__Firmicutes.c__Clostridia.o__Oscillospirales.f__Ruminococcaceae.g__Incertae_Sedis	3.02099			-
k__Bacteria.p__Actinobacteriota.c__Coriobacteriia.o__Coriobacteriales.f__Coriobacteriaceae	1.25854			-
k__Bacteria.p__Firmicutes.c__Clostridia.o__Lachnospirales.f__Lachnospiraceae.g__Acetatifactor	2.77298			0.0130073
k__Bacteria.p__Bacteroidota.c__Bacteroidia.o__Bacteroidales.f__Marinifilaceae.g__Butyricimonas	0.686745			-
k__Bacteria.p__Deferribacterota.c__Deferribacteres	3.77193	mus-y	3.53009	0.000196437
k__Bacteria.p__Firmicutes.c__Clostridia.o__Clostridia_vadinBB60_group.f__Clostridia_vadinBB60_group	3.39157			-
k__Bacteria.p__Actinobacteriota.c__Coriobacteriia.o__Coriobacteriales.f__Eggerthellaceae	3.34086			0.04125
k__Bacteria.p__Actinobacteriota.c__Actinobacteria.o__Micrococcales	0.710712			-
k__Bacteria.p__Firmicutes.c__Clostridia.o__Clostridiales.f__Clostridiaceae.g__Candidatus_Arthromitus	2.21712			0.00517529
k__Bacteria.p__Firmicutes.c__Clostridia.o__Oscillospirales.f__Ruminococcaceae.g__Paludicola	1.22384			-
k__Bacteria.p__Bacteroidota.c__Bacteroidia.o__Bacteroidales.f__Tannerellaceae	4.03947	mus-y	3.73608	0.000156158
k__Bacteria.p__Bacteroidota.c__Bacteroidia.o__Bacteroidales.f__Rikenellaceae.g__Rikenellaceae_RC9_gut_group	3.6687	mus-y	3.34291	5.38074e-05
k__Bacteria.p__Firmicutes.c__Clostridia.o__Oscillospirales.f__Oscillospiraceae	4.27491	mus-y	3.79993	0.0191099
k__Bacteria.p__Proteobacteria.c__Alphaproteobacteria.o__Rhodospirillales.f__uncultured.g__uncultured	2.77048			0.00220165
k__Bacteria.p__Actinobacteriota.c__Coriobacteriia	3.60744			0.0342937
k__Bacteria.p__Firmicutes.c__Bacilli.o__Erysipelotrichales.f__Erysipelatoclostridiaceae	3.13905			0.000666601
k__Bacteria.p__Proteobacteria.c__Gammaproteobacteria.o__Burkholderiales.f__Alcaligenaceae	1.58425			-
k__Bacteria.p__Bacteroidota.c__Bacteroidia.o__Bacteroidales.Other.Other	1.38778			-
k__Bacteria.p__Firmicutes.c__Clostridia.o__Peptostreptococcales_Tissierellales.f__Peptostreptococcaceae.g__uncultured	0.923445			-
k__Bacteria.p__Firmicutes.c__Clostridia.o__Monoglobales.f__Monoglobaceae.g__Monoglobus	2.62371			-
k__Bacteria.p__Firmicutes.c__Bacilli	4.45188			-
k__Bacteria.p__Bacteroidota.c__Bacteroidia.o__Bacteroidales.f__Muribaculaceae.g__Muribaculaceae	5.85215	mus-o	4.97668	0.0283655
k__Bacteria.p__Firmicutes.c__Clostridia.o__Christensenellales.f__Christensenellaceae.Other	1.60954			-
k__Bacteria.p__Proteobacteria.c__Alphaproteobacteria.o__Rhodospirillales	2.77048			0.00220165
k__Bacteria.p__Firmicutes.c__Clostridia.o__Lachnospirales.f__Lachnospiraceae.g___Ruminococcus__torques_group	1.58527			-
k__Bacteria.p__Actinobacteriota.c__Actinobacteria.o__Frankiales.f__Sporichthyaceae.g__hgcI_clade	0.686745			-
k__Bacteria.p__Proteobacteria.c__Gammaproteobacteria.o__Burkholderiales	4.15217	mus-y	3.75789	0.000381058
k__Bacteria.p__Firmicutes.c__Clostridia.o__Oscillospirales.f__Ruminococcaceae.g__UBA1819	2.19353			-
k__Bacteria	6			-
k__Bacteria.p__Firmicutes.c__Clostridia.o__Christensenellales	2.46032			0.026531
k__Bacteria.p__Firmicutes.c__Bacilli.o__Erysipelotrichales.f__Erysipelotrichaceae.g___Clostridium__innocuum_group	2.05308			-
k__Bacteria.p__Firmicutes.c__Clostridia.o__Oscillospirales.f__Ruminococcaceae.g__Ruminococcaceae	2.84159			-
k__Bacteria.p__Verrucomicrobiota	2.40288			-
k__Bacteria.p__Cyanobacteria.c__Vampirivibrionia.o__Gastranaerophilales.f__Gastranaerophilales	1.02946			-
k__Bacteria.p__Firmicutes.c__Bacilli.o__Erysipelotrichales.f__Erysipelatoclostridiaceae.g__Erysipelatoclostridium	3.09893			0.000112545
k__Bacteria.p__Firmicutes.c__Negativicutes	1.421			-
k__Bacteria.p__Firmicutes.c__Clostridia.o__Lachnospirales.f__Lachnospiraceae.g___Eubacterium__ventriosum_group	2.99147	mus-y	3.05719	0.0305705
k__Bacteria.p__Elusimicrobiota.c__Lineage_IIa	0.691521			-
k__Bacteria.p__Actinobacteriota.c__Actinobacteria.o__Corynebacteriales	1.46424			-
k__Bacteria.p__Elusimicrobiota.c__Lineage_IIa.o__Lineage_IIa.f__Lineage_IIa	0.691521			-
k__Bacteria.p__Proteobacteria.c__Gammaproteobacteria.o__Enterobacterales.Other	0.811029			-
k__Bacteria.p__Proteobacteria.c__Alphaproteobacteria.o__Sphingomonadales.f__Sphingomonadaceae.g__Sphingomonas	2.09727			-
k__Bacteria.p__Fusobacteriota.c__Fusobacteriia.o__Fusobacteriales.f__Fusobacteriaceae.g__Fusobacterium	1.95679			-
k__Bacteria.p__Desulfobacterota.c__Desulfovibrionia.o__Desulfovibrionales.f__Desulfovibrionaceae	3.43724			-
k__Bacteria.p__Firmicutes.c__Clostridia.o__Lachnospirales.f__Lachnospiraceae.g__Lachnoclostridium	3.62341			-
k__Bacteria.p__Firmicutes.c__Clostridia.o__Lachnospirales.f__Defluviitaleaceae	1.70341			-
k__Bacteria.p__Firmicutes.c__Clostridia.o__Lachnospirales.f__Lachnospiraceae.Other	4.40223	mus-y	4.09554	0.0283655
k__Bacteria.p__Proteobacteria.c__Gammaproteobacteria.o__Burkholderiales.f__Burkholderiaceae	2.7715			-
k__Bacteria.p__Cyanobacteria.c__Vampirivibrionia.o__Gastranaerophilales.f__Gastranaerophilales.g__Gastranaerophilales	1.02946			-
k__Bacteria.p__Firmicutes.c__Clostridia.o__Peptostreptococcales_Tissierellales	3.43953			-
k__Bacteria.p__Firmicutes.c__Clostridia.o__Lachnospirales.f__Lachnospiraceae.g__Lachnospiraceae_UCG_006	3.24913			0.0485131
k__Bacteria.p__Proteobacteria.c__Gammaproteobacteria.o__Burkholderiales.f__Alcaligenaceae.Other	1.58425			-
k__Bacteria.p__Firmicutes.c__Clostridia.o__Peptostreptococcales_Tissierellales.f__Anaerovoracaceae.g__Anaerovorax	2.22646			-
k__Bacteria.p__Firmicutes.c__Clostridia.o__Oscillospirales	4.51661			-
k__Bacteria.p__Fusobacteriota.c__Fusobacteriia.o__Fusobacteriales	1.95679			-
k__Bacteria.p__Bacteroidota.c__Bacteroidia.o__Bacteroidales.f__Prevotellaceae.g__Prevotellaceae_UCG_001	4.34366	mus-y	4.05104	7.41269e-05
k__Bacteria.p__Firmicutes.c__Clostridia.Other.Other.Other	2.0195			0.0265908
k__Bacteria.p__Firmicutes.c__Bacilli.o__Erysipelotrichales.f__Erysipelotrichaceae.g__uncultured	2.52436	mus-y	3.0487	0.00218177
k__Bacteria.p__Patescibacteria	1.16387			-
k__Bacteria.p__Firmicutes.c__Bacilli.o__Paenibacillales.f__Paenibacillaceae	1.20119			-
k__Bacteria.p__Firmicutes	5.39273			-
k__Bacteria.p__Proteobacteria.c__Gammaproteobacteria.o__Burkholderiales.f__Sutterellaceae	4.13669	mus-y	3.76173	0.000148279
k__Bacteria.p__Firmicutes.c__Negativicutes.o__Veillonellales_Selenomonadales	1.421			-
k__Bacteria.p__Firmicutes.c__Clostridia.o__Lachnospirales.f__Lachnospiraceae.g__Agathobacter	2.06847			-
k__Bacteria.p__Proteobacteria.c__Gammaproteobacteria.o__Xanthomonadales.f__Xanthomonadaceae.g__uncultured	1.41309			-
k__Bacteria.p__Proteobacteria.c__Gammaproteobacteria.o__Burkholderiales.f__Comamonadaceae.g__Comamonas	1.20555			-
k__Bacteria.p__Proteobacteria.c__Gammaproteobacteria.o__Enterobacterales.f__Enterobacteriaceae.g__Klebsiella	2.91397			-
k__Bacteria.p__Bacteroidota.c__Bacteroidia.o__Flavobacteriales.f__Weeksellaceae	1.59826			-
k__Bacteria.p__Firmicutes.c__Clostridia.o__Lachnospirales.f__Lachnospiraceae.g__Lachnospiraceae_FCS020_group	3.0489			0.00704749
k__Bacteria.p__Firmicutes.c__Clostridia.o__Lachnospirales.f__Lachnospiraceae.g__A2	3.02168			-
k__Bacteria.p__Firmicutes.c__Clostridia.o__Clostridiales.f__Clostridiaceae.g__Clostridium_sensu_stricto_1	3.40499	mus-o	3.2119	7.41269e-05
k__Bacteria.p__Deferribacterota.c__Deferribacteres.o__Deferribacterales.f__Deferribacteraceae	3.77193	mus-y	3.53009	0.000196437
k__Bacteria.p__Proteobacteria.c__Gammaproteobacteria.o__Pseudomonadales.f__Pseudomonadaceae.g__Pseudomonas	1.65738			-
k__Bacteria.p__Firmicutes.c__Clostridia.o__Oscillospirales.f__Ruminococcaceae.g__Harryflintia	2.49138			-
k__Bacteria.p__Firmicutes.c__Clostridia.o__uncultured.f__uncultured.g__uncultured	1.10421			-
k__Bacteria.p__Bacteroidota.c__Bacteroidia.o__Bacteroidales.f__Rikenellaceae.Other	0.889983			-
k__Bacteria.Other	2.71074			-
k__Bacteria.p__Proteobacteria.c__Gammaproteobacteria.o__Pasteurellales.f__Pasteurellaceae.g__Haemophilus	1.19101			-
k__Bacteria.p__Bacteroidota.c__Bacteroidia.o__Bacteroidales.f__Prevotellaceae.g__Prevotellaceae_Ga6A1_group	1.10815			-
k__Bacteria.p__Firmicutes.c__Clostridia.o__Oscillospirales.f__Oscillospiraceae.g__UCG_005	2.5734			-
k__Bacteria.p__Firmicutes.c__Clostridia.o__Lachnospirales.f__Lachnospiraceae.g__Lachnospiraceae_ND3007_group	0.882364			-
k__Bacteria.p__Firmicutes.c__Clostridia.o__Oscillospirales.f__Oscillospiraceae.g__UCG_007	1.41265			-
k__Bacteria.p__Actinobacteriota.c__Coriobacteriia.o__Coriobacteriales.f__Eggerthellaceae.g__uncultured	1.08468			-
k__Bacteria.p__Firmicutes.c__Bacilli.o__Erysipelotrichales.f__Erysipelatoclostridiaceae.g__Candidatus_Stoquefichus	2.08471			-
k__Bacteria.p__Firmicutes.c__Clostridia.o__Oscillospirales.f__Oscillospiraceae.g__UCG_003	2.7792			0.013002
k__Bacteria.p__Firmicutes.c__Clostridia.o__Oscillospirales.f__Oscillospiraceae.g__UCG_002	1.52681			-
k__Bacteria.p__Bacteroidota.c__Bacteroidia.o__Bacteroidales.f__Prevotellaceae	4.56917	mus-y	4.25592	0.000157052
k__Bacteria.p__Proteobacteria.c__Gammaproteobacteria.o__Burkholderiales.f__Comamonadaceae	1.36818			-
k__Bacteria.p__Firmicutes.c__Bacilli.o__Acholeplasmatales.f__Acholeplasmataceae.g__Anaeroplasma	2.59343			-
k__Bacteria.p__Firmicutes.c__Bacilli.o__RF39	3.11667	mus-o	3.08077	0.000153498
k__Bacteria.p__Campilobacterota.c__Campylobacteria.o__Campylobacterales.f__Helicobacteraceae	3.95716	mus-y	3.66148	5.38074e-05
k__Bacteria.p__Firmicutes.c__Bacilli.o__RF39.f__RF39.g__RF39	3.11667	mus-o	3.08077	0.000153498
k__Bacteria.p__Actinobacteriota.c__Coriobacteriia.o__Coriobacteriales.f__Atopobiaceae	3.41456	mus-y	3.06378	0.000902676
k__Bacteria.p__Firmicutes.c__Clostridia.o__Lachnospirales.f__Lachnospiraceae.g__GCA_900066575	2.57889			-
k__Bacteria.p__Firmicutes.c__Clostridia.o__Oscillospirales.f__Oscillospiraceae.g__Colidextribacter	3.55103			-
k__Bacteria.p__Proteobacteria.c__Gammaproteobacteria.o__Enterobacterales.f__Enterobacteriaceae.g__Escherichia_Shigella	3.11191			-
k__Bacteria.p__Bacteroidota.c__Bacteroidia.o__Chitinophagales.f__Chitinophagaceae.g__Sediminibacterium	1.88			-
k__Bacteria.p__Acidobacteriota.c__Thermoanaerobaculia	0.690625			-
k__Bacteria.p__Proteobacteria.c__Gammaproteobacteria.o__Burkholderiales.f__Alcaligenaceae.g__Oligella	1.01492			-
k__Bacteria.p__Deferribacterota.c__Deferribacteres.o__Deferribacterales	3.77193	mus-y	3.53009	0.000196437
k__Bacteria.Other.Other.Other.Other	2.71074			-
k__Bacteria.p__Firmicutes.c__Clostridia.o__Lachnospirales.f__Lachnospiraceae.g__Blautia	3.35327			-
k__Bacteria.p__Firmicutes.c__Bacilli.o__Erysipelotrichales.f__Erysipelotrichaceae.g__Faecalibaculum	3.4134			0.0464221
k__Bacteria.p__Deferribacterota	3.77193	mus-y	3.53009	0.000196437
k__Bacteria.p__Firmicutes.c__Clostridia.o__Oscillospirales.f__Butyricicoccaceae	2.72695			-
k__Bacteria.p__Firmicutes.c__Clostridia.o__Oscillospirales.f__Ruminococcaceae.g__CAG_352	1.89055			-
k__Bacteria.p__Bacteroidota.c__Bacteroidia.o__Flavobacteriales.f__Flavobacteriaceae	2.98082			5.38074e-05
k__Bacteria.p__Firmicutes.c__Bacilli.o__Acholeplasmatales.f__Acholeplasmataceae	2.59343			-
k__Bacteria.p__Bacteroidota.c__Bacteroidia.o__Bacteroidales.Other	1.38778			-
k__Bacteria.p__Firmicutes.c__Clostridia.o__Lachnospirales.f__Defluviitaleaceae.g__Defluviitaleaceae_UCG_011	1.70341			-
k__Bacteria.p__Actinobacteriota.c__Actinobacteria.o__Micromonosporales.f__Micromonosporaceae.Other	0.713678			-
k__Bacteria.p__Firmicutes.c__Bacilli.o__Lactobacillales.f__Streptococcaceae.g__Streptococcus	1.40112			-
k__Bacteria.p__Proteobacteria.c__Gammaproteobacteria.o__Enterobacterales.f__Enterobacteriaceae.Other	2.06732			-
k__Bacteria.p__Proteobacteria.c__Gammaproteobacteria.o__Burkholderiales.f__Sutterellaceae.g__Parasutterella	4.13537	mus-y	3.76028	0.000148279
k__Bacteria.p__Firmicutes.c__Clostridia.o__Lachnospirales.f__Lachnospiraceae.g___Eubacterium__fissicatena_group	2.55538			-
k__Bacteria.p__Firmicutes.c__Clostridia.o__Peptostreptococcales_Tissierellales.f__Anaerovoracaceae	3.18311			-
k__Bacteria.p__Bacteroidota.c__Bacteroidia.o__Sphingobacteriales.f__Sphingobacteriaceae	0.706273			-
k__Bacteria.p__Actinobacteriota.c__Actinobacteria.o__Micrococcales.f__Micrococcaceae.g__Rothia	0.710712			-
k__Bacteria.p__Firmicutes.c__Clostridia.o__Lachnospirales.f__Lachnospiraceae.g__Anaerostipes	2.63683			0.0305705
k__Bacteria.p__Actinobacteriota.c__Actinobacteria.o__Micromonosporales	0.713678			-
k__Bacteria.p__Proteobacteria.c__Gammaproteobacteria.o__Enterobacterales.f__Morganellaceae	1.31595			-
k__Bacteria.p__Bacteroidota.c__Bacteroidia.o__Bacteroidales	5.91817	mus-o	4.87261	0.0342937
k__Bacteria.p__Firmicutes.c__Clostridia.o__Lachnospirales.f__Lachnospiraceae.g___Eubacterium__eligens_group	1.63381			-
k__Bacteria.p__Firmicutes.c__Bacilli.o__Acholeplasmatales	2.59343			-
k__Bacteria.p__Verrucomicrobiota.c__Verrucomicrobiae.o__Verrucomicrobiales.f__Akkermansiaceae.g__Akkermansia	2.40288			-
k__Bacteria.p__Firmicutes.c__Clostridia.o__Peptococcales	2.41946	mus-y	3.1268	0.00333565
k__Bacteria.p__Actinobacteriota.c__Actinobacteria	3.07064			-
k__Bacteria.p__Desulfobacterota	3.43724			-
k__Bacteria.p__Proteobacteria.c__Gammaproteobacteria.o__Enterobacterales.f__Yersiniaceae	0.686745			-
k__Bacteria.p__Proteobacteria.c__Gammaproteobacteria.o__Pseudomonadales.f__Moraxellaceae	2.5271			0.013002
k__Bacteria.p__Bacteroidota.c__Bacteroidia.o__Bacteroidales.f__Bacteroidaceae.g__Bacteroides	4.93673	mus-o	4.44741	0.00149887
k__Bacteria.p__Firmicutes.c__Clostridia.o__uncultured.f__uncultured	1.10421			-
k__Bacteria.p__Actinobacteriota.c__Actinobacteria.o__Corynebacteriales.f__Corynebacteriaceae	1.46424			-
k__Bacteria.p__Bacteroidota.c__Bacteroidia.o__Chitinophagales.f__Chitinophagaceae	1.88			-
k__Bacteria.p__Acidobacteriota	0.690625			-
k__Bacteria.p__Bacteroidota.c__Bacteroidia.o__Bacteroidales.f__Bacteroidaceae	4.93673	mus-o	4.44741	0.00149887
k__Bacteria.p__Actinobacteriota.c__Actinobacteria.o__Bifidobacteriales.f__Bifidobacteriaceae	3.05594			-
k__Bacteria.p__Proteobacteria.c__Gammaproteobacteria.o__Aeromonadales	1.77134			-
k__Bacteria.p__Firmicutes.c__Clostridia.o__Lachnospirales.f__Lachnospiraceae.g___Eubacterium__oxidoreducens_group	1.83222			-
k__Bacteria.p__Firmicutes.c__Clostridia.o__Peptostreptococcales_Tissierellales.f__Anaerovoracaceae.Other	0.862836			-
k__Bacteria.p__Firmicutes.c__Bacilli.o__Lactobacillales.f__Enterococcaceae	2.39948	mus-o	3.16394	0.0166262
k__Bacteria.p__Firmicutes.c__Clostridia.o__Oscillospirales.f__UCG_010	2.87494	mus-o	3.0358	0.0411738
k__Bacteria.p__Proteobacteria.c__Gammaproteobacteria.o__Burkholderiales.f__Sutterellaceae.g__Sutterella	1.61871			-
k__Bacteria.p__Firmicutes.c__Clostridia.o__Lachnospirales.f__Lachnospiraceae.g___Eubacterium__xylanophilum_group	3.39835			-
k__Bacteria.Other.Other.Other.Other.Other	2.71074			-
k__Bacteria.p__Proteobacteria.c__Alphaproteobacteria.o__Rhodospirillales.f__uncultured	2.77048			0.00220165
k__Bacteria.p__Firmicutes.c__Clostridia.o__Oscillospirales.f__UCG_010.g__UCG_010	2.87494	mus-o	3.0358	0.0411738
k__Bacteria.p__Verrucomicrobiota.c__Verrucomicrobiae.o__Verrucomicrobiales	2.40288			-
k__Bacteria.p__Firmicutes.c__Bacilli.o__Lactobacillales.f__Carnobacteriaceae	1.75496			-
k__Bacteria.p__Proteobacteria.c__Gammaproteobacteria	4.31663	mus-y	3.90486	0.000212183
k__Bacteria.p__Proteobacteria.c__Gammaproteobacteria.o__Pasteurellales.f__Pasteurellaceae	1.19101			-
k__Bacteria.p__Firmicutes.c__Bacilli.o__Staphylococcales	2.1703			-
k__Bacteria.p__Proteobacteria.c__Gammaproteobacteria.o__Xanthomonadales.f__Xanthomonadaceae	1.41309			-
k__Bacteria.p__Bacteroidota.c__Bacteroidia.o__Flavobacteriales.f__Weeksellaceae.g__Chryseobacterium	0.862836			-
k__Bacteria.p__Firmicutes.c__Clostridia.o__Lachnospirales.f__Lachnospiraceae.g__Lachnospiraceae_UCG_001	3.45899	mus-y	3.1695	0.0287583
k__Bacteria.p__Firmicutes.c__Clostridia.o__Oscillospirales.f__Ruminococcaceae.Other	2.85195			0.00891388
k__Bacteria.p__Firmicutes.c__Bacilli.o__Erysipelotrichales.f__Erysipelotrichaceae.g__Allobaculum	2.24374			-
k__Bacteria.p__Desulfobacterota.c__Desulfovibrionia.o__Desulfovibrionales.f__Desulfovibrionaceae.g__Desulfovibrio	3.32464			0.00143804
k__Bacteria.p__Firmicutes.c__Bacilli.o__Erysipelotrichales.f__Erysipelatoclostridiaceae.g__Erysipelatoclostridiaceae	2.31254	mus-o	3.24293	0.00190626
k__Bacteria.p__Proteobacteria.c__Gammaproteobacteria.o__Pseudomonadales.f__Pseudomonadaceae	1.80309			-
k__Bacteria.p__Actinobacteriota.c__Coriobacteriia.o__Coriobacteriales	3.60744			0.0342937
k__Bacteria.p__Fusobacteriota.c__Fusobacteriia	1.95679			-
k__Bacteria.p__Firmicutes.c__Clostridia.o__Lachnospirales	5.21627	mus-y	4.83324	0.0493662
k__Bacteria.p__Proteobacteria.c__Gammaproteobacteria.o__Pasteurellales	1.19101			-
k__Bacteria.p__Firmicutes.c__Bacilli.o__Erysipelotrichales.f__Erysipelatoclostridiaceae.g__Erysipelotrichaceae_UCG_003	0.691521			-
k__Bacteria.p__Bacteroidota.c__Bacteroidia.o__Bacteroidales.f__Barnesiellaceae	1.59594			-
k__Bacteria.p__Bacteroidota.c__Bacteroidia.o__Bacteroidales.f__Marinifilaceae.g__Odoribacter	4.14158	mus-y	3.87523	5.38074e-05
k__Bacteria.p__Verrucomicrobiota.c__Verrucomicrobiae	2.40288			-
k__Bacteria.p__Firmicutes.c__Clostridia.o__Peptostreptococcales_Tissierellales.f__Peptostreptococcaceae	3.1632	mus-o	3.05945	0.00178425
k__Bacteria.p__Firmicutes.c__Clostridia.o__Christensenellales.f__Christensenellaceae.g__uncultured	1.69585			-
k__Bacteria.p__Firmicutes.c__Clostridia.o__Lachnospirales.f__Lachnospiraceae.g__ASF356	3.54024			-
k__Bacteria.p__Firmicutes.c__Clostridia.o__Peptostreptococcales_Tissierellales.f__Anaerovoracaceae.g__Family_XIII_UCG_001	1.52064			-
k__Bacteria.p__Campilobacterota.c__Campylobacteria.o__Campylobacterales.f__Arcobacteraceae.g__Arcobacter	0.788092			-
k__Bacteria.p__Patescibacteria.c__Saccharimonadia.o__Saccharimonadales	1.16387			-
k__Bacteria.p__Firmicutes.c__Clostridia.o__Oscillospirales.f__Oscillospiraceae.g__Oscillibacter	3.54806			-
k__Bacteria.p__Campilobacterota.c__Campylobacteria.o__Campylobacterales.f__Helicobacteraceae.g__Helicobacter	3.95716	mus-y	3.66148	5.38074e-05
k__Bacteria.p__Actinobacteriota.c__Actinobacteria.o__Bifidobacteriales	3.05594			-
k__Bacteria.p__Actinobacteriota.c__Coriobacteriia.o__Coriobacteriales.f__Atopobiaceae.g__Coriobacteriaceae_UCG_002	3.41456	mus-y	3.0631	0.000902676
k__Bacteria.p__Bacteroidota.c__Bacteroidia.o__Flavobacteriales.f__Weeksellaceae.g__Weeksella	1.51			-
k__Bacteria.p__Firmicutes.c__Bacilli.o__Staphylococcales.f__Staphylococcaceae.g__Staphylococcus	2.14838			-
k__Bacteria.p__Actinobacteriota.c__Coriobacteriia.o__Coriobacteriales.f__Eggerthellaceae.g__Parvibacter	1.62248			-
k__Bacteria.p__Firmicutes.c__Bacilli.o__Paenibacillales.f__Paenibacillaceae.g__Paenibacillus	1.20119			-
k__Bacteria.p__Cyanobacteria.c__Vampirivibrionia	1.02946			-
k__Bacteria.p__Bacteroidota.c__Bacteroidia.o__Bacteroidales.f__Marinifilaceae	4.14173	mus-y	3.87542	5.38074e-05
k__Bacteria.p__Proteobacteria.c__Alphaproteobacteria.o__Sphingomonadales	2.09727			-
k__Bacteria.p__Firmicutes.c__Bacilli.o__Lactobacillales.f__Enterococcaceae.g__Enterococcus	2.39948	mus-o	3.17182	0.0166262
k__Bacteria.p__Proteobacteria.c__Alphaproteobacteria	2.85406			0.0124481
k__Bacteria.p__Campilobacterota.c__Campylobacteria.o__Campylobacterales	3.95716	mus-y	3.66124	7.41269e-05
k__Bacteria.p__Firmicutes.c__Clostridia.o__Oscillospirales.Other	1.09479			-
k__Bacteria.p__Firmicutes.c__Clostridia.Other	2.0195			0.0265908
k__Bacteria.p__Proteobacteria.c__Gammaproteobacteria.o__Enterobacterales.f__Enterobacteriaceae.g__Citrobacter	1.3896			-
k__Bacteria.p__Actinobacteriota.c__Actinobacteria.o__Micrococcales.f__Micrococcaceae	0.710712			-
k__Bacteria.p__Proteobacteria.c__Gammaproteobacteria.o__Burkholderiales.f__Comamonadaceae.g__Limnohabitans	0.862836			-
k__Bacteria.p__Firmicutes.c__Clostridia.o__Peptostreptococcales_Tissierellales.f__Peptostreptococcaceae.g__Clostridioides	2.56024			-
k__Bacteria.p__Firmicutes.c__Clostridia.o__Oscillospirales.f__Ruminococcaceae.g__uncultured	3.47385			-
k__Bacteria.p__Firmicutes.c__Clostridia.o__Eubacteriales.f__Anaerofustaceae.g__Anaerofustis	1.32943			-
k__Bacteria.p__Actinobacteriota.c__Actinobacteria.o__Bifidobacteriales.f__Bifidobacteriaceae.g__Bifidobacterium	3.05594			-
k__Bacteria.p__Firmicutes.c__Clostridia.o__Oscillospirales.f__Ruminococcaceae.g__Anaerotruncus	3.43877	mus-y	3.1509	0.0194635
k__Bacteria.p__Firmicutes.c__Clostridia.o__Peptostreptococcales_Tissierellales.f__Anaerovoracaceae.g___Eubacterium__brachy_group	1.82423			-
k__Bacteria.p__Firmicutes.c__Clostridia.o__Oscillospirales.f__Oscillospiraceae.g__uncultured	3.96351	mus-y	3.59508	0.00249691
k__Bacteria.p__Bacteroidota.c__Bacteroidia.o__Flavobacteriales.f__Flavobacteriaceae.g__uncultured	2.76432			0.000196437
k__Bacteria.p__Bacteroidota.c__Bacteroidia.o__Chitinophagales	1.88			-
k__Bacteria.p__Firmicutes.c__Bacilli.o__Erysipelotrichales	3.66613			-
k__Bacteria.p__Desulfobacterota.c__Desulfovibrionia.o__Desulfovibrionales	3.43724			-
k__Bacteria.p__Proteobacteria.c__Gammaproteobacteria.o__Pseudomonadales.f__Pseudomonadaceae.g__Thiopseudomonas	1.25796			-
k__Bacteria.p__Patescibacteria.c__Saccharimonadia	1.16387			-
k__Bacteria.p__Firmicutes.c__Clostridia.o__Lachnospirales.f__Lachnospiraceae.g__Tuzzerella	2.505			0.00517529
k__Bacteria.p__Firmicutes.c__Clostridia.o__Oscillospirales.f__Oscillospiraceae.g__Intestinimonas	2.30277			-
k__Bacteria.p__Proteobacteria.c__Gammaproteobacteria.o__Enterobacterales	3.78066			-
k__Bacteria.p__Firmicutes.c__Clostridia.o__Oscillospirales.f__Ruminococcaceae	4.08235			-
k__Bacteria.p__Proteobacteria.c__Gammaproteobacteria.o__Enterobacterales.f__Morganellaceae.g__Morganella	1.31595			-
k__Bacteria.p__Firmicutes.c__Clostridia.o__Christensenellales.f__Christensenellaceae.g__Christensenellaceae_R_7_group	2.08804			0.00517529
k__Bacteria.p__Firmicutes.c__Clostridia.o__Oscillospirales.f___Eubacterium__coprostanoligenes_group	2.98834			0.0100521
k__Bacteria.p__Firmicutes.c__Clostridia.o__Lachnospirales.f__Lachnospiraceae.g__Marvinbryantia	2.80594			-
k__Bacteria.p__Firmicutes.c__Clostridia.o__Peptococcales.f__Peptococcaceae.g__uncultured	2.31547			0.00245502
k__Bacteria.p__Firmicutes.c__Clostridia.o__Oscillospirales.f__Butyricicoccaceae.g__Butyricicoccus	2.5741			0.0263413
k__Bacteria.p__Firmicutes.c__Clostridia.o__Lachnospirales.f__Lachnospiraceae	5.21614	mus-y	4.83308	0.0493662
k__Bacteria.p__Fusobacteriota.c__Fusobacteriia.o__Fusobacteriales.f__Fusobacteriaceae.g__Cetobacterium	0.737573			-
k__Bacteria.p__Firmicutes.c__Bacilli.o__Erysipelotrichales.f__Erysipelotrichaceae.g__Erysipelotrichaceae	1.01492			-
k__Bacteria.p__Deferribacterota.c__Deferribacteres.o__Deferribacterales.f__Deferribacteraceae.g__Mucispirillum	3.77193	mus-y	3.53009	0.000196437
k__Bacteria.p__Firmicutes.c__Negativicutes.o__Veillonellales_Selenomonadales.f__Veillonellaceae	1.421			-
k__Bacteria.p__Acidobacteriota.c__Thermoanaerobaculia.o__Thermoanaerobaculales.f__Thermoanaerobaculaceae.g__Subgroup_10	0.690625			-
h
mice feces
mus-y	0.691625	0.936261	1.35874	0.700542	1.50394	0.808897
mus-o	0.267448	0.113058	0.064673	0.08527	0.071814	0.08072
j
Human feces
HY	0.656699	0.416902	0.442203	1.42597	1.30348	1.70674	1.38768	1.43458	1.62583	1.35942	1.43972	0.66176	0.643097	0.588777	1.58863	0.556542	1.37258	0.569473	1.22056	0.454522	0.952558	0.651352	0.540937
HO	0.56525	0.476966	0.559253	0.43005	0.500031	0.550736	1.12619	0.504516	1.12681	0.528088	0.550645	0.598551	0.928773	0.714135	0.805909	1.28585	1.06854	0.657745	0.481901	0.483234	0.428518	0.449496	0.434894
l
mice-small intestine contents
mus-y	0.00508778	0.00972427	0.00676527	0.00215259	0.0106136	0.0246538	0.00662181	9.92354	0.00499092	0.00584997	0.003915	1.93e-06	3.19e-05	3.65e-05	7.18e-06	0.01159	9.98433	1.13e-05	1.16e-05	6.85e-05
mus-o	0.000274009	4.74151e-05	5.67392e-05	0.00800919	1.79323e-06	8.99603e-05	0.000514712	0.000421256	6.16857e-05	5.98261e-06	2.81e-07	6.95e-08	2.15e-06	3.59e-08	5.11e-07	2.25e-09	2.35e-08	1.5e-08	3.11e-09	1.36e-09

[truncated: 12 more sheets: Fig S7, Fig S8, Fig S9, Fig S10, Fig S11, Fig S12, Fig S13, Fig S14, Fig S15, Fig S16, Fig S17, Fig S18]
